# Supplementary material for: Genomic Diversity of Streptomyces clavuligerus: Implications for Clavulanic Acid Biosynthesis and Industrial Hyperproduction
Source: Int J Mol Sci. 2024 Oct 12;25(20):10992. doi: 10.3390/ijms252010992 (PMC11507055; doi:10.3390/ijms252010992)
Supplement: Supplementary file 1 [file ijms-25-10992-s001.zip]

Archive with 4 entries (4 files):
- SupplementaryFigureS11A.png
- SupplementaryFigureS11B.xlsx
- SupplementaryTableS3.xlsx
- Supplementary_Tables_Figures_ijms-3235348_Proof.pdf
