# Supplementary material for: Genomic Diversity of Streptomyces clavuligerus: Implications for Clavulanic Acid Biosynthesis and Industrial Hyperproduction
Source: Int J Mol Sci. 2024 Oct 12;25(20):10992. doi: 10.3390/ijms252010992 (PMC11507055; doi:10.3390/ijms252010992)
Supplement: Supplementary file 1 [file ijms-25-10992-s001.zip › SupplementaryFigureS11B.xlsx]

## Sheet: Sheet1
genome_ids	gene_function_ids	gene_function	likely_function
1	AAA	2-[(L-alanin-3-ylcarbamoyl)methyl]-2- hydroxybutanedioate decarboxylase
1	AAB	L-2,3-diaminopropanoate--citrate ligase
1	AAC	hypothetical protein
1	AAC	hypothetical protein	siderophore_biosynthesis_protein
1	AAC	hypothetical protein	siderophore_biosynthesis_protein
1	AAC	hypothetical protein	siderophore_biosynthesis_protein
1	AAC	hypothetical protein	iron-sulfur_protein
1	AAD	Glutathione-regulated potassium-efflux system protein KefB
1	AAC	hypothetical protein	hypothetical_protein
1	AAC	hypothetical protein
1	AAC	hypothetical protein
1	AAC	hypothetical protein
1	AAE	Inner membrane transport protein YdhP
1	AAC	hypothetical protein	cyclase/dehydrase
1	AAC	hypothetical protein
1	AAC	hypothetical protein	putative_phosphotransferase
1	AAC	hypothetical protein
1	AAF	Response regulator RamR
1	AAG	ABC transporter ATP-binding protein RamB
1	AAC	hypothetical protein	membrane_translocator
1	AAH	putative SapB synthase
1	AAC	hypothetical protein
1	AAC	hypothetical protein	JenR3
1	AAC	hypothetical protein
1	AAC	hypothetical protein
1	AAC	hypothetical protein
1	AAC	hypothetical protein
1	AAC	hypothetical protein
1	AAC	hypothetical protein
1	AAC	hypothetical protein
1	AAC	hypothetical protein	XdhC/CoxI_family_protein
1	AAI	putative xanthine dehydrogenase subunit D
1	AAJ	Nicotinate dehydrogenase small FeS subunit
1	AAK	Nicotinate dehydrogenase FAD-subunit
1	AAC	hypothetical protein
1	AAC	hypothetical protein	PucR_family_transcriptional_regulator
1	AAL	Iron-utilization periplasmic protein
1	AAC	hypothetical protein
1	AAM	Fe(3+) ions import ATP-binding protein FbpC
1	AAC	hypothetical protein
1	AAC	hypothetical protein
1	AAC	hypothetical protein	GntR_family_transcriptional_regulator
1	AAC	hypothetical protein	iron-sulfur_protein
1	AAC	hypothetical protein
1	AAC	hypothetical protein	regulatory_protein
1	AAN	Pyruvate dehydrogenase [ubiquinone]
1	AAC	hypothetical protein
1	AAC	hypothetical protein	probable_regulatory_protein
1	AAC	hypothetical protein
1	AAC	hypothetical protein	hypothetical_protein
1	AAC	hypothetical protein	hypothetical_protein
1	AAO	Small ribosomal subunit biogenesis GTPase RsgA
1	AAC	hypothetical protein	hypothetical_protein
1	AAP	Mitomycin biosynthesis 6-O-methyltransferase
1	AAQ	Tetracenomycin F2 cyclase
1	AAR	Putative polyketide cyclase	PKSA_putative_cyclase_I
1	AAC	hypothetical protein	acyl_carrier_protein
1	AAS	Actinorhodin polyketide putative beta-ketoacyl synthase 2	PKSA_beta-ketoacylsynthase_subunit_beta
1	AAT	Actinorhodin polyketide putative beta-ketoacyl synthase 1	beta-ketoacyl_synthase
1	AAC	hypothetical protein	WhiE_I_homolog
1	AAU	4-methyl-5-nitrocatechol 5-monooxygenase
1	AAC	hypothetical protein	putative_magnesium/manganese-dependent_protein_phosphatase
1	AAC	hypothetical protein
1	AAC	hypothetical protein
1	AAC	hypothetical protein	Cobalt_transporter
1	AAC	hypothetical protein	Membrane_protein
1	AAC	hypothetical protein	Mrd
1	AAC	hypothetical protein
1	AAC	hypothetical protein
1	AAV	Putative acyl-CoA dehydrogenase AidB
1	AAC	hypothetical protein
1	AAC	hypothetical protein	acetyltransferase
1	AAW	Sulfite reductase [ferredoxin]
1	AAC	hypothetical protein
1	AAX	Phosphoadenosine phosphosulfate reductase
1	AAY	Adenylyl-sulfate kinase
1	AAZ	Sulfate adenylyltransferase subunit 2
1	BAA	Bifunctional enzyme CysN/CysC
1	AAC	hypothetical protein
1	AAC	hypothetical protein	transporter
1	BAB	Aliphatic sulfonates import ATP-binding protein SsuB
1	AAC	hypothetical protein	transporter
1	BAC	Sirohydrochlorin cobaltochelatase
1	AAC	hypothetical protein
1	AAC	hypothetical protein
1	BAD	Oleandomycin glycosyltransferase
1	AAC	hypothetical protein
1	BAE	Diacetylchitobiose uptake system permease protein DasC
1	AAC	hypothetical protein	ABC_transporter_MppE
1	AAC	hypothetical protein
1	AAC	hypothetical protein
1	BAF	Peroxiredoxin OsmC
1	BAG	Organic hydroperoxide resistance protein OhrB
1	BAH	Organic hydroperoxide resistance transcriptional regulator
1	AAC	hypothetical protein
1	AAC	hypothetical protein	hypothetical_protein
1	AAC	hypothetical protein
1	AAC	hypothetical protein
1	AAC	hypothetical protein
1	AAC	hypothetical protein	FAD_dependent_oxidoreductase
1	BAI	Tripeptidyl aminopeptidase
1	BAJ	Histidinol-phosphatase
1	BAK	Release factor glutamine methyltransferase
1	BAL	L-glutamine:2-deoxy-scyllo-inosose aminotransferase
1	AAC	hypothetical protein	Oxido-reductase
1	BAM	Nucleoside triphosphatase NudI
1	BAN	Demethylrebeccamycin-D-glucose O-methyltransferase
1	AAC	hypothetical protein
1	BAO	ATP-dependent RecD-like DNA helicase
1	BAP	Rubber oxygenase
1	AAC	hypothetical protein	geranylgeranyl_diphosphate_synthase
1	AAC	hypothetical protein
1	AAC	hypothetical protein	transcriptional_regulator
1	AAC	hypothetical protein	putative_regulatory_protein
1	AAC	hypothetical protein	mlcC
1	BAQ	Protein MbtH
1	BAR	Linear gramicidin synthase subunit B
1	BAS	D-alanine--D-alanyl carrier protein ligase
1	BAT	D-aminopeptidase
1	AAC	hypothetical protein	SepK
1	AAC	hypothetical protein	ArsR_transcriptional_regulator
1	AAC	hypothetical protein
1	BAU	Membrane protein YdfJ
1	AAC	hypothetical protein
1	BAV	Thioesterase PikA5
1	BAR	Linear gramicidin synthase subunit B
1	BAW	Regulatory protein AfsR
1	AAC	hypothetical protein	enterobactin_transporter_EntS
1	AAC	hypothetical protein
1	AAC	hypothetical protein
1	AAC	hypothetical protein	Threonine_kinase
1	AAC	hypothetical protein
1	AAC	hypothetical protein
1	AAC	hypothetical protein
1	AAC	hypothetical protein
1	AAC	hypothetical protein	hypothetical_protein
1	AAC	hypothetical protein	transcriptional_regulator,_XRE_family
1	AAC	hypothetical protein
1	AAC	hypothetical protein
1	AAC	hypothetical protein
1	AAC	hypothetical protein
1	AAC	hypothetical protein
1	AAC	hypothetical protein
1	BAX	Vitamin B12-binding protein
1	BAY	Hemin import ATP-binding protein HmuV
1	BAZ	Vitamin B12 import system permease protein BtuC
1	CAA	S-sulfocysteine synthase
1	AAC	hypothetical protein
1	AAC	hypothetical protein
1	CAB	Ribosomal RNA small subunit methyltransferase C
1	CAC	tRNA (guanosine(18)-2'-O)-methyltransferase
1	AAC	hypothetical protein	regulator
1	AAC	hypothetical protein	unknown
1	CAD	Ribonuclease HII
1	AAC	hypothetical protein	putative_hydrolase
1	CAE	2,3-bisphosphoglycerate-dependent phosphoglycerate mutase
1	AAC	hypothetical protein	unknown
1	AAC	hypothetical protein	unknown
1	CAF	Vitamin B12-dependent ribonucleotide reductase
1	CAG	Transcriptional repressor NrdR
1	CAH	LexA repressor
1	CAI	putative ATP-dependent helicase DinG
1	AAC	hypothetical protein
1	CAJ	N(2)-citryl-N(6)-acetyl-N(6)-hydroxylysine synthase
1	CAK	Diaminobutyrate--2-oxoglutarate aminotransferase
1	AAC	hypothetical protein
1	CAL	GTPase HflX
1	AAC	hypothetical protein	metallopeptidase
1	AAC	hypothetical protein	(p)ppGpp_synthetase
1	CAM	Diaminopimelate epimerase
1	AAC	hypothetical protein
1	CAN	tRNA dimethylallyltransferase
1	AAC	hypothetical protein
1	CAO	L-serine dehydratase TdcG
1	AAC	hypothetical protein
1	AAC	hypothetical protein
1	AAC	hypothetical protein
1	AAC	hypothetical protein
1	AAC	hypothetical protein
1	AAC	hypothetical protein
1	AAC	hypothetical protein	lantibiotic_cyclase
1	AAC	hypothetical protein	DisB
1	AAC	hypothetical protein
1	CAP	Protein-L-isoaspartate O-methyltransferase
1	AAC	hypothetical protein	putative_integral_membrane_sensor_protein
1	AAC	hypothetical protein	hypothetical_protein
1	AAC	hypothetical protein
1	AAC	hypothetical protein
1	AAC	hypothetical protein
1	AAC	hypothetical protein	putative_peptidoglycan_binding_protein
1	AAC	hypothetical protein
1	AAC	hypothetical protein
1	CAQ	3-hydroxybutyryl-CoA dehydrogenase
1	CAR	Corrinoid adenosyltransferase
1	AAC	hypothetical protein	membrane_protein
1	AAC	hypothetical protein
1	AAC	hypothetical protein	two-component_histidine_kinase
1	AAC	hypothetical protein	sensor_histidine_kinase
1	CAS	Transcriptional regulatory protein LiaR
1	CAT	Chitinase 63
1	AAC	hypothetical protein
1	CAU	dTDP-glucose 4,6-dehydratase
1	CAV	GTP 3',8-cyclase
1	AAC	hypothetical protein	TunC
1	CAW	D-inositol-3-phosphate glycosyltransferase
1	AAC	hypothetical protein	TunE
1	CAX	UDP-glucose 4-epimerase
1	AAC	hypothetical protein	TunG
1	AAC	hypothetical protein	TunH
1	CAY	Vitamin B12 import ATP-binding protein BtuD
1	AAC	hypothetical protein	TunJ
1	CAZ	Acyl carrier protein
1	AAC	hypothetical protein	TunL
1	AAC	hypothetical protein	D-alanyl-D-alanine_carboxypeptidase
1	DAA	putative MFS-type transporter EfpA
1	DAB	Succinate-semialdehyde dehydrogenase [NADP(+)]
1	DAC	Deacetoxycephalosporin C synthase
1	DAD	Isopenicillin N epimerase
1	AAC	hypothetical protein	conserved_hypothetical_protein
1	AAC	hypothetical protein	7-alpha-cephem-methoxylase_P8_chain
1	DAE	Deacetoxycephalosporin C hydroxylase
1	AAC	hypothetical protein	3'-hydroxymethylcephem-O-carbamoyltransferase
1	DAF	Transcriptional regulatory protein MoaR1
1	AAC	hypothetical protein	secreted_protein
1	DAG	Beta-lactamase inhibitory protein	BLP
1	DAH	L-lysine-epsilon aminotransferase
1	DAI	Tyrocidine synthase 2
1	AAC	hypothetical protein	isopenicillin_N_synthetase
1	DAJ	SPbeta prophage-derived aminoglycoside N(3')-acetyltransferase-like protein YokD
1	DAK	Peptidoglycan D,D-transpeptidase MrdA
1	DAL	N(2)-(2-carboxyethyl)arginine synthase
1	DAM	Carboxyethyl-arginine beta-lactam-synthase
1	DAN	Proclavaminate amidinohydrolase
1	DAO	Clavaminate synthase 2
1	DAP	Glutamate N-acetyltransferase 2
1	DAQ	Heme-binding protein A
1	DAR	HTH-type transcriptional regulator ArgP
1	DAS	putative oxidoreductase	clavaldehyde_dehydrogenase
1	DAT	Cytochrome P450-SU2	cytochrome_P450-SU2
1	DAU	Ferredoxin-2
1	AAC	hypothetical protein	Orf12
1	AAC	hypothetical protein	Orf13
1	DAV	D-threonine aldolase
1	DAW	N-acyl-D-glutamate deacylase
1	AAC	hypothetical protein
1	DAX	Chaplin-D
1	DAY	Tyrosinase
1	AAC	hypothetical protein	putative_tyrosinase_co-factor_protein
1	AAC	hypothetical protein
1	DAZ	Methyl-branched lipid omega-hydroxylase	NigD
1	AAC	hypothetical protein	hypothetical_protein
1	AAC	hypothetical protein
1	AAC	hypothetical protein
1	AAC	hypothetical protein	Putative_transcriptional_regulatory_protein
1	AAC	hypothetical protein	Putative_transcriptional_regulatory_protein
1	EAA	Homoserine/homoserine lactone efflux protein
1	AAC	hypothetical protein	DnrI/RedD/AfsR-family_transcriptional_regulator
1	EAB	Flavin reductase	Flavin_reductase-like_protein
1	AAC	hypothetical protein	Hypothetical_protein
1	EAC	Aldo-keto reductase IolS
1	EAD	Clavaminate synthase 1
1	EAE	Homoserine O-acetyltransferase
1	EAF	3,6-diketocamphane 1,6-monooxygenase	Flavin-dependent_oxidoreductase,_F420-dependent_methylene-tetrahydromethanopterin_reductase
1	EAG	Putrescine--pyruvate aminotransferase
1	AAC	hypothetical protein	DNA-binding_protein
1	EAH	Serine/threonine-protein kinase PknD
1	AAC	hypothetical protein
1	AAC	hypothetical protein
1	AAC	hypothetical protein
1	AAC	hypothetical protein	putative_DNA-binding_protein
1	AAC	hypothetical protein	putative_conserved_protein
1	AAC	hypothetical protein
1	AAC	hypothetical protein
1	AAC	hypothetical protein
1	EAI	Multidrug resistance protein NorM
1	EAJ	Putative cystathionine beta-synthase
1	EAK	Diaminopimelate decarboxylase
1	EAL	Alanine dehydrogenase
1	AAC	hypothetical protein	putative_oxygenase
1	DAQ	Heme-binding protein A
1	EAM	Nickel transport system permease protein NikB
1	AAC	hypothetical protein
1	EAN	Inositol 2-dehydrogenase/D-chiro-inositol 3-dehydrogenase
1	EAO	Asparagine synthetase [glutamine-hydrolyzing] 1
1	AAC	hypothetical protein
1	AAC	hypothetical protein
1	CAW	D-inositol-3-phosphate glycosyltransferase
1	EAP	GDP-mannose 6-dehydrogenase
1	EAQ	UDP-glucose:undecaprenyl-phosphate glucose-1-phosphate transferase
1	DAT	Cytochrome P450-SU2	TjhO6
1	EAR	putative 3-ketosteroid-9-alpha-monooxygenase, oxygenase component
1	DAI	Tyrocidine synthase 2
1	EAS	Novobiocin biosynthesis protein H
1	AAC	hypothetical protein	LmbU_and_CloE-like_protein
1	EAT	Steroid C26-monooxygenase	putative_cytochrome_P450
1	EAU	3-isopropylmalate dehydrogenase
1	EAV	Kynurenine 3-monooxygenase
1	AAC	hypothetical protein
1	EAW	Putative ribosomal N-acetyltransferase YdaF
1	AAC	hypothetical protein	TetR_family_transcriptional_regulator_C-terminal_domain-containing_protein
1	AAC	hypothetical protein
1	AAC	hypothetical protein
1	AAC	hypothetical protein	methyltransferase
1	EAX	Calerythrin
1	AAC	hypothetical protein	putative_MarR-family_repressor
1	EAY	Putative phosphoribosyl transferase
1	EAY	Putative phosphoribosyl transferase
1	AAC	hypothetical protein
1	BAW	Regulatory protein AfsR
1	EAZ	ATP-dependent Clp protease ATP-binding subunit ClpC
1	AAC	hypothetical protein	putative_magnesium/manganese-dependent_protein_phosphatase
1	EAH	Serine/threonine-protein kinase PknD
1	AAC	hypothetical protein
1	AAC	hypothetical protein
1	AAC	hypothetical protein
1	AAC	hypothetical protein
1	AAC	hypothetical protein
1	AAC	hypothetical protein	Pau2
1	AAC	hypothetical protein	fatty_acid_hydroxylase
1	BAS	D-alanine--D-alanyl carrier protein ligase
1	AAC	hypothetical protein	putative_FAD-dependent_oxidoreductase
1	AAC	hypothetical protein	putative_FAD-dependent_oxidoreductase
1	FAA	Putative NADP-dependent oxidoreductase YfmJ
1	FAB	PEP-dependent dihydroxyacetone kinase, dihydroxyacetone-binding subunit DhaK
1	FAC	PEP-dependent dihydroxyacetone kinase, ADP-binding subunit DhaL
1	AAP	Mitomycin biosynthesis 6-O-methyltransferase
1	AAC	hypothetical protein
1	AAC	hypothetical protein
1	AAC	hypothetical protein
1	AAC	hypothetical protein
1	AAC	hypothetical protein
1	AAC	hypothetical protein	GphR
1	AAC	hypothetical protein
1	AAC	hypothetical protein
1	AAC	hypothetical protein
1	AAC	hypothetical protein
1	FAD	Epi-isozizaene 5-monooxygenase/(E)-beta-farnesene synthase	cytochrome_P450_hydroxylase
1	FAE	Pentalenene oxygenase
1	AAC	hypothetical protein
1	AAC	hypothetical protein
1	AAC	hypothetical protein
1	FAF	F420H(2)-dependent quinone reductase	AclJ
1	AAC	hypothetical protein	hypothetical_protein
1	AAC	hypothetical protein
1	AAC	hypothetical protein
1	FAG	Nickel import ATP-binding protein NikE
1	FAH	Oligopeptide transport ATP-binding protein OppD
1	AAC	hypothetical protein
1	AAC	hypothetical protein
1	AAC	hypothetical protein
1	AAC	hypothetical protein
1	FAI	Transcriptional regulator WhiB
1	AAC	hypothetical protein
1	AAC	hypothetical protein
1	AAC	hypothetical protein
1	AAC	hypothetical protein
1	AAC	hypothetical protein
1	AAC	hypothetical protein
1	AAC	hypothetical protein
1	AAC	hypothetical protein	lanthionine_biosynthesis_protein
1	AAC	hypothetical protein
1	CAP	Protein-L-isoaspartate O-methyltransferase
1	FAJ	RNA pyrophosphohydrolase
1	AAC	hypothetical protein
1	AAC	hypothetical protein
1	AAC	hypothetical protein	hypothetical_protein
1	AAC	hypothetical protein
1	AAC	hypothetical protein
1	AAC	hypothetical protein	hypothetical_protein
1	AAC	hypothetical protein	transcriptional_regulator,_XRE_family
1	AAC	hypothetical protein
1	FAK	[Ribosomal protein S5]-alanine N-acetyltransferase
1	AAC	hypothetical protein
1	FAL	A-factor type gamma-butyrolactone 1'-reductase (1S-forming)
1	AAC	hypothetical protein	phosphatase
1	AAC	hypothetical protein	transcriptional_regulator
1	AAC	hypothetical protein
1	FAM	Exodeoxyribonuclease
1	AAC	hypothetical protein
1	FAN	Baeyer-Villiger monooxygenase	Baeyer-Villiger_monooxygenase
1	BAU	Membrane protein YdfJ
1	FAO	Sporulation-specific cell division protein SsgB
1	FAP	Cobalt transport protein CbiM
1	FAQ	Energy-coupling factor transporter transmembrane protein EcfT
1	FAR	Energy-coupling factor transporter ATP-binding protein EcfA3
1	AAC	hypothetical protein	putative_carboxylesterase
1	DAS	putative oxidoreductase
1	AAC	hypothetical protein
1	BAI	Tripeptidyl aminopeptidase
1	AAC	hypothetical protein	putative_conserved_protein
1	AAC	hypothetical protein	putative_conserved_protein
1	AAC	hypothetical protein	SCC75A.25c
1	AAC	hypothetical protein
1	AAC	hypothetical protein
1	AAC	hypothetical protein
1	FAS	Histidine--tRNA ligase
1	AAC	hypothetical protein
1	AAC	hypothetical protein
1	AAC	hypothetical protein
1	AAC	hypothetical protein
1	AAC	hypothetical protein
1	FAT	Dimodular nonribosomal peptide synthase
1	FAU	Aurachin C monooxygenase/isomerase
1	AAC	hypothetical protein
1	AAC	hypothetical protein
1	AAC	hypothetical protein
1	DAK	Peptidoglycan D,D-transpeptidase MrdA
1	AAC	hypothetical protein	KinU1
1	FAV	putative dolichyl-phosphate-mannose--protein mannosyltransferase
1	FAW	Ribosomal RNA small subunit methyltransferase I
1	AAC	hypothetical protein
1	FAX	putative metal-dependent hydrolase TatD
1	AAC	hypothetical protein
1	FAY	Ribosomal RNA small subunit methyltransferase A
1	FAZ	Putative 4-diphosphocytidyl-2-C-methyl-D-erythritol kinase
1	GAA	4-diphosphocytidyl-2-C-methyl-D-erythritol kinase
1	AAC	hypothetical protein
1	AAC	hypothetical protein
1	AAC	hypothetical protein
1	AAC	hypothetical protein	CyaE
1	AAC	hypothetical protein
1	AAC	hypothetical protein
1	GAB	Polyamine aminopropyltransferase
1	AAC	hypothetical protein
1	GAC	Sensory transduction protein regX3
1	AAC	hypothetical protein	putative_two-component_system_histidine_kinase
1	GAD	Oligoribonuclease
1	GAE	HTH-type transcriptional activator RhaS
1	AAC	hypothetical protein
1	AAC	hypothetical protein
1	GAF	Glutamine--fructose-6-phosphate aminotransferase [isomerizing]
1	AAC	hypothetical protein
1	GAG	Aerobactin synthase
1	AAC	hypothetical protein	putative_acetyltransferase
1	GAH	L-lysine N6-monooxygenase
1	GAI	L-2,4-diaminobutyrate decarboxylase
1	GAJ	Vibriobactin utilization protein ViuB
1	GAK	Acyl-CoA dehydrogenase
1	GAL	Hydroxymethylglutaryl-CoA lyase YngG
1	GAM	Acetyl-/propionyl-coenzyme A carboxylase alpha chain
1	AAC	hypothetical protein
1	GAN	Methylmalonyl-CoA carboxyltransferase 12S subunit	methylcrotonoyl-CoA_carboxylase
1	AAC	hypothetical protein	TetR/AcrR_family_transcriptional_regulator
1	GAO	putative phosphatase
1	GAP	Cytochrome P450 monooxygenase PikC
1	AAC	hypothetical protein
1	DAD	Isopenicillin N epimerase
1	AAC	hypothetical protein
1	GAQ	N-ethylmaleimide reductase
1	GAR	Ectoine dioxygenase
1	GAS	L-ectoine synthase
1	GAT	Diaminobutyrate--2-oxoglutarate transaminase
1	GAU	L-2,4-diaminobutyric acid acetyltransferase
1	GAV	Pyridoxamine--pyruvate transaminase
1	AAC	hypothetical protein
1	AAC	hypothetical protein	transcriptional_regulator
1	AAC	hypothetical protein
1	AAC	hypothetical protein
1	GAW	Thioredoxin/glutathione peroxidase BtuE
1	GAX	Acyl-CoA thioesterase 2
1	AAC	hypothetical protein
1	AAC	hypothetical protein
1	AAC	hypothetical protein
1	CAY	Vitamin B12 import ATP-binding protein BtuD
1	AAC	hypothetical protein	ABC_transporter_ATP-binding_protein/permease
1	GAY	Glycosyl hydrolase family 109 protein 1	gfo/Idh/MocA_family_oxidoreductase
1	GAZ	Trehalose monomycolate exporter MmpL3
1	AAC	hypothetical protein
1	HAA	Cytochrome P450 107B1	P450-like_monooxygenase
1	AAC	hypothetical protein
1	HAB	3-oxoacyl-[acyl-carrier-protein] synthase 3
1	EAK	Diaminopimelate decarboxylase
1	HAC	Long-chain-fatty-acid--CoA ligase
1	AAC	hypothetical protein	putative_3-oxoacyl-ACP_synthase
1	AAC	hypothetical protein
1	HAD	Inner membrane protein YbjJ
1	HAE	Antiseptic resistance protein
1	AAC	hypothetical protein
1	HAF	Linear gramicidin dehydrogenase LgrE
1	BAW	Regulatory protein AfsR
1	AAC	hypothetical protein
1	AAC	hypothetical protein
1	AAC	hypothetical protein	goadsporin_biosynthetic_protein
1	AAC	hypothetical protein	putative_two-component_sensory_kinase
1	HAG	Transcriptional regulatory protein DesR
1	AAC	hypothetical protein	AfsA-like_gamma-butyrolactone_biosynthetic_protein
1	HAH	6-methylpretetramide 4-monooxygenase
1	HAI	Alpha-D-glucose 1-phosphate phosphatase YihX
1	GAZ	Trehalose monomycolate exporter MmpL3
1	AAC	hypothetical protein
1	HAJ	2-oxoglutarate oxidoreductase subunit KorA
1	AAC	hypothetical protein	2-oxoglutarate_oxidoreductase_subunit_KorB
1	HAK	Ferredoxin	PtmO9
1	AAC	hypothetical protein	putative_gamma-butyrolactone_biosynthesis_protein
1	AAC	hypothetical protein
1	AAC	hypothetical protein	putative_SARP_family_transcriptional_regulator
1	AAC	hypothetical protein
1	AAC	hypothetical protein
1	AAC	hypothetical protein	short-chain_dehydrogenase/reductase_SDR
1	AAC	hypothetical protein
1	HAL	Esterase FrsA
1	AAC	hypothetical protein
1	AAC	hypothetical protein	4'-phosphopantetheinyl_transferase
1	AAC	hypothetical protein	putative_acyltransferase
1	AAC	hypothetical protein	ChlD2
1	AAC	hypothetical protein	3-oxoacyl-(acyl_carrier_protein)_synthase_III
1	HAM	Phenolphthiocerol synthesis polyketide synthase type I Pks15/1	type_I_modular_polyketide_synthase
1	AAC	hypothetical protein	putative_peptide_carrier_protein
1	AAC	hypothetical protein	putative_acyl-CoA_dehydrogenase
1	AAC	hypothetical protein
1	AAC	hypothetical protein	acyl-CoA_dehydrogenase
1	AAC	hypothetical protein
1	AAC	hypothetical protein
1	HAN	Putative fatty-acid--CoA ligase FadD21	palmitoyl-CoA_synthetase
1	AAC	hypothetical protein
1	AAC	hypothetical protein	glyceryl-S-ACP_synthase
1	HAO	Putative multidrug export ATP-binding/permease protein	ABC_transporter_ATP-binding_protein/permease
1	AAC	hypothetical protein	NAD(P)/FAD-dependent_oxidoreductase
1	HAP	putative oxidoreductase CzcO
1	AAC	hypothetical protein
1	HAQ	4-methylaminobutanoate oxidase (formaldehyde-forming)
1	AAC	hypothetical protein	secondary_thiamine-phosphate_synthase_enzyme_YjbQ
1	HAR	Sodium-potassium/proton antiporter ChaA
1	HAS	2-succinyl-6-hydroxy-2, 4-cyclohexadiene-1-carboxylate synthase
1	HAT	Long-chain-fatty-acid--CoA/3-oxocholest-4-en-26- oate--CoA ligase	FadD
1	HAU	2,3-dehydroadipyl-CoA hydratase
1	AAC	hypothetical protein
1	AAC	hypothetical protein
1	AAC	hypothetical protein
1	HAV	Germacradienol/geosmin synthase
1	AAC	hypothetical protein
1	AAC	hypothetical protein
1	AAC	hypothetical protein
1	HAW	55.5 kDa and 49.5 kDa sporulation proteins	hypothetical_protein
1	AAC	hypothetical protein	conserved_hypothetical_protein
1	HAX	N(6)-hydroxylysine O-acetyltransferase
1	AAC	hypothetical protein
1	AAC	hypothetical protein
1	HAY	putative protein YjhP
1	AAC	hypothetical protein	hypothetical_protein
1	AAC	hypothetical protein
1	AAC	hypothetical protein	hypothetical_protein
1	AAC	hypothetical protein	transcriptional_regulator
1	AAC	hypothetical protein
1	EAR	putative 3-ketosteroid-9-alpha-monooxygenase, oxygenase component
1	AAC	hypothetical protein	hypothetical_protein
1	AAC	hypothetical protein	ASCH_domain-containing_protein
1	AAC	hypothetical protein	hypothetical_protein
1	AAC	hypothetical protein	hypothetical_protein
1	HAZ	2-hydroxy-5-methyl-1-naphthoate 7-hydroxylase
1	AAC	hypothetical protein	putative_malonyl_transferase
1	AAC	hypothetical protein	arylcarboxylate_reductase
1	IAA	6-deoxyerythronolide-B synthase EryA1, modules 1 and 2
1	AAC	hypothetical protein	BafAI
1	IAB	Narbonolide/10-deoxymethynolide synthase PikA2, modules 3 and 4
1	IAC	Narbonolide/10-deoxymethynolide synthase PikA1, modules 1 and 2
1	IAB	Narbonolide/10-deoxymethynolide synthase PikA2, modules 3 and 4
1	AAC	hypothetical protein	BafAI
1	IAD	6-deoxyerythronolide-B synthase EryA2, modules 3 and 4
1	HAM	Phenolphthiocerol synthesis polyketide synthase type I Pks15/1	PKS
1	AAC	hypothetical protein	nodular_polyketide_synthase
1	IAC	Narbonolide/10-deoxymethynolide synthase PikA1, modules 1 and 2
1	AAC	hypothetical protein	modular_polyketide_synthase_NorC
1	AAC	hypothetical protein
1	IAB	Narbonolide/10-deoxymethynolide synthase PikA2, modules 3 and 4
1	HAM	Phenolphthiocerol synthesis polyketide synthase type I Pks15/1	nodular_polyketide_synthase
1	IAB	Narbonolide/10-deoxymethynolide synthase PikA2, modules 3 and 4
1	AAC	hypothetical protein
1	AAC	hypothetical protein	BafAIII
1	HAM	Phenolphthiocerol synthesis polyketide synthase type I Pks15/1	BafAIII
1	IAB	Narbonolide/10-deoxymethynolide synthase PikA2, modules 3 and 4
1	IAD	6-deoxyerythronolide-B synthase EryA2, modules 3 and 4
1	AAC	hypothetical protein	BafAIII
1	AAC	hypothetical protein	polyketide_synthase
1	IAB	Narbonolide/10-deoxymethynolide synthase PikA2, modules 3 and 4
1	IAB	Narbonolide/10-deoxymethynolide synthase PikA2, modules 3 and 4
1	AAC	hypothetical protein	beta-ketoacyl_synthase
1	AAC	hypothetical protein	BafAIV
1	IAD	6-deoxyerythronolide-B synthase EryA2, modules 3 and 4
1	IAE	Narbonolide/10-deoxymethynolide synthase PikA4, module 6
1	IAA	6-deoxyerythronolide-B synthase EryA1, modules 1 and 2
1	AAC	hypothetical protein
1	HAM	Phenolphthiocerol synthesis polyketide synthase type I Pks15/1	polyketide_synthase
1	IAB	Narbonolide/10-deoxymethynolide synthase PikA2, modules 3 and 4
1	AAC	hypothetical protein	polyketide_synthase
1	AAC	hypothetical protein	polyketide_synthase
1	IAB	Narbonolide/10-deoxymethynolide synthase PikA2, modules 3 and 4
1	AAC	hypothetical protein
1	AAC	hypothetical protein
1	AAC	hypothetical protein	hypothetical_protein
1	IAF	Phenylacetate-coenzyme A ligase
1	IAG	3-oxoadipyl-CoA/3-oxo-5,6-dehydrosuberyl-CoA thiolase
1	AAC	hypothetical protein
1	IAH	Outer membrane protein assembly factor BamB
1	IAI	Peptidoglycan D,D-transpeptidase FtsI
1	IAJ	Putative L,D-transpeptidase LppS
1	AAC	hypothetical protein	ABC_transporter_permease
1	IAK	Linearmycin resistance ATP-binding protein LnrL
1	AAC	hypothetical protein
1	IAL	PqqA peptide cyclase
1	AAC	hypothetical protein	hypothetical_protein
1	IAM	1,3,6,8-tetrahydroxynaphthalene synthase	Type_III_PKS,_putative_chalcone_synthase
1	IAN	Biflaviolin synthase CYP158A2	Cytochrome_P450
1	IAO	Transketolase
1	AAC	hypothetical protein
1	IAP	putative 3-hydroxyisobutyrate dehydrogenase
1	BAV	Thioesterase PikA5
1	AAC	hypothetical protein
1	AAC	hypothetical protein	KtzH
1	AAC	hypothetical protein	nonribosomal_peptide_synthetase
1	IAQ	Glycerate dehydrogenase
1	AAC	hypothetical protein	DNA_methylase
1	EAH	Serine/threonine-protein kinase PknD
1	AAC	hypothetical protein
1	AAC	hypothetical protein
1	AAC	hypothetical protein
1	AAC	hypothetical protein
1	AAC	hypothetical protein
1	IAR	Inosamine-phosphate amidinotransferase 1
1	IAS	Diacetylchitobiose binding protein DasA
1	AAC	hypothetical protein	putative_sugar_transporter_membrane_protein
1	BAE	Diacetylchitobiose uptake system permease protein DasC
1	AAC	hypothetical protein
1	IAT	Galactokinase
1	AAC	hypothetical protein
1	CAU	dTDP-glucose 4,6-dehydratase
1	AAC	hypothetical protein
1	AAC	hypothetical protein	hypothetical_protein
1	AAC	hypothetical protein
1	IAU	Mycinamicin IV hydroxylase/epoxidase
1	BAQ	Protein MbtH
1	IAV	Linear gramicidin synthase subunit D
1	BAS	D-alanine--D-alanyl carrier protein ligase
1	AAC	hypothetical protein	tryptophan_dimethylallyltransferase
1	IAW	L-glyceraldehyde 3-phosphate reductase
1	AAC	hypothetical protein
1	AAC	hypothetical protein
1	IAX	Peptidoglycan-associated lipoprotein
1	AAC	hypothetical protein
1	AAC	hypothetical protein
1	AAC	hypothetical protein
1	IAY	CRP-like cAMP-activated global transcriptional regulator
1	IAZ	Geranyl diphosphate 2-C-methyltransferase	SAM-dependent_methyltransferase
1	JAA	2-methylisoborneol synthase	2-methylisoborneol_synthase
1	AAC	hypothetical protein	cyclic_nucleotide-binding_protein
1	AAC	hypothetical protein
1	CAY	Vitamin B12 import ATP-binding protein BtuD
1	AAC	hypothetical protein
1	AAC	hypothetical protein
1	AAC	hypothetical protein
1	HAS	2-succinyl-6-hydroxy-2, 4-cyclohexadiene-1-carboxylate synthase
1	AAC	hypothetical protein
1	FAN	Baeyer-Villiger monooxygenase	Baeyer-Villiger_monooxygenase
1	JAB	Exopolysaccharide phosphotransferase CpsY
1	AAC	hypothetical protein
1	AAC	hypothetical protein
1	AAC	hypothetical protein	unknown
1	AAC	hypothetical protein
1	AAC	hypothetical protein
1	CAW	D-inositol-3-phosphate glycosyltransferase
1	JAC	putative methyltransferase	AviG3
1	JAD	Alpha-(1->3)-arabinofuranosyltransferase
1	AAC	hypothetical protein
1	AAC	hypothetical protein
1	JAE	Ubiquinone biosynthesis O-methyltransferase, mitochondrial
1	AAC	hypothetical protein
1	AAC	hypothetical protein
1	GAP	Cytochrome P450 monooxygenase PikC
1	AAC	hypothetical protein
1	AAC	hypothetical protein
1	IAV	Linear gramicidin synthase subunit D
1	IAV	Linear gramicidin synthase subunit D
1	JAF	Transcriptional regulator NovG
1	AAC	hypothetical protein	NucR
1	AAC	hypothetical protein
1	AAC	hypothetical protein	NucI
1	AAC	hypothetical protein	NucJ
1	AAC	hypothetical protein	NucK
1	JAG	putative methyltransferase YcgJ
1	JAH	Rubrerythrin-1
1	JAI	DNA gyrase subunit B
1	AAC	hypothetical protein	NucO
1	JAJ	N(G),N(G)-dimethylarginine dimethylaminohydrolase
1	AAC	hypothetical protein	NucM
1	AAC	hypothetical protein
1	AAC	hypothetical protein	unknown
1	JAK	NADPH oxidoreductase	oxidoreductase
1	JAL	NADPH-dependent stearoyl-CoA 9-desaturase
1	AAC	hypothetical protein
1	AAC	hypothetical protein
1	EAN	Inositol 2-dehydrogenase/D-chiro-inositol 3-dehydrogenase
1	AAC	hypothetical protein
1	AAC	hypothetical protein
1	AAC	hypothetical protein
1	AAC	hypothetical protein
1	JAM	Non-hemolytic phospholipase C
1	AAC	hypothetical protein
1	AAC	hypothetical protein
1	AAC	hypothetical protein
1	AAC	hypothetical protein	hypothetical_protein
1	AAC	hypothetical protein
1	AAC	hypothetical protein	AmphRI-like_transcriptional_regulator
1	JAN	Chondramide synthase cmdD
1	HAF	Linear gramicidin dehydrogenase LgrE
1	JAO	HTH-type transcriptional regulator SutR
1	JAP	Thioredoxin reductase
1	JAQ	Putative multidrug resistance protein MdtD
1	JAR	Group 2 truncated hemoglobin YjbI
1	JAS	Epidermin decarboxylase
1	JAT	Phenyloxazoline synthase MbtB
1	JAU	5-(hydroxymethyl)furfural oxidase	Glucose-methanol-choline_oxidoreductase
1	BAV	Thioesterase PikA5
1	GAK	Acyl-CoA dehydrogenase
1	AAC	hypothetical protein	Putative_acetyltransferase
1	AAC	hypothetical protein	Hypothetical_protein
1	AAC	hypothetical protein
1	AAC	hypothetical protein
1	AAC	hypothetical protein
1	AAC	hypothetical protein
1	BAB	Aliphatic sulfonates import ATP-binding protein SsuB
1	JAV	Formylaminopyrimidine-binding protein
1	AAC	hypothetical protein
1	JAW	L-Ala-D/L-Glu epimerase
1	GAK	Acyl-CoA dehydrogenase
1	AAC	hypothetical protein
1	AAC	hypothetical protein	protein_of_unknown_function_ATP_binding
1	AAC	hypothetical protein	SGNH/GDSL_hydrolase_family_protein
1	AAC	hypothetical protein	putative_zoocin_A
1	JAX	Alpha-galactosidase AgaA
1	AAC	hypothetical protein
1	AAC	hypothetical protein
1	AAC	hypothetical protein	putative_DNA-binding_protein
1	AAC	hypothetical protein	putative_DNA-binding_protein
1	JAY	Aminotransferase PigE
1	CAV	GTP 3',8-cyclase
1	AAC	hypothetical protein	putative_lipoprotein
1	JAZ	Squalene--hopene cyclase
1	KAA	(2E,6E)-farnesyl diphosphate synthase	putative_polyprenyl_synthatase
1	KAB	Hydroxysqualene dehydroxylase
1	KAC	Phytoene synthase
1	AAC	hypothetical protein	putative_phytoene_synthase
1	KAD	Teichoic acids export ATP-binding protein TagH
1	CAY	Vitamin B12 import ATP-binding protein BtuD
1	AAC	hypothetical protein
1	AAC	hypothetical protein
1	AAC	hypothetical protein	3-dehydroquinate_synthase
1	AAC	hypothetical protein	nucleotidyl_transferase
1	AAC	hypothetical protein	CDP-alcohol_phosphatidyltransferase
1	AAC	hypothetical protein
1	CAX	UDP-glucose 4-epimerase
1	KAE	Metal cation efflux system protein CzcD
1	AAC	hypothetical protein	NocE
1	AAC	hypothetical protein
1	AAC	hypothetical protein
1	AAC	hypothetical protein
1	AAC	hypothetical protein	putative_DNA-binding_protein
1	AAC	hypothetical protein	hypothetical_protein
1	AAC	hypothetical protein
1	AAC	hypothetical protein
1	AAC	hypothetical protein
1	AAC	hypothetical protein	transcriptional_regulator
1	AAC	hypothetical protein	hypothetical_protein
1	KAF	N-acetylglucosamine repressor
1	KAG	Ammonium/H(+) antiporter subunit AmhM
1	KAH	K(+)/H(+) antiporter subunit KhtU
1	DAI	Tyrocidine synthase 2
1	BAR	Linear gramicidin synthase subunit B
1	AAC	hypothetical protein
1	KAI	Potassium-transporting ATPase KdpC subunit
1	KAJ	Potassium-transporting ATPase ATP-binding subunit
1	KAK	Potassium-transporting ATPase potassium-binding subunit
1	AAC	hypothetical protein
1	AAC	hypothetical protein
1	AAC	hypothetical protein
1	AAC	hypothetical protein
1	AAC	hypothetical protein
1	IAL	PqqA peptide cyclase
1	AAC	hypothetical protein
1	AAC	hypothetical protein
1	AAC	hypothetical protein
1	AAC	hypothetical protein
1	AAC	hypothetical protein
1	AAC	hypothetical protein
1	AAC	hypothetical protein
1	AAC	hypothetical protein
1	KAL	Long-chain-fatty-acid--CoA ligase FadD15	Tri3
1	AAC	hypothetical protein
1	KAM	ECF RNA polymerase sigma factor EcfG
1	AAC	hypothetical protein
1	AAC	hypothetical protein
1	AAC	hypothetical protein
1	AAC	hypothetical protein
1	IAL	PqqA peptide cyclase
1	KAN	PqqA binding protein
1	KAO	Pyrroloquinoline-quinone synthase
1	KAP	Coenzyme PQQ synthesis protein B
1	AAC	hypothetical protein
1	KAQ	putative oxidoreductase/MSMEI_2347	Pau7
1	AAC	hypothetical protein
1	KAR	DNA ligase B
1	AAC	hypothetical protein	membrane_protein
1	AAC	hypothetical protein	hypothetical_protein
1	AAC	hypothetical protein	hypothetical_protein
1	AAC	hypothetical protein
1	AAC	hypothetical protein	hypothetical_protein
1	AAC	hypothetical protein	possible_regulator,_NeoH
1	AAC	hypothetical protein
1	AAC	hypothetical protein	putative_hydrolase
1	AAC	hypothetical protein	putative_transcriptional_regulator
1	AAC	hypothetical protein	putative_transporter
1	KAS	2-isopropylmalate synthase
1	AAC	hypothetical protein
1	AAC	hypothetical protein	alkylhydroperoxidase
1	KAT	putative protein kinase UbiB
1	AAC	hypothetical protein	Sgd16
1	AAC	hypothetical protein	hypothetical_protein
1	AAC	hypothetical protein
1	AAC	hypothetical protein	MFS_transporter
1	KAU	3-phenylpropionate-dihydrodiol/cinnamic acid-dihydrodiol dehydrogenase
1	GAE	HTH-type transcriptional activator RhaS
1	AAC	hypothetical protein	thioesterase
1	AAC	hypothetical protein	enediyne_polyketide_synthase
1	AAC	hypothetical protein	putative_transporter
1	AAC	hypothetical protein	Unknown
1	AAC	hypothetical protein	hypothetical_protein
1	KAV	Sialic acid transporter NanT
1	AAC	hypothetical protein
1	AAC	hypothetical protein
1	AAC	hypothetical protein
1	KAW	Histidine decarboxylase
1	AAC	hypothetical protein	Orf+1
1	AAC	hypothetical protein
1	AAC	hypothetical protein
1	KAX	Trypsin	trypsin-like_serine_protease
1	AAC	hypothetical protein
1	AAC	hypothetical protein	benzoxazinone_synthesis5
1	AAC	hypothetical protein
1	KAY	putative amino acid permease YhdG
1	AAC	hypothetical protein
1	KAZ	Homogentisate 1,2-dioxygenase
1	AAC	hypothetical protein	Transcriptional_regulator,_XRE_family
1	AAC	hypothetical protein	MarR-family_transcriptional_regulator
1	DAY	Tyrosinase
1	AAC	hypothetical protein	putative_tyrosinase_co-factor_protein
1	AAC	hypothetical protein
1	AAC	hypothetical protein	hypothetical_protein
1	AAC	hypothetical protein
1	AAC	hypothetical protein
1	AAC	hypothetical protein
1	AAC	hypothetical protein
1	CAS	Transcriptional regulatory protein LiaR
1	AAC	hypothetical protein
1	AAC	hypothetical protein
1	AAC	hypothetical protein
1	AAC	hypothetical protein
1	AAC	hypothetical protein
1	BAW	Regulatory protein AfsR
1	LAA	R-linalool synthase	PntA
1	AAC	hypothetical protein	hypothetical_protein
1	AAC	hypothetical protein
1	AAC	hypothetical protein	hypothetical_protein
1	LAB	N-acyl homoserine lactonase
1	AAC	hypothetical protein
1	LAC	HTH-type transcriptional activator TipA
1	LAD	Aspartate aminotransferase	(PLP)-dependent_aspartate_aminotransferase_superfamily
1	AAC	hypothetical protein
1	AAC	hypothetical protein
1	FAE	Pentalenene oxygenase
1	LAE	Avermitilol synthase
1	LAF	Ditrans,polycis-undecaprenyl-diphosphate synthase ((2E,6E)-farnesyl-diphosphate specific)
1	AAC	hypothetical protein	Glyoxalase/bleomycin_resistance_protein/dioxygenase
1	AAC	hypothetical protein	ArsR_family_transcriptional_regulator
1	AAC	hypothetical protein
1	LAG	Trans-aconitate 2-methyltransferase
1	AAC	hypothetical protein
1	JAE	Ubiquinone biosynthesis O-methyltransferase, mitochondrial
1	AAC	hypothetical protein
1	AAC	hypothetical protein	hypothetical_protein
1	AAC	hypothetical protein	NAD-dependent_epimerase/dehydratase
1	AAC	hypothetical protein	hypothetical_protein
1	AAC	hypothetical protein	Lon17
1	AAC	hypothetical protein	peptidase_S9,_prolyl_oligopeptidase_active_site_region
1	AAC	hypothetical protein
1	AAC	hypothetical protein	RiPP_maturation_radical_SAM_C-methyltransferase
1	AAC	hypothetical protein	DUF5825_family_protein
1	AAC	hypothetical protein
1	CAU	dTDP-glucose 4,6-dehydratase
1	LAH	UTP--glucose-1-phosphate uridylyltransferase
1	AAC	hypothetical protein	Staurosporine_biosynthesis_Cytochrome_P450_StaN
1	LAI	4'-demethylrebeccamycin synthase
1	LAJ	Flavin-dependent L-tryptophan oxidase RebO
1	LAK	Dichlorochromopyrrolate synthase
1	LAL	Putative cytochrome P450 YjiB
1	BAN	Demethylrebeccamycin-D-glucose O-methyltransferase
1	LAM	dTDP-4-dehydro-6-deoxy-alpha-D-glucopyranose 2,3-dehydratase
1	LAN	dTDP-L-rhamnose 4-epimerase
1	LAO	dTDP-3-amino-3,4,6-trideoxy-alpha-D-glucose transaminase
1	LAP	dTDP-4-dehydrorhamnose 3,5-epimerase
1	LAQ	2-methoxy-6-polyprenyl-1,4-benzoquinol methylase, mitochondrial
1	AAU	4-methyl-5-nitrocatechol 5-monooxygenase
1	LAR	Protein-glutamate methylesterase/protein-glutamine glutaminase
1	AAC	hypothetical protein	two-component_system_sensor_kinase
1	AAC	hypothetical protein	Putative_transcriptional_regulator
1	EAG	Putrescine--pyruvate aminotransferase
1	DAP	Glutamate N-acetyltransferase 2
1	LAS	Agmatinase
1	DAM	Carboxyethyl-arginine beta-lactam-synthase
1	DAL	N(2)-(2-carboxyethyl)arginine synthase
1	LAT	Fluorothreonine transaldolase	OrfA-like_hydroxymethyltransferase
1	LAU	2-iminobutanoate/2-iminopropanoate deaminase
1	LAV	Methionine aminotransferase
1	LAW	L-threo-3-hydroxyaspartate ammonia-lyase
1	AAC	hypothetical protein
1	AAC	hypothetical protein	putative_azaleucine_resistance_protein_AzlC
1	AAC	hypothetical protein	hypothetical_protein
1	AAC	hypothetical protein
1	AAC	hypothetical protein
1	AAC	hypothetical protein
1	AAC	hypothetical protein	RNA_polymerase_subunit_sigma
1	AAC	hypothetical protein	putative_resolvase/invertase
1	AAC	hypothetical protein
1	AAC	hypothetical protein
1	LAX	Tn3 family transposase ISThsp9	putative_transposase
1	LAY	Tn3 family transposase Tn2	putative_transposase
1	AAC	hypothetical protein
1	AAC	hypothetical protein	hypothetical_protein
1	LAZ	Manganese-binding lipoprotein MntA
1	AAC	hypothetical protein	hypothetical_protein
1	MAA	Manganese transport system membrane protein MntB
1	MAB	Fe(3+) dicitrate transport ATP-binding protein FecE
1	MAC	Putative alkyl/aryl-sulfatase YjcS
1	MAD	Thioredoxin 1
1	BAS	D-alanine--D-alanyl carrier protein ligase
1	AAC	hypothetical protein
1	MAE	Tryptophan decarboxylase	Pyridoxal_phosphate-dependent_decarboxylase
1	MAF	Glucose 1-dehydrogenase 4
1	MAG	Carnitine transport permease protein OpuCB
1	MAH	Glycine betaine/carnitine/choline transport ATP-binding protein OpuCA
1	MAI	Carnitine transport permease protein OpuCD
1	MAJ	Glycine betaine-binding protein YehZ
1	MAK	5,6,7,8-tetrahydromethanopterin hydro-lyase
1	MAL	2-(hydroxymethyl)glutarate dehydrogenase
1	MAM	Succinate-semialdehyde dehydrogenase
1	AAC	hypothetical protein
1	AAC	hypothetical protein	hypothetical_protein
1	AAC	hypothetical protein
1	AAC	hypothetical protein
1	AAC	hypothetical protein
1	AAC	hypothetical protein
1	AAC	hypothetical protein
1	MAN	(+)-caryolan-1-ol synthase
1	MAO	Tol-Pal system protein TolB
1	MAP	1,8-cineole synthase
1	AAC	hypothetical protein
1	MAQ	NADH pyrophosphatase
1	IAT	Galactokinase
1	MAR	N-acetyltransferase Eis
1	MAS	Hexitol phosphatase A
1	MAT	Ribulose-phosphate 3-epimerase
1	LAO	dTDP-3-amino-3,4,6-trideoxy-alpha-D-glucose transaminase
1	AAC	hypothetical protein	putative_dehydrogenase
1	AAC	hypothetical protein
1	MAU	2-epi-5-epi-valiolone synthase
1	MAV	2-epi-5-epi-valiolone 7-kinase
1	MAW	Glucosamine-6-phosphate deaminase
1	AAC	hypothetical protein
1	AAC	hypothetical protein
1	MAX	Phosphoglycolate phosphatase
1	AAC	hypothetical protein
1	AAC	hypothetical protein
1	AAC	hypothetical protein
1	AAC	hypothetical protein	hypothetical_protein
1	AAC	hypothetical protein	phosphoenolpyruvate_synthase
1	AAC	hypothetical protein	NocD
1	AAC	hypothetical protein	hypothetical_protein
1	AAC	hypothetical protein
1	MAY	F420-dependent glucose-6-phosphate dehydrogenase
1	AAC	hypothetical protein
1	AAC	hypothetical protein	alkylhydroperoxidase_AhpD_family_core_domain_protein
1	MAZ	ECF RNA polymerase sigma factor SigJ
1	AAC	hypothetical protein
1	IAU	Mycinamicin IV hydroxylase/epoxidase
1	NAA	Rifampicin monooxygenase
1	NAB	(+)-T-muurolol synthase ((2E,6E)-farnesyl diphosphate cyclizing)	putative_cyclase
1	MAO	Tol-Pal system protein TolB
1	AAC	hypothetical protein
1	AAC	hypothetical protein	second_ring_cyclase
1	NAC	HTH-type transcriptional activator RhaR
1	AAC	hypothetical protein
1	AAC	hypothetical protein
1	AAC	hypothetical protein
1	AAC	hypothetical protein
1	AAC	hypothetical protein
1	AAC	hypothetical protein	BafF
1	AAC	hypothetical protein	BafE
1	AAC	hypothetical protein
1	NAD	Glutaryl-CoA dehydrogenase
1	AAC	hypothetical protein	methoxymalonate_biosynthesis_protein
1	NAE	putative 3-hydroxybutyryl-CoA dehydrogenase
1	IAC	Narbonolide/10-deoxymethynolide synthase PikA1, modules 1 and 2
1	IAC	Narbonolide/10-deoxymethynolide synthase PikA1, modules 1 and 2
1	AAC	hypothetical protein	modular_polyketide_synthase
1	IAC	Narbonolide/10-deoxymethynolide synthase PikA1, modules 1 and 2
1	IAD	6-deoxyerythronolide-B synthase EryA2, modules 3 and 4
1	IAB	Narbonolide/10-deoxymethynolide synthase PikA2, modules 3 and 4
1	AAC	hypothetical protein	beta-ketoacyl_synthase
1	AAC	hypothetical protein	polyketide_synthase
1	AAC	hypothetical protein	BafAII
1	AAC	hypothetical protein	BafAI
1	AAC	hypothetical protein
1	IAC	Narbonolide/10-deoxymethynolide synthase PikA1, modules 1 and 2
1	AAC	hypothetical protein	arylcarboxylate_reductase
1	AAC	hypothetical protein	putative_malonyl_transferase
1	HAZ	2-hydroxy-5-methyl-1-naphthoate 7-hydroxylase
1	AAC	hypothetical protein	hypothetical_protein
1	AAC	hypothetical protein	hypothetical_protein
1	AAC	hypothetical protein	ASCH_domain-containing_protein
1	AAC	hypothetical protein	hypothetical_protein
1	EAR	putative 3-ketosteroid-9-alpha-monooxygenase, oxygenase component
1	AAC	hypothetical protein
1	AAC	hypothetical protein	transcriptional_regulator
1	AAC	hypothetical protein	hypothetical_protein
1	AAC	hypothetical protein	hypothetical_protein
1	HAY	putative protein YjhP
1	AAC	hypothetical protein
1	AAC	hypothetical protein
1	AAC	hypothetical protein	Nbc14
1	AAC	hypothetical protein
2	AAC	hypothetical protein
2	NAF	IS3 family transposase ISRhosp5	IS3_family_transposase
2	AAC	hypothetical protein	transposase
2	AAC	hypothetical protein
2	AAC	hypothetical protein
2	AAC	hypothetical protein
2	AAC	hypothetical protein
2	AAC	hypothetical protein
2	NAG	Putative O-methyltransferase	BafF
2	AAC	hypothetical protein	BafE
2	NAD	Glutaryl-CoA dehydrogenase
2	AAC	hypothetical protein	methoxymalonate_biosynthesis_protein
2	NAE	putative 3-hydroxybutyryl-CoA dehydrogenase
2	IAC	Narbonolide/10-deoxymethynolide synthase PikA1, modules 1 and 2
2	IAC	Narbonolide/10-deoxymethynolide synthase PikA1, modules 1 and 2
2	AAC	hypothetical protein	BafAIII
2	NAH	3-ketoacyl-CoA thiolase
2	NAH	3-ketoacyl-CoA thiolase
2	AAC	hypothetical protein	arylcarboxylate_reductase
2	AAC	hypothetical protein	putative_malonyl_transferase
2	HAZ	2-hydroxy-5-methyl-1-naphthoate 7-hydroxylase
2	AAC	hypothetical protein	hypothetical_protein
2	AAC	hypothetical protein	hypothetical_protein
2	AAC	hypothetical protein	ASCH_domain-containing_protein
2	AAC	hypothetical protein	hypothetical_protein
2	EAR	putative 3-ketosteroid-9-alpha-monooxygenase, oxygenase component
2	AAC	hypothetical protein
2	AAC	hypothetical protein	transcriptional_regulator
2	AAC	hypothetical protein	hypothetical_protein
2	AAC	hypothetical protein	hypothetical_protein
2	HAY	putative protein YjhP
2	AAC	hypothetical protein
2	AAC	hypothetical protein
2	AAC	hypothetical protein	Nbc14
2	AAC	hypothetical protein
2	AAC	hypothetical protein
2	AAC	hypothetical protein
2	EAH	Serine/threonine-protein kinase PknD
2	AAC	hypothetical protein	DNA-binding_protein
2	EAG	Putrescine--pyruvate aminotransferase
2	EAF	3,6-diketocamphane 1,6-monooxygenase	Flavin-dependent_oxidoreductase,_F420-dependent_methylene-tetrahydromethanopterin_reductase
2	EAE	Homoserine O-acetyltransferase
2	EAD	Clavaminate synthase 1
2	EAC	Aldo-keto reductase IolS
2	AAC	hypothetical protein	Hypothetical_protein
2	EAB	Flavin reductase	Flavin_reductase-like_protein
2	AAC	hypothetical protein	DnrI/RedD/AfsR-family_transcriptional_regulator
2	EAA	Homoserine/homoserine lactone efflux protein
2	NAI	Vitamin B6 salvage pathway transcriptional repressor PtsJ
2	AAC	hypothetical protein
2	AAC	hypothetical protein
2	AAC	hypothetical protein
2	AAC	hypothetical protein	hypothetical_protein
2	DAZ	Methyl-branched lipid omega-hydroxylase	NigD
2	AAC	hypothetical protein
2	AAC	hypothetical protein	putative_tyrosinase_co-factor_protein
2	DAY	Tyrosinase
2	DAX	Chaplin-D
2	AAC	hypothetical protein
2	DAW	N-acyl-D-glutamate deacylase
2	AAC	hypothetical protein	Orf14
2	NAJ	putative amino-acid metabolite efflux pump
2	AAC	hypothetical protein	Orf12
2	DAU	Ferredoxin-2
2	DAT	Cytochrome P450-SU2	cytochrome_P450-SU2
2	DAS	putative oxidoreductase	clavaldehyde_dehydrogenase
2	DAR	HTH-type transcriptional regulator ArgP
2	DAQ	Heme-binding protein A
2	DAP	Glutamate N-acetyltransferase 2
2	DAO	Clavaminate synthase 2
2	DAN	Proclavaminate amidinohydrolase
2	DAM	Carboxyethyl-arginine beta-lactam-synthase
2	DAL	N(2)-(2-carboxyethyl)arginine synthase
2	DAK	Peptidoglycan D,D-transpeptidase MrdA
2	AAC	hypothetical protein	isopenicillin_N_synthetase
2	DAI	Tyrocidine synthase 2
2	DAH	L-lysine-epsilon aminotransferase
2	DAG	Beta-lactamase inhibitory protein	BLP
2	AAC	hypothetical protein	secreted_protein
2	DAF	Transcriptional regulatory protein MoaR1
2	AAC	hypothetical protein	3'-hydroxymethylcephem-O-carbamoyltransferase
2	DAE	Deacetoxycephalosporin C hydroxylase
2	AAC	hypothetical protein	7-alpha-cephem-methoxylase_P8_chain
2	AAC	hypothetical protein	conserved_hypothetical_protein
2	DAD	Isopenicillin N epimerase
2	DAC	Deacetoxycephalosporin C synthase
2	DAB	Succinate-semialdehyde dehydrogenase [NADP(+)]
2	DAA	putative MFS-type transporter EfpA
2	AAC	hypothetical protein	D-alanyl-D-alanine_carboxypeptidase
2	AAC	hypothetical protein	TunL
2	CAZ	Acyl carrier protein
2	AAC	hypothetical protein	TunJ
2	CAY	Vitamin B12 import ATP-binding protein BtuD
2	AAC	hypothetical protein	TunH
2	AAC	hypothetical protein	TunG
2	CAX	UDP-glucose 4-epimerase
2	AAC	hypothetical protein	TunE
2	CAW	D-inositol-3-phosphate glycosyltransferase
2	AAC	hypothetical protein	TunC
2	CAV	GTP 3',8-cyclase
2	CAU	dTDP-glucose 4,6-dehydratase
2	CAT	Chitinase 63
2	CAS	Transcriptional regulatory protein LiaR
2	AAC	hypothetical protein	two-component_histidine_kinase
2	AAC	hypothetical protein	membrane_protein
2	CAR	Corrinoid adenosyltransferase
2	CAQ	3-hydroxybutyryl-CoA dehydrogenase
2	AAC	hypothetical protein
2	AAC	hypothetical protein
2	AAC	hypothetical protein
2	AAC	hypothetical protein
2	AAC	hypothetical protein	putative_peptidoglycan_binding_protein
2	AAC	hypothetical protein
2	AAC	hypothetical protein
2	AAC	hypothetical protein
2	AAC	hypothetical protein	hypothetical_protein
2	AAC	hypothetical protein	putative_integral_membrane_sensor_protein
2	CAP	Protein-L-isoaspartate O-methyltransferase
2	AAC	hypothetical protein
2	AAC	hypothetical protein	DisB
2	AAC	hypothetical protein	lantibiotic_cyclase
2	AAC	hypothetical protein
2	AAC	hypothetical protein
2	AAC	hypothetical protein
2	AAC	hypothetical protein
2	AAC	hypothetical protein
2	AAC	hypothetical protein
2	CAO	L-serine dehydratase TdcG
2	AAC	hypothetical protein
2	AAC	hypothetical protein
2	CAN	tRNA dimethylallyltransferase
2	AAC	hypothetical protein
2	CAM	Diaminopimelate epimerase
2	AAC	hypothetical protein	(p)ppGpp_synthetase
2	AAC	hypothetical protein	metallopeptidase
2	CAL	GTPase HflX
2	AAC	hypothetical protein
2	CAK	Diaminobutyrate--2-oxoglutarate aminotransferase
2	CAJ	N(2)-citryl-N(6)-acetyl-N(6)-hydroxylysine synthase
2	AAC	hypothetical protein
2	CAI	putative ATP-dependent helicase DinG
2	CAH	LexA repressor
2	CAG	Transcriptional repressor NrdR
2	CAF	Vitamin B12-dependent ribonucleotide reductase
2	AAC	hypothetical protein	unknown
2	AAC	hypothetical protein	unknown
2	CAE	2,3-bisphosphoglycerate-dependent phosphoglycerate mutase
2	AAC	hypothetical protein	putative_hydrolase
2	CAD	Ribonuclease HII
2	AAC	hypothetical protein	unknown
2	AAC	hypothetical protein	regulator
2	CAC	tRNA (guanosine(18)-2'-O)-methyltransferase
2	CAB	Ribosomal RNA small subunit methyltransferase C
2	DAG	Beta-lactamase inhibitory protein
2	CAA	S-sulfocysteine synthase
2	BAZ	Vitamin B12 import system permease protein BtuC
2	BAY	Hemin import ATP-binding protein HmuV
2	BAX	Vitamin B12-binding protein
2	AAC	hypothetical protein
2	AAC	hypothetical protein
2	AAC	hypothetical protein
2	AAC	hypothetical protein
2	AAC	hypothetical protein
2	AAC	hypothetical protein
2	AAC	hypothetical protein	transcriptional_regulator,_XRE_family
2	AAC	hypothetical protein	hypothetical_protein
2	AAC	hypothetical protein
2	AAC	hypothetical protein
2	AAC	hypothetical protein
2	AAC	hypothetical protein
2	AAC	hypothetical protein	Threonine_kinase
2	AAC	hypothetical protein
2	AAC	hypothetical protein
2	AAC	hypothetical protein	enterobactin_transporter_EntS
2	BAW	Regulatory protein AfsR
2	BAR	Linear gramicidin synthase subunit B
2	BAV	Thioesterase PikA5
2	AAC	hypothetical protein
2	AAC	hypothetical protein	Mem
2	AAC	hypothetical protein
2	AAC	hypothetical protein	ArsR_transcriptional_regulator
2	AAC	hypothetical protein	SepK
2	NAK	Tyrocidine synthase 3
2	BAR	Linear gramicidin synthase subunit B
2	BAQ	Protein MbtH
2	AAC	hypothetical protein	mlcC
2	AAC	hypothetical protein	putative_regulatory_protein
2	AAC	hypothetical protein	transcriptional_regulator
2	AAC	hypothetical protein
2	AAC	hypothetical protein	geranylgeranyl_diphosphate_synthase
2	BAP	Rubber oxygenase
2	BAO	ATP-dependent RecD-like DNA helicase
2	AAC	hypothetical protein
2	AAC	hypothetical protein
2	BAN	Demethylrebeccamycin-D-glucose O-methyltransferase
2	BAM	Nucleoside triphosphatase NudI
2	AAC	hypothetical protein	Oxido-reductase
2	BAL	L-glutamine:2-deoxy-scyllo-inosose aminotransferase
2	BAK	Release factor glutamine methyltransferase
2	BAJ	Histidinol-phosphatase
2	BAI	Tripeptidyl aminopeptidase
2	AAC	hypothetical protein	FAD_dependent_oxidoreductase
2	AAC	hypothetical protein
2	AAC	hypothetical protein
2	AAC	hypothetical protein
2	AAC	hypothetical protein	hypothetical_protein
2	AAC	hypothetical protein
2	BAH	Organic hydroperoxide resistance transcriptional regulator
2	BAG	Organic hydroperoxide resistance protein OhrB
2	BAF	Peroxiredoxin OsmC
2	AAC	hypothetical protein
2	AAC	hypothetical protein	ABC_transporter_MppE
2	BAE	Diacetylchitobiose uptake system permease protein DasC
2	AAC	hypothetical protein
2	BAD	Oleandomycin glycosyltransferase
2	AAC	hypothetical protein
2	AAC	hypothetical protein
2	BAC	Sirohydrochlorin cobaltochelatase
2	AAC	hypothetical protein	transporter
2	BAB	Aliphatic sulfonates import ATP-binding protein SsuB
2	AAC	hypothetical protein	transporter
2	AAC	hypothetical protein
2	BAA	Bifunctional enzyme CysN/CysC
2	AAZ	Sulfate adenylyltransferase subunit 2
2	NAL	putative adenylyl-sulfate kinase
2	NAM	putative phosphoadenosine phosphosulfate reductase
2	AAC	hypothetical protein
2	AAW	Sulfite reductase [ferredoxin]
2	AAC	hypothetical protein	acetyltransferase
2	AAC	hypothetical protein	putative_regulatory_protein
2	AAV	Putative acyl-CoA dehydrogenase AidB
2	AAC	hypothetical protein
2	AAC	hypothetical protein
2	AAC	hypothetical protein	Mrd
2	AAC	hypothetical protein	Membrane_protein
2	AAC	hypothetical protein	Cobalt_transporter
2	AAC	hypothetical protein
2	AAC	hypothetical protein
2	AAC	hypothetical protein	putative_magnesium/manganese-dependent_protein_phosphatase
2	AAU	4-methyl-5-nitrocatechol 5-monooxygenase
2	AAC	hypothetical protein	WhiE_I_homolog
2	AAC	hypothetical protein	WhiE_II_homolog
2	AAT	Actinorhodin polyketide putative beta-ketoacyl synthase 1	beta-ketoacyl_synthase
2	AAS	Actinorhodin polyketide putative beta-ketoacyl synthase 2	chain_length_factor
2	NAN	Actinorhodin polyketide synthase acyl carrier protein	acyl_carrier_protein
2	AAR	Putative polyketide cyclase	PKSA_putative_cyclase_I
2	AAQ	Tetracenomycin F2 cyclase
2	AAP	Mitomycin biosynthesis 6-O-methyltransferase
2	AAC	hypothetical protein	hypothetical_protein
2	AAO	Small ribosomal subunit biogenesis GTPase RsgA
2	AAC	hypothetical protein	SGNH/GDSL_hydrolase_family_protein
2	AAC	hypothetical protein	hypothetical_protein
2	AAC	hypothetical protein
2	AAC	hypothetical protein	probable_regulatory_protein
2	AAC	hypothetical protein
2	AAN	Pyruvate dehydrogenase [ubiquinone]
2	AAC	hypothetical protein	regulatory_protein
2	AAC	hypothetical protein
2	AAC	hypothetical protein	iron-sulfur_protein
2	AAC	hypothetical protein	GntR_family_transcriptional_regulator
2	AAC	hypothetical protein
2	AAC	hypothetical protein
2	AAM	Fe(3+) ions import ATP-binding protein FbpC
2	AAC	hypothetical protein
2	AAL	Iron-utilization periplasmic protein
2	AAC	hypothetical protein
2	AAK	Nicotinate dehydrogenase FAD-subunit
2	AAJ	Nicotinate dehydrogenase small FeS subunit
2	AAI	putative xanthine dehydrogenase subunit D
2	AAC	hypothetical protein	XdhC/CoxI_family_protein
2	AAC	hypothetical protein
2	AAC	hypothetical protein
2	AAC	hypothetical protein
2	AAC	hypothetical protein
2	AAC	hypothetical protein
2	AAC	hypothetical protein
2	NAO	HTH-type transcriptional repressor PurR
2	AAC	hypothetical protein
2	AAH	putative SapB synthase
2	CAY	Vitamin B12 import ATP-binding protein BtuD
2	AAG	ABC transporter ATP-binding protein RamB
2	AAF	Response regulator RamR
2	AAC	hypothetical protein
2	AAC	hypothetical protein	putative_phosphotransferase
2	AAC	hypothetical protein	hypothetical_protein
2	AAC	hypothetical protein	hypothetical_protein
2	AAC	hypothetical protein	membrane_protein
2	KAR	DNA ligase B
2	AAC	hypothetical protein
2	KAQ	putative oxidoreductase/MSMEI_2347	Pau7
2	AAC	hypothetical protein
2	KAP	Coenzyme PQQ synthesis protein B
2	KAO	Pyrroloquinoline-quinone synthase
2	KAN	PqqA binding protein
2	IAL	PqqA peptide cyclase
2	AAC	hypothetical protein
2	AAC	hypothetical protein
2	AAC	hypothetical protein
2	AAC	hypothetical protein
2	KAM	ECF RNA polymerase sigma factor EcfG
2	AAC	hypothetical protein
2	KAL	Long-chain-fatty-acid--CoA ligase FadD15	Tri3
2	HAX	N(6)-hydroxylysine O-acetyltransferase
2	AAC	hypothetical protein	conserved_hypothetical_protein
2	HAW	55.5 kDa and 49.5 kDa sporulation proteins	hypothetical_protein
2	AAC	hypothetical protein
2	AAC	hypothetical protein
2	AAC	hypothetical protein
2	HAV	Germacradienol/geosmin synthase
2	AAC	hypothetical protein
2	AAC	hypothetical protein
2	AAC	hypothetical protein
2	AAC	hypothetical protein
2	HAU	2,3-dehydroadipyl-CoA hydratase
2	HAT	Long-chain-fatty-acid--CoA/3-oxocholest-4-en-26- oate--CoA ligase	FadD
2	HAS	2-succinyl-6-hydroxy-2, 4-cyclohexadiene-1-carboxylate synthase
2	HAR	Sodium-potassium/proton antiporter ChaA
2	KAE	Metal cation efflux system protein CzcD
2	CAX	UDP-glucose 4-epimerase
2	AAC	hypothetical protein
2	AAC	hypothetical protein	CDP-alcohol_phosphatidyltransferase
2	AAC	hypothetical protein	nucleotidyl_transferase
2	AAC	hypothetical protein	3-dehydroquinate_synthase
2	AAC	hypothetical protein
2	AAC	hypothetical protein
2	CAY	Vitamin B12 import ATP-binding protein BtuD
2	AAC	hypothetical protein	putative_phytoene_synthase
2	KAC	Phytoene synthase
2	KAB	Hydroxysqualene dehydroxylase
2	KAA	(2E,6E)-farnesyl diphosphate synthase	putative_polyprenyl_synthatase
2	JAZ	Squalene--hopene cyclase
2	AAC	hypothetical protein	putative_lipoprotein
2	CAV	GTP 3',8-cyclase
2	JAY	Aminotransferase PigE
2	NAP	HTH-type transcriptional regulator PuuR
2	AAC	hypothetical protein
2	AAC	hypothetical protein
2	JAX	Alpha-galactosidase AgaA
2	AAC	hypothetical protein	putative_zoocin_A
2	AAC	hypothetical protein	SGNH/GDSL_hydrolase_family_protein
2	AAC	hypothetical protein	protein_of_unknown_function_ATP_binding
2	AAC	hypothetical protein
2	GAK	Acyl-CoA dehydrogenase
2	JAW	L-Ala-D/L-Glu epimerase
2	AAC	hypothetical protein
2	JAV	Formylaminopyrimidine-binding protein
2	BAB	Aliphatic sulfonates import ATP-binding protein SsuB
2	AAC	hypothetical protein
2	AAC	hypothetical protein
2	AAC	hypothetical protein
2	AAC	hypothetical protein
2	AAC	hypothetical protein
2	AAC	hypothetical protein	Hypothetical_protein
2	AAC	hypothetical protein	Putative_acetyltransferase
2	GAK	Acyl-CoA dehydrogenase
2	BAV	Thioesterase PikA5
2	JAU	5-(hydroxymethyl)furfural oxidase	Glucose-methanol-choline_oxidoreductase
2	JAT	Phenyloxazoline synthase MbtB
2	JAS	Epidermin decarboxylase
2	JAR	Group 2 truncated hemoglobin YjbI
2	JAQ	Putative multidrug resistance protein MdtD
2	JAP	Thioredoxin reductase
2	JAO	HTH-type transcriptional regulator SutR
2	HAF	Linear gramicidin dehydrogenase LgrE
2	JAN	Chondramide synthase cmdD
2	AAC	hypothetical protein	AmphRI-like_transcriptional_regulator
2	AAC	hypothetical protein
2	AAC	hypothetical protein	hypothetical_protein
2	AAC	hypothetical protein
2	AAC	hypothetical protein
2	AAC	hypothetical protein
2	AAC	hypothetical protein
2	JAM	Non-hemolytic phospholipase C
2	AAC	hypothetical protein
2	AAC	hypothetical protein
2	AAC	hypothetical protein
2	AAC	hypothetical protein
2	EAN	Inositol 2-dehydrogenase/D-chiro-inositol 3-dehydrogenase
2	AAC	hypothetical protein
2	JAL	NADPH-dependent stearoyl-CoA 9-desaturase
2	JAK	NADPH oxidoreductase	oxidoreductase
2	AAC	hypothetical protein	unknown
2	AAC	hypothetical protein
2	AAC	hypothetical protein	NucM
2	JAJ	N(G),N(G)-dimethylarginine dimethylaminohydrolase
2	AAC	hypothetical protein	NucO
2	JAI	DNA gyrase subunit B
2	JAH	Rubrerythrin-1
2	JAG	putative methyltransferase YcgJ
2	AAC	hypothetical protein	NucK
2	AAC	hypothetical protein	NucJ
2	AAC	hypothetical protein	NucI
2	NAQ	Fosfomycin resistance protein AbaF
2	JAF	Transcriptional regulator NovG
2	IAV	Linear gramicidin synthase subunit D
2	IAV	Linear gramicidin synthase subunit D
2	AAC	hypothetical protein
2	GAP	Cytochrome P450 monooxygenase PikC
2	AAC	hypothetical protein
2	AAC	hypothetical protein
2	JAE	Ubiquinone biosynthesis O-methyltransferase, mitochondrial
2	AAC	hypothetical protein
2	JAD	Alpha-(1->3)-arabinofuranosyltransferase
2	JAC	putative methyltransferase	AviG3
2	CAW	D-inositol-3-phosphate glycosyltransferase
2	AAC	hypothetical protein
2	AAC	hypothetical protein
2	AAC	hypothetical protein	unknown
2	AAC	hypothetical protein
2	AAC	hypothetical protein
2	JAB	Exopolysaccharide phosphotransferase CpsY
2	AAC	hypothetical protein
2	AAC	hypothetical protein
2	EAH	Serine/threonine-protein kinase PknD
2	AAC	hypothetical protein	DNA_methylase
2	IAQ	Glycerate dehydrogenase
2	AAC	hypothetical protein	nonribosomal_peptide_synthetase
2	AAC	hypothetical protein	KtzH
2	AAC	hypothetical protein
2	BAV	Thioesterase PikA5
2	IAP	putative 3-hydroxyisobutyrate dehydrogenase
2	AAC	hypothetical protein
2	IAO	Transketolase
2	IAN	Biflaviolin synthase CYP158A2	Cytochrome_P450
2	IAM	1,3,6,8-tetrahydroxynaphthalene synthase	Type_III_PKS,_putative_chalcone_synthase
2	AAC	hypothetical protein	hypothetical_protein
2	IAL	PqqA peptide cyclase
2	AAC	hypothetical protein
2	IAK	Linearmycin resistance ATP-binding protein LnrL
2	AAC	hypothetical protein	ABC_transporter_permease
2	IAJ	Putative L,D-transpeptidase LppS
2	NAR	Penicillin-binding protein 1F
2	IAH	Outer membrane protein assembly factor BamB
2	AAC	hypothetical protein
2	IAG	3-oxoadipyl-CoA/3-oxo-5,6-dehydrosuberyl-CoA thiolase
2	IAF	Phenylacetate-coenzyme A ligase
2	AAC	hypothetical protein	hypothetical_protein
2	AAC	hypothetical protein
2	AAC	hypothetical protein
2	FAH	Oligopeptide transport ATP-binding protein OppD
2	FAG	Nickel import ATP-binding protein NikE
2	AAC	hypothetical protein
2	AAC	hypothetical protein
2	AAC	hypothetical protein	hypothetical_protein
2	FAF	F420H(2)-dependent quinone reductase	AclJ
2	AAC	hypothetical protein
2	AAC	hypothetical protein
2	FAE	Pentalenene oxygenase
2	NAS	3-oxoacyl-[acyl-carrier-protein] reductase FabG
2	AAC	hypothetical protein
2	AAC	hypothetical protein
2	AAC	hypothetical protein	GphR
2	AAC	hypothetical protein
2	AAC	hypothetical protein
2	AAC	hypothetical protein
2	AAC	hypothetical protein
2	AAC	hypothetical protein
2	AAP	Mitomycin biosynthesis 6-O-methyltransferase
2	FAC	PEP-dependent dihydroxyacetone kinase, ADP-binding subunit DhaL
2	FAB	PEP-dependent dihydroxyacetone kinase, dihydroxyacetone-binding subunit DhaK
2	FAA	Putative NADP-dependent oxidoreductase YfmJ
2	AAC	hypothetical protein	putative_FAD-dependent_oxidoreductase
2	AAC	hypothetical protein	putative_FAD-dependent_oxidoreductase
2	BAS	D-alanine--D-alanyl carrier protein ligase
2	AAC	hypothetical protein	fatty_acid_hydroxylase
2	AAC	hypothetical protein	Pau2
2	NAT	Thiamine thiazole synthase
2	AAC	hypothetical protein
2	AAC	hypothetical protein
2	EAH	Serine/threonine-protein kinase PknD
2	AAC	hypothetical protein	putative_magnesium/manganese-dependent_protein_phosphatase
2	EAZ	ATP-dependent Clp protease ATP-binding subunit ClpC
2	BAW	Regulatory protein AfsR
2	AAC	hypothetical protein
2	EAY	Putative phosphoribosyl transferase
2	AAC	hypothetical protein	putative_MarR-family_repressor
2	EAX	Calerythrin
2	AAC	hypothetical protein	methyltransferase
2	AAC	hypothetical protein
2	AAC	hypothetical protein
2	AAC	hypothetical protein	TetR_family_transcriptional_regulator_C-terminal_domain-containing_protein
2	EAW	Putative ribosomal N-acetyltransferase YdaF
2	AAC	hypothetical protein
2	EAV	Kynurenine 3-monooxygenase
2	NAU	Tartrate dehydrogenase/decarboxylase	putative_dehydrogenase
2	EAT	Steroid C26-monooxygenase	putative_cytochrome_P450
2	AAC	hypothetical protein	LmbU_and_CloE-like_protein
2	EAS	Novobiocin biosynthesis protein H
2	EAR	putative 3-ketosteroid-9-alpha-monooxygenase, oxygenase component
2	DAT	Cytochrome P450-SU2	TjhO6
2	EAQ	UDP-glucose:undecaprenyl-phosphate glucose-1-phosphate transferase
2	EAP	GDP-mannose 6-dehydrogenase
2	NAV	Glycogen synthase
2	AAC	hypothetical protein
2	AAC	hypothetical protein
2	EAO	Asparagine synthetase [glutamine-hydrolyzing] 1
2	EAN	Inositol 2-dehydrogenase/D-chiro-inositol 3-dehydrogenase
2	AAC	hypothetical protein
2	AAC	hypothetical protein
2	NAW	putative cation efflux system protein
2	AAC	hypothetical protein
2	AAC	hypothetical protein	putative_lipase_(putative_secreted_protein)
2	NAX	Cysteine desulfurase
2	AAC	hypothetical protein	cytochrome_P450_hydroxylase
2	NAY	Peptide transporter CstA
2	AAC	hypothetical protein
2	AAC	hypothetical protein
2	AAC	hypothetical protein	ATP-grasp_ribosomal_peptide_maturase
2	AAC	hypothetical protein	putative_ATP-grasp-modified_RiPP
2	AAA	2-[(L-alanin-3-ylcarbamoyl)methyl]-2- hydroxybutanedioate decarboxylase
2	AAC	hypothetical protein	iron_transporter
2	NAZ	Staphyloferrin B synthase
2	AAC	hypothetical protein	secondary_thiamine-phosphate_synthase_enzyme_YjbQ
2	HAQ	4-methylaminobutanoate oxidase (formaldehyde-forming)
2	AAC	hypothetical protein
2	OAA	Ferredoxin--NADP reductase	NAD(P)/FAD-dependent_oxidoreductase
2	HAO	Putative multidrug export ATP-binding/permease protein	ABC_transporter_ATP-binding_protein/permease
2	AAC	hypothetical protein	glyceryl-S-ACP_synthase
2	AAC	hypothetical protein
2	HAN	Putative fatty-acid--CoA ligase FadD21	palmitoyl-CoA_synthetase
2	AAC	hypothetical protein	acyl-CoA_dehydrogenase
2	AAC	hypothetical protein	acyl-CoA_dehydrogenase
2	AAC	hypothetical protein	putative_peptide_carrier_protein
2	HAM	Phenolphthiocerol synthesis polyketide synthase type I Pks15/1	type_I_modular_polyketide_synthase
2	AAC	hypothetical protein	3-oxoacyl-(acyl_carrier_protein)_synthase_III
2	AAC	hypothetical protein	ChlD2
2	AAC	hypothetical protein	putative_acyltransferase
2	AAC	hypothetical protein	4'-phosphopantetheinyl_transferase
2	AAC	hypothetical protein
2	HAL	Esterase FrsA
2	AAC	hypothetical protein
2	AAC	hypothetical protein	short-chain_dehydrogenase/reductase_SDR
2	AAC	hypothetical protein
2	AAC	hypothetical protein
2	AAC	hypothetical protein	putative_SARP_family_transcriptional_regulator
2	AAC	hypothetical protein	putative_gamma-butyrolactone_biosynthesis_protein
2	HAK	Ferredoxin	PtmO9
2	AAC	hypothetical protein	2-oxoglutarate_oxidoreductase_subunit_KorB
2	HAJ	2-oxoglutarate oxidoreductase subunit KorA
2	AAC	hypothetical protein
2	AAC	hypothetical protein
2	GAZ	Trehalose monomycolate exporter MmpL3
2	HAI	Alpha-D-glucose 1-phosphate phosphatase YihX
2	HAH	6-methylpretetramide 4-monooxygenase
2	AAC	hypothetical protein	AfsA-like_gamma-butyrolactone_biosynthetic_protein
2	HAG	Transcriptional regulatory protein DesR
2	AAC	hypothetical protein	putative_two-component_sensory_kinase
2	AAC	hypothetical protein	goadsporin_biosynthetic_protein
2	AAC	hypothetical protein
2	AAC	hypothetical protein
2	BAW	Regulatory protein AfsR
2	HAF	Linear gramicidin dehydrogenase LgrE
2	AAC	hypothetical protein
2	HAE	Antiseptic resistance protein
2	HAD	Inner membrane protein YbjJ
2	AAC	hypothetical protein	putative_3-oxoacyl-ACP_synthase
2	HAC	Long-chain-fatty-acid--CoA ligase
2	EAK	Diaminopimelate decarboxylase
2	HAB	3-oxoacyl-[acyl-carrier-protein] synthase 3
2	AAC	hypothetical protein
2	HAA	Cytochrome P450 107B1	P450-like_monooxygenase
2	HAH	6-methylpretetramide 4-monooxygenase
2	AAC	hypothetical protein
2	GAZ	Trehalose monomycolate exporter MmpL3
2	GAY	Glycosyl hydrolase family 109 protein 1	gfo/Idh/MocA_family_oxidoreductase
2	OAB	putative multidrug resistance ABC transporter ATP-binding/permease protein YheI
2	CAY	Vitamin B12 import ATP-binding protein BtuD
2	AAC	hypothetical protein
2	AAC	hypothetical protein
2	AAC	hypothetical protein
2	GAX	Acyl-CoA thioesterase 2
2	GAW	Thioredoxin/glutathione peroxidase BtuE
2	AAC	hypothetical protein
2	AAC	hypothetical protein
2	AAC	hypothetical protein	transcriptional_regulator
2	AAC	hypothetical protein
2	GAV	Pyridoxamine--pyruvate transaminase
2	GAU	L-2,4-diaminobutyric acid acetyltransferase
2	GAT	Diaminobutyrate--2-oxoglutarate transaminase
2	GAS	L-ectoine synthase
2	GAR	Ectoine dioxygenase
2	GAQ	N-ethylmaleimide reductase
2	AAC	hypothetical protein
2	DAD	Isopenicillin N epimerase
2	AAC	hypothetical protein
2	GAP	Cytochrome P450 monooxygenase PikC
2	GAO	putative phosphatase
2	AAC	hypothetical protein	TetR/AcrR_family_transcriptional_regulator
2	GAN	Methylmalonyl-CoA carboxyltransferase 12S subunit	methylcrotonoyl-CoA_carboxylase
2	GAM	Acetyl-/propionyl-coenzyme A carboxylase alpha chain
2	GAL	Hydroxymethylglutaryl-CoA lyase YngG
2	GAK	Acyl-CoA dehydrogenase
2	GAJ	Vibriobactin utilization protein ViuB
2	GAI	L-2,4-diaminobutyrate decarboxylase
2	GAH	L-lysine N6-monooxygenase
2	AAC	hypothetical protein	Acyl_CoA_acyl_transferase
2	GAG	Aerobactin synthase
2	AAC	hypothetical protein
2	AAC	hypothetical protein
2	GAF	Glutamine--fructose-6-phosphate aminotransferase [isomerizing]
2	AAC	hypothetical protein
2	AAC	hypothetical protein
2	GAE	HTH-type transcriptional activator RhaS
2	GAD	Oligoribonuclease
2	AAC	hypothetical protein	putative_two-component_system_histidine_kinase
2	GAC	Sensory transduction protein regX3
2	AAC	hypothetical protein
2	GAB	Polyamine aminopropyltransferase
2	AAC	hypothetical protein
2	AAC	hypothetical protein	CyaE
2	AAC	hypothetical protein
2	AAC	hypothetical protein
2	AAC	hypothetical protein
2	GAA	4-diphosphocytidyl-2-C-methyl-D-erythritol kinase
2	FAY	Ribosomal RNA small subunit methyltransferase A
2	AAC	hypothetical protein
2	FAX	putative metal-dependent hydrolase TatD
2	AAC	hypothetical protein
2	FAW	Ribosomal RNA small subunit methyltransferase I
2	FAV	putative dolichyl-phosphate-mannose--protein mannosyltransferase
2	AAC	hypothetical protein	KinU1
2	DAK	Peptidoglycan D,D-transpeptidase MrdA
2	AAC	hypothetical protein
2	AAC	hypothetical protein
2	AAC	hypothetical protein
2	FAU	Aurachin C monooxygenase/isomerase
2	FAT	Dimodular nonribosomal peptide synthase
2	AAC	hypothetical protein
2	AAC	hypothetical protein
2	AAC	hypothetical protein
2	AAC	hypothetical protein
2	AAC	hypothetical protein
2	FAS	Histidine--tRNA ligase
2	AAC	hypothetical protein
2	AAC	hypothetical protein
2	AAC	hypothetical protein
2	AAC	hypothetical protein	SCC75A.25c
2	AAC	hypothetical protein	putative_conserved_protein
2	AAC	hypothetical protein	putative_conserved_protein
2	BAI	Tripeptidyl aminopeptidase
2	AAC	hypothetical protein
2	DAS	putative oxidoreductase
2	AAC	hypothetical protein	putative_carboxylesterase
2	FAR	Energy-coupling factor transporter ATP-binding protein EcfA3
2	FAQ	Energy-coupling factor transporter transmembrane protein EcfT
2	FAP	Cobalt transport protein CbiM
2	FAO	Sporulation-specific cell division protein SsgB
2	BAU	Membrane protein YdfJ
2	FAN	Baeyer-Villiger monooxygenase	Baeyer-Villiger_monooxygenase
2	AAC	hypothetical protein
2	FAM	Exodeoxyribonuclease
2	AAC	hypothetical protein
2	AAC	hypothetical protein	transcriptional_regulator
2	AAC	hypothetical protein	phosphatase
2	FAL	A-factor type gamma-butyrolactone 1'-reductase (1S-forming)
2	AAC	hypothetical protein
2	FAK	[Ribosomal protein S5]-alanine N-acetyltransferase
2	AAC	hypothetical protein
2	AAC	hypothetical protein	transcriptional_regulator,_XRE_family
2	AAC	hypothetical protein	hypothetical_protein
2	AAC	hypothetical protein
2	AAC	hypothetical protein
2	AAC	hypothetical protein	hypothetical_protein
2	AAC	hypothetical protein
2	AAC	hypothetical protein
2	FAJ	RNA pyrophosphohydrolase
2	CAP	Protein-L-isoaspartate O-methyltransferase
2	AAC	hypothetical protein
2	AAC	hypothetical protein	lanthionine_biosynthesis_protein
2	AAC	hypothetical protein
2	AAC	hypothetical protein
2	AAC	hypothetical protein
2	AAC	hypothetical protein
2	AAC	hypothetical protein
2	AAC	hypothetical protein
2	AAC	hypothetical protein
2	AAC	hypothetical protein
2	FAI	Transcriptional regulator WhiB
2	AAC	hypothetical protein
2	AAC	hypothetical protein
2	AAC	hypothetical protein
2	AAC	hypothetical protein
2	EAM	Nickel transport system permease protein NikB
2	DAQ	Heme-binding protein A
2	AAC	hypothetical protein	putative_oxygenase
2	EAL	Alanine dehydrogenase
2	EAK	Diaminopimelate decarboxylase
2	EAJ	Putative cystathionine beta-synthase
2	EAI	Multidrug resistance protein NorM
2	AAC	hypothetical protein
2	AAC	hypothetical protein
2	AAC	hypothetical protein
2	AAC	hypothetical protein	putative_conserved_protein
2	AAC	hypothetical protein	putative_DNA-binding_protein
2	AAC	hypothetical protein
2	AAC	hypothetical protein
2	AAC	hypothetical protein	hypothetical_protein
2	AAC	hypothetical protein	ATP-dependent_helicase
2	AAC	hypothetical protein
2	AAC	hypothetical protein
2	AAC	hypothetical protein
2	AAC	hypothetical protein
2	AAC	hypothetical protein
2	HAD	Inner membrane protein YbjJ
2	OAC	HTH-type transcriptional regulator UlaR
2	AAC	hypothetical protein	DeoR_family_transcriptional_regulator
2	OAD	4-epi-cubebol synthase ((2E,6E)-farnesyl diphosphate cyclizing)	hypothetical_protein
2	FAE	Pentalenene oxygenase
2	MAP	1,8-cineole synthase
2	FAE	Pentalenene oxygenase
2	FAE	Pentalenene oxygenase
2	AAC	hypothetical protein
2	AAC	hypothetical protein	phosphotransferase_enzyme_family
2	AAC	hypothetical protein	FoxC
2	AAC	hypothetical protein
2	AAC	hypothetical protein
2	NAK	Tyrocidine synthase 3
2	LAT	Fluorothreonine transaldolase	serine_hydroxymethyltransferase
2	AAC	hypothetical protein	putative_dioxygenase
2	AAC	hypothetical protein	putative_glycosyltransferase
2	AAC	hypothetical protein	putative_glycosyltransferase
2	AAC	hypothetical protein	putative_nucleotidyltransferase
2	OAE	Taurine--pyruvate aminotransferase
2	AAC	hypothetical protein
2	AAC	hypothetical protein	sporulation_associated_protein
2	AAC	hypothetical protein	hypothetical_protein
2	AAC	hypothetical protein
2	AAC	hypothetical protein
2	AAC	hypothetical protein
2	AAC	hypothetical protein
2	AAC	hypothetical protein	hypothetical_protein
2	AAC	hypothetical protein	hypothetical_protein
2	AAC	hypothetical protein
2	AAC	hypothetical protein
2	AAC	hypothetical protein
2	AAC	hypothetical protein
2	FAE	Pentalenene oxygenase
2	NAB	(+)-T-muurolol synthase ((2E,6E)-farnesyl diphosphate cyclizing)	hypothetical_protein
2	FAE	Pentalenene oxygenase
2	FAE	Pentalenene oxygenase
2	AAC	hypothetical protein	methyltransferase_type_12
2	AAC	hypothetical protein
2	AAC	hypothetical protein
2	OAF	Bifunctional cytochrome P450/NADPH--P450 reductase 2
2	AAC	hypothetical protein
2	AAC	hypothetical protein
2	AAC	hypothetical protein
2	AAC	hypothetical protein	hypothetical_protein
2	AAC	hypothetical protein	putative_azaleucine_resistance_protein_AzlC
2	AAC	hypothetical protein
2	LAW	L-threo-3-hydroxyaspartate ammonia-lyase
2	LAV	Methionine aminotransferase
2	LAU	2-iminobutanoate/2-iminopropanoate deaminase
2	LAT	Fluorothreonine transaldolase	OrfA-like_hydroxymethyltransferase
2	DAL	N(2)-(2-carboxyethyl)arginine synthase
2	DAM	Carboxyethyl-arginine beta-lactam-synthase
2	LAS	Agmatinase
2	DAP	Glutamate N-acetyltransferase 2
2	EAG	Putrescine--pyruvate aminotransferase
2	AAC	hypothetical protein	Putative_transcriptional_regulator
2	AAC	hypothetical protein	two-component_system_sensor_kinase
2	LAR	Protein-glutamate methylesterase/protein-glutamine glutaminase
2	AAU	4-methyl-5-nitrocatechol 5-monooxygenase
2	AAC	hypothetical protein	Staurosporine_biosynthesis_methyltransferase_StaMB
2	AAC	hypothetical protein
2	LAP	dTDP-4-dehydrorhamnose 3,5-epimerase
2	LAO	dTDP-3-amino-3,4,6-trideoxy-alpha-D-glucose transaminase
2	LAN	dTDP-L-rhamnose 4-epimerase
2	LAM	dTDP-4-dehydro-6-deoxy-alpha-D-glucopyranose 2,3-dehydratase
2	BAN	Demethylrebeccamycin-D-glucose O-methyltransferase
2	LAL	Putative cytochrome P450 YjiB
2	LAK	Dichlorochromopyrrolate synthase
2	LAJ	Flavin-dependent L-tryptophan oxidase RebO
2	LAI	4'-demethylrebeccamycin synthase
2	AAC	hypothetical protein	Staurosporine_biosynthesis_Cytochrome_P450_StaN
2	LAH	UTP--glucose-1-phosphate uridylyltransferase
2	CAU	dTDP-glucose 4,6-dehydratase
2	AAC	hypothetical protein
2	AAC	hypothetical protein	DUF5825_family_protein
2	AAC	hypothetical protein	RiPP_maturation_radical_SAM_C-methyltransferase
2	AAC	hypothetical protein
2	AAC	hypothetical protein	peptidase_S9,_prolyl_oligopeptidase_active_site_region
2	AAC	hypothetical protein	Lon17
2	AAC	hypothetical protein	hypothetical_protein
2	AAC	hypothetical protein	NAD-dependent_epimerase/dehydratase
2	AAC	hypothetical protein	hypothetical_protein
2	AAC	hypothetical protein
2	JAE	Ubiquinone biosynthesis O-methyltransferase, mitochondrial
2	AAC	hypothetical protein
2	LAG	Trans-aconitate 2-methyltransferase
2	AAC	hypothetical protein
2	AAC	hypothetical protein	ArsR_family_transcriptional_regulator
2	AAC	hypothetical protein	Glyoxalase/bleomycin_resistance_protein/dioxygenase
2	LAF	Ditrans,polycis-undecaprenyl-diphosphate synthase ((2E,6E)-farnesyl-diphosphate specific)
2	LAE	Avermitilol synthase
2	FAE	Pentalenene oxygenase
2	AAC	hypothetical protein
2	AAC	hypothetical protein
2	LAD	Aspartate aminotransferase	(PLP)-dependent_aspartate_aminotransferase_superfamily
2	LAC	HTH-type transcriptional activator TipA
2	AAC	hypothetical protein
2	LAB	N-acyl homoserine lactonase
2	AAC	hypothetical protein	hypothetical_protein
2	AAC	hypothetical protein
2	AAC	hypothetical protein	hypothetical_protein
2	LAA	R-linalool synthase	PntA
2	BAW	Regulatory protein AfsR
2	AAC	hypothetical protein
2	AAC	hypothetical protein
2	AAC	hypothetical protein
2	AAC	hypothetical protein
2	AAC	hypothetical protein
2	CAS	Transcriptional regulatory protein LiaR
2	AAC	hypothetical protein
2	AAC	hypothetical protein
2	AAC	hypothetical protein
2	AAC	hypothetical protein
2	AAC	hypothetical protein	hypothetical_protein
2	AAC	hypothetical protein
2	AAC	hypothetical protein	putative_tyrosinase_co-factor_protein
2	DAY	Tyrosinase
2	AAC	hypothetical protein	MarR-family_transcriptional_regulator
2	AAC	hypothetical protein	Transcriptional_regulator,_XRE_family
2	KAZ	Homogentisate 1,2-dioxygenase
2	AAC	hypothetical protein
2	KAY	putative amino acid permease YhdG
2	AAC	hypothetical protein
2	AAC	hypothetical protein	benzoxazinone_synthesis5
2	AAC	hypothetical protein
2	KAX	Trypsin	trypsin-like_serine_protease
2	AAC	hypothetical protein
2	AAC	hypothetical protein
2	AAC	hypothetical protein	Orf+1
2	KAW	Histidine decarboxylase
2	AAC	hypothetical protein
2	AAC	hypothetical protein
2	AAC	hypothetical protein
2	KAV	Sialic acid transporter NanT
2	AAC	hypothetical protein	hypothetical_protein
2	AAC	hypothetical protein	Unknown
2	AAC	hypothetical protein	putative_transporter
2	AAC	hypothetical protein	enediyne_polyketide_synthase
2	AAC	hypothetical protein	thioesterase
2	GAE	HTH-type transcriptional activator RhaS
2	KAU	3-phenylpropionate-dihydrodiol/cinnamic acid-dihydrodiol dehydrogenase
2	AAC	hypothetical protein	MFS_transporter
2	AAC	hypothetical protein
2	AAC	hypothetical protein	hypothetical_protein
2	AAC	hypothetical protein	Sgd16
2	KAT	putative protein kinase UbiB
2	AAC	hypothetical protein	alkylhydroperoxidase
2	AAC	hypothetical protein
2	KAS	2-isopropylmalate synthase
2	AAC	hypothetical protein	putative_transporter
2	AAC	hypothetical protein	putative_transcriptional_regulator
2	AAC	hypothetical protein	putative_hydrolase
2	AAC	hypothetical protein
2	AAC	hypothetical protein	possible_regulator,_NeoH
2	AAC	hypothetical protein	hypothetical_protein
2	AAC	hypothetical protein
2	AAC	hypothetical protein
2	AAC	hypothetical protein
2	AAC	hypothetical protein
2	AAC	hypothetical protein
2	AAC	hypothetical protein
2	AAC	hypothetical protein	LysR_family_transcriptional_regulator
2	AAC	hypothetical protein
2	OAG	2-succinylbenzoate--CoA ligase
2	JAE	Ubiquinone biosynthesis O-methyltransferase, mitochondrial
2	AAC	hypothetical protein	acyl-[acyl-carrier_protein]_desaturase
2	OAH	IS110 family transposase IS116	transposase
2	AAC	hypothetical protein	Acyl_carrier_protein
2	AAC	hypothetical protein
2	AAC	hypothetical protein	type_I_polyketide_synthase
2	AAC	hypothetical protein
2	AAC	hypothetical protein	hypothetical_protein
2	AAC	hypothetical protein
2	AAC	hypothetical protein	type_I_polyketide_synthase
2	AAC	hypothetical protein
2	HAC	Long-chain-fatty-acid--CoA ligase
2	OAI	5-aminolevulinate synthase
2	CAY	Vitamin B12 import ATP-binding protein BtuD
2	OAJ	putative ABC transporter ATP-binding protein	ABC_transporter
2	CAU	dTDP-glucose 4,6-dehydratase
2	EAO	Asparagine synthetase [glutamine-hydrolyzing] 1
2	AAC	hypothetical protein	glycosyltransferase
2	AAC	hypothetical protein
2	OAK	Anaerobic magnesium-protoporphyrin IX monomethyl ester cyclase
2	AAC	hypothetical protein	glycosyltransferase
2	OAL	nebramycin 5' synthase
2	AAC	hypothetical protein	prenyltransferase
2	AAC	hypothetical protein	prenylsynthetase
2	AAC	hypothetical protein	ABC_transporter
2	OAM	putative multidrug ABC transporter ATP-binding protein YbhF
2	AAC	hypothetical protein
2	OAN	putative glycosyltransferase EpsJ
2	AAC	hypothetical protein
2	AAC	hypothetical protein
2	AAC	hypothetical protein	MbtH-like_protein
2	OAO	Indole-3-glycerol phosphate synthase
2	OAP	N-(5'-phosphoribosyl)anthranilate isomerase
2	OAQ	L-prolyl-[peptidyl-carrier protein] dehydrogenase
2	GAS	L-ectoine synthase
2	OAR	Tryptophan synthase alpha chain
2	OAS	Anthranilate phosphoribosyltransferase
2	AAC	hypothetical protein	peptidyl_carrier_protein
2	OAT	Plipastatin synthase subunit D
2	AAC	hypothetical protein	linear_gramicidin_synthetase_LgrC
2	BAS	D-alanine--D-alanyl carrier protein ligase
2	FAT	Dimodular nonribosomal peptide synthase
2	AAC	hypothetical protein	ketosteroid_isomerase
2	AAC	hypothetical protein
2	BAS	D-alanine--D-alanyl carrier protein ligase
2	OAU	Linalool 8-monooxygenase
2	HAF	Linear gramicidin dehydrogenase LgrE
2	AAC	hypothetical protein	TxnU5
2	AAC	hypothetical protein	serine_hydrolase
2	AAC	hypothetical protein
2	AAC	hypothetical protein
2	AAC	hypothetical protein
2	AAC	hypothetical protein
2	AAC	hypothetical protein
2	AAC	hypothetical protein	AraC_family_transcriptional_regulator
2	MAE	Tryptophan decarboxylase	Pyridoxal_phosphate-dependent_decarboxylase
2	OAV	HTH-type transcriptional regulator CynR
2	KAJ	Potassium-transporting ATPase ATP-binding subunit
2	AAC	hypothetical protein
2	AAC	hypothetical protein	truncated_methionine_synthase-like_protein
2	CAZ	Acyl carrier protein
2	AAC	hypothetical protein	beta-ketoacyl_synthase
2	IAV	Linear gramicidin synthase subunit D
2	OAG	2-succinylbenzoate--CoA ligase
2	AAC	hypothetical protein	CreN
2	AAC	hypothetical protein
2	OAW	Dihydroanticapsin 7-dehydrogenase
2	AAC	hypothetical protein	Pyridoxal_phosphate-dependent_decarboxylase
2	AAC	hypothetical protein	hypothetical_protein
2	AAC	hypothetical protein
2	OAG	2-succinylbenzoate--CoA ligase
2	OAX	tRNA 5-hydroxyuridine methyltransferase
2	OAY	Tyrosine ammonia-lyase
2	AAC	hypothetical protein
2	AAC	hypothetical protein	peptidoglycan-N-acetylglucosamine_deacetylase
2	IAV	Linear gramicidin synthase subunit D
2	NAK	Tyrocidine synthase 3
2	BAS	D-alanine--D-alanyl carrier protein ligase
2	AAC	hypothetical protein
2	KAV	Sialic acid transporter NanT
2	AAC	hypothetical protein
2	AAC	hypothetical protein	hypothetical_protein
2	AAC	hypothetical protein	Unknown
2	AAC	hypothetical protein	Unknown
2	AAC	hypothetical protein	enediyne_polyketide_synthase
2	AAC	hypothetical protein	thioesterase
2	OAZ	FMN reductase (NADH) NtaB
2	FAD	Epi-isozizaene 5-monooxygenase/(E)-beta-farnesene synthase	putative_P450_hydroxylase
2	NAC	HTH-type transcriptional activator RhaR
2	AAC	hypothetical protein
2	AAC	hypothetical protein	Unknown
2	PAA	2-methyl-1,2-propanediol dehydrogenase
2	AAC	hypothetical protein	unknown
2	AAC	hypothetical protein	unknown
2	AAC	hypothetical protein	epoxide_hydrolase
2	PAB	dTDP-3-amino-3,4, 6-trideoxy-alpha-D-glucopyranose
2	AAC	hypothetical protein	epoxidase
2	AAC	hypothetical protein
2	PAC	Aclacinomycin-T 2-deoxy-L-fucose transferase
2	PAD	dTDP-4-dehydro-2,3,6-trideoxy-D-glucose 4-aminotransferase
2	AAC	hypothetical protein	HrmA
2	AAC	hypothetical protein
2	AAC	hypothetical protein
[truncated: 22,866 more rows]
