# Supplementary material for: Genomic Diversity of Streptomyces clavuligerus: Implications for Clavulanic Acid Biosynthesis and Industrial Hyperproduction
Source: Int J Mol Sci. 2024 Oct 12;25(20):10992. doi: 10.3390/ijms252010992 (PMC11507055; doi:10.3390/ijms252010992)
Supplement: Supplementary file 1 [file ijms-25-10992-s001.zip › SupplementaryTableS3.xlsx]

## Sheet: Sheet1
Strain	Genome	AA_seq	Type	Function
F1D25	GCA_015767835	LTTAISALPTVPGSGLEALDRATLIHPTLSGNTAERIVLTSGSGSRVRDTDGREYLDASAVLGVTQVGHGRAELARVAAEQMARLEYFHTWGTISNDRAVELAARLVGLSPEPLTRVYFTSGGAEGNEIALRMARLYHHRRGESARTWILSRRSAYHGVGYGSGGVTGFPAYHQGFGPSLPDVDFLTPPQPYRRELFAGSDVTDFCLAELRETIDRIGPERIAAMIGEPIMGAVGAAAPPADYWPRVAELLHSYGILLISDEVITGYGRTGHWFAADHFGVVPDIMVTAKGITSGYVPHGAVLTTEAVADEVVGDQGFPAGFTYSGHATACAVALANLDIIERENLLDNASTVGAYLGKRLAELSDLPIVGDVRQTGLMLGVELVADRGTREPLPGAAV…	CDS	Putrescine--pyruvate aminotransferase
F1D25	GCA_015767835	IVLTSGSGSRVRDTDGREYLDASAVLGVTQVGHGRAELARVAAEQMARLEYFHTWGTISNDRAVELAARLVGLSPEPLTRVYFTSGGAEGNEIALRMARLYHHRRGESARTWILSRRSAYHGVGYGSGGVTGFPAYHQGFGPSLPDVDFLTPPQPYRRELFAGSDVTDFCLAELRETIDRIGPERIAAMIGEPIMGAVGAAAPPADYWPRVAELLHSYGILLISDEVITGYGRTGHWFAADHFGVVPDIMVTAKGITSGYVPHGAVLTTEAVADEVVGDQGFPAGFTYSGHATACAVALANLDIIERENLLDNASTVGAYLGKRLAELSDLPIVGDVRQTGLMLGVELVADRGTREPLPGAAVAEALRERAGILLRANGNALIVNPPLIFTQEDADELV…	PFAM_domain	Aminotran_3
F1D25	GCA_015767835	HTGYRELRSGTVYHDVYPSPGAHHLSSETSETLLEFHTEMAYHRLQPNYVMLACSRADHERTAATLVASVRKALPLLDERTRARL	PFAM_domain	TauD
F1D25	GCA_015767835	LAPEDPADKEAVAALSKALDEVTEAVYLEPGDLLIVDNFRTTHARTPFSPRWDGKDRWLHRVY	PFAM_domain	TauD
F1D25	GCA_015767835	RLIGRRAELRRLRLLLTKTRAGHGHVLLVCGEQGIGKTRLLEHTEHTLAAGAFRVVRSHCVATLPAPGYWPWEHLVRQLDPDSGLGDDGDADPVAQAEWLPEHHLTHQMRICRTVLAAARRTPLLLILEDLHLAHAPVLDVLQLLVKQIGQAPVMVV	PFAM_domain	AAA_16
F1D25	GCA_015767835	VDAVVFETRVRECRELSRARNPEATRAVAWSALEMWKGTPMGELHDYEFVAAEADRLEGIRLRALETWSQACLDLQHYEEVAFQLGEEIHRNPELERLGGLFMRAQYHSGRSAEALLTYERMRTAVAENLGADISPELQELHGKIL	PFAM_domain	BTAD
F1D25	GCA_015767835	VDLGAPRQRALLALLLIDVGNVVPLPVMTASIWGADPPSRVRGTLQAYVSRLRKLLHRHDRSLRLVHQLQGYL	PFAM_domain	Trans_reg_C
F1D25	GCA_015767835	LDTYAADTYPRSGTHPEPRPDAPPHARPGTRPGTRSEPRPDPGAEAAWLLAADRAHMFHPVLPRGREDRTVLVSGRGCTVRDTEGRTYLDASSVLGLTQIGHGREEIAQAAAEQMRTLGHFHTWGTISNDKAIRLAARLTDLAPQGLQRVYFTSGGGEGVEIALRMARYFHHRTGSPERTWILSRRTAYHGIGYGSGTVSGSPAYQDGFGPVLPHVHHLTPPDPYHAELYDGEDVTEYCLRELARTIDEIGPGRIAAMIGEPVMGAGGAVVPPPDYWPRVAALLRSHGILLILDEVVTAFGRTGTWFAAEHFGVTPDLLVTAKGITSGYVPHGAVLLTEEVADAVNGETGFPIGFTYTGHPTACAVALANLDIIEREGLLENAVKVGDHLAGRLAALRG…	CDS	Putrescine--pyruvate aminotransferase
F1D25	GCA_015767835	VLVSGRGCTVRDTEGRTYLDASSVLGLTQIGHGREEIAQAAAEQMRTLGHFHTWGTISNDKAIRLAARLTDLAPQGLQRVYFTSGGGEGVEIALRMARYFHHRTGSPERTWILSRRTAYHGIGYGSGTVSGSPAYQDGFGPVLPHVHHLTPPDPYHAELYDGEDVTEYCLRELARTIDEIGPGRIAAMIGEPVMGAGGAVVPPPDYWPRVAALLRSHGILLILDEVVTAFGRTGTWFAAEHFGVTPDLLVTAKGITSGYVPHGAVLLTEEVADAVNGETGFPIGFTYTGHPTACAVALANLDIIEREGLLENAVKVGDHLAGRLAALRGLPAVGDVRQLGMMLAVELVSDKTARTPLPGGTLGVVDALREDAGVIVRATPRSLVLNPALVMDRATADEV…	PFAM_domain	Aminotran_3
F1D25	GCA_015767835	PFVGRGDELRGLLESATSAFHTSGRVAFVVGEAGSGKTRLLSELERSVPDSVRTVWASCSESEDRPDYWPWTTVLRHLYAMWPERMHGFPGWLRRALAELLPEVGPEPQGPHSPDGGEENSGNGDGAGDGDSTPAHTLTLAPALAPPRSREARFTLHDAVCQALLRTVREPVVIMLEDMERADAPSLALLRLLVEQLRTVPLLLV	PFAM_domain	AAA_16
F1D25	GCA_015767835	IDANRFEQAIRTGRRLSREEQHQEARAVLCQALLSWGGTPYEELSAYDFAVQEANRLEQLRLGAVETWAHCCLRLGRDEEVMDQLKPEVQRNPLRERLIGQLMQAQYRLGCQADALRTYEATRRALAEELGTDPGKELAALHAAIL	PFAM_domain	BTAD
F1D25	GCA_015767835	PPRQRAVFALLLINAGSVVPVDSIVFRIWGNSPPGAVTATLQSYVSRLRKLLAE	PFAM_domain	Trans_reg_C
F1D25	GCA_015767835	MATTTAKAMLERLHQYGVDHVFGVVGREASAILFDEVEGLDFVLTRHEFTAGVMADVLARITNRPQACFATLGPGMTNLATGVATSALDRSSVIALAAQSESYDCYPNVTHQCLDSTAVMGPLTKFSVQLERGEDIVNLVDSAVLNSRIEPVGPSFISLPVDLLGAELNGTPTDAPLVRATATHALDADWRARLDEAAELVREAENPLLVVGSAVIRAGAVDALRALAERLNIPVVTTYTAKGVLPHDHPLNYGAISGYMDGILGHPALDEIFGPADLLLAIGYDYAEDLRPSMWTRGRAKTTVRVAPEVNPIPELFRADIDIVTNVAEFVTALDDATSGLAPKTRHDLSALRARVAEFLADPTEYEDGMRVHQVIDCMNSVLDNGTFVSDIGFFRHYG…	CDS	N(2)-(2-carboxyethyl)arginine synthase
F1D25	GCA_015767835	MPGPDLVYGFRVRIGTEGRPGGGPGGHSEPGSAPRFAVRGTHVPVHDGTAYPLWSGTAVTLGRPPVLVADGQVRLLLAGELYNRAELTGALGGSSAALGDAELLLAAWRRWGPGAFRLLNGRFAALLTDASTGATVAATDHAGSVPLWLRADVTGLSAATEAKTLAHEPGRPLGLSGTHTAPGAAGVCRVPAGTALLLHGVGGSDITARAVRTWTPPLSRALPGEREAVDLVGERLATAVRTRLRGGEAAPTVVLSGGIDSGGVAAHTAALAPGTRSVSMGTEVSDEFDAARSVAVHLGTAHSEIRLHSAELVRELPWAVAAAEITDPTVLEYLLPLVALYRRLDTGPLRILTGYGADIPLGGMHRRTASLWSLDDEIAGDMAGFDGLNEMSPVLAGIA…	CDS	Carboxyethyl-arginine beta-lactam-synthase
F1D25	GCA_015767835	VHHGHAGIRGSHADLAVIASDVPAAVGAVFTRSRFAAPSVLLSRDAVADGIARGVVVLSGNANAGTGPRGYEDAAEVRHLVAGIVDCDERDVLIASTGPVGERYPMSRVRAHLRAVRGPLPGADFDGAAAAVLGTAGARPTIRRARCGDATLIGVAKGPGTGPAEQDDRSTLAFFCTDAQVSPVVLDDIFRRVADRAFHGLGFGADASTGDTAAVLANGLAGRVDLVAFEQVLGALALDLVRDVVRDSGCGGALVTVRVTGAHDTEQAGRVGRAVVDAPSLRAAVHGPAPDWAPVAAVAGGHGDEGPGRSPGRITIRVGGREVFPAPRDRARPDAVTAYPHGGEVTVHIDLGVPGRAPGAFTVHGCDLLAGYPRLGAGRAV*	CDS	Glutamate N-acetyltransferase 2
F1D25	GCA_015767835	TTAKAMLERLHQYGVDHVFGVVGREASAILFDEVEGLDFVLTRHEFTAGVMADVLARITNRPQACFATLGPGMTNLATGVATSALDRSSVIALAAQSESYDCYPNVTHQCLDSTAVMGPLTKFSVQLERGEDIVNLVDSAVLNSRIEPVGPSFISLPVDLLGAELN	PFAM_domain	TPP_enzyme_N
F1D25	GCA_015767835	LDEAAELVREAENPLLVVGSAVIRAGAVDALRALAERLNIPVVTTYTAKGVLPHDHPLNYGAISGYMDGILGHPALDEIFGPADLLLAIGYDYAEDLRPSMWTRGRAKTTVRVAPEVNPIPELFRADIDIVTNVAEFVTAL	PFAM_domain	TPP_enzyme_M
F1D25	GCA_015767835	IGFFRHYGVLFAKSDQPYGFLTSAGCSSFGYGLPAAMAAQIARPGEPVFLIAGDGGFHSNSADIETAVRLGLPIVMVVVNNDRNGLIELYQNLGHQRSHAPAVGFGSVDFVQLAEANGCEAVRATDRTSLLAALTKGAGLGRPFLIEV	PFAM_domain	TPP_enzyme_C
F1D25	GCA_015767835	GRPPVLVADGQVRLLLAGELYNRAELTGALGGSSAALGDAELLLAAWRRWGPGAFRLLNGRFAALLTDASTGATVAATDHAGSVPLWLRADVTGLSAATEAKTLA	PFAM_domain	GATase_7
F1D25	GCA_015767835	HPYWDRAVLDALVSLEPGLKRRRGTDKWVLRQALSGLLPAETVARPKLGIHEGSGTT	PFAM_domain	Asn_synthase
F1D25	GCA_015767835	GERLATAVRTRLRGGEAAPTVVLSGGIDSGGVAAHTAALAPGTRSVSMGTEVSDEFDAARSVAVHLGTAHSEIRLHSAELVRELPWAVAAAEITDPTVLEYLLPLVALYRRLDTGPLRILTGYGADIPLGGMHRRTASLWSL	PFAM_domain	Asn_synthase
F1D25	GCA_015767835	DVVVVGAPYDGGTSYRPGARFAPRAIRHESSLIHGVGIDRGPGVFDRIDVVDGGDIDLSPFSMDLAMDTATVALTRLLERNDAFLMLGGDHSLSLAALRAVHARHGRVAVLHLDAHSDTNPPVYGGTYHHGTPFRWAIEEGLVDPERLVQVGIRGHNPRPDSLDYARGHGVSIVTAADFTRRSPRGIAEQIRRTVGGLPLYVSVDIDVVDPAYAPGTGTPAPGGLSSREVLTLLDVVGQLRPVGFDVVEVSPAYDPSGITSLLAAEIGAEL	PFAM_domain	Arginase
F1D25	GCA_015767835	HGHAGIRGSHADLAVIASDVPAAVGAVFTRSRFAAPSVLLSRDAVADGIARGVVVLSGNANAGTGPRGYEDAAEVRHLVAGIVDCDERDVLIASTGPVGERYPMSRVRAHLRAVRGPLPGADFDGAAAAVLGTAGARPTIRRARCGDATLIGVAKGPGTGPAEQDDRSTLAFFCTDAQVSPVVLDDIFRRVADRAFHGLGFGADASTGDTAAVLANGLAGRVDLVAFEQVLGALALDLVRDVVRDSGCGGALVTVRVTGAHDTEQAGRVGRAVVDAPSLRAAVHGPAPDWAPVAAVAGGHGDEGPGRSPGRITIRVGGREVFPAPRDRARPDAVTAYPHGGEVTVHIDLGVPGRAPGAFTVHGCDLLAGYPRL	PFAM_domain	ArgJ
F1D25	GCA_015767835	MSGQNGTGGQNGTGGGNGTGGGADGAAGVGAGTGPQSGNGRRNGRSGLGGRGSRGPDGAAGAGTGFHAGTGARSGTGVGTGTGARTGWPGVGTGTGAGPGARGTARVSTAVSPRYAQPATFMRLRHRPDPIGHDVVVVGAPYDGGTSYRPGARFAPRAIRHESSLIHGVGIDRGPGVFDRIDVVDGGDIDLSPFSMDLAMDTATVALTRLLERNDAFLMLGGDHSLSLAALRAVHARHGRVAVLHLDAHSDTNPPVYGGTYHHGTPFRWAIEEGLVDPERLVQVGIRGHNPRPDSLDYARGHGVSIVTAADFTRRSPRGIAEQIRRTVGGLPLYVSVDIDVVDPAYAPGTGTPAPGGLSSREVLTLLDVVGQLRPVGFDVVEVSPAYDPSGITSLLAAE…	CDS	Agmatinase
F1D25	GCA_015767835	MTTTVYETKSAPQPVGPYSQAVRRGNILSLSGQVALDPATGKVVEGGIAEQTRQVMNNLRNVLESAGASFSDVVTVRIYLTEAADFPGMNSVYAEFLAEPFPCRTTVFVGLPPGMLIEIDVLAVVE*	CDS	2-iminobutanoate/2-iminopropanoate deaminase
F1D25	GCA_015767835	MTEPKDLTATADTAGTADPNDPTGPAGAAVTRKPDLVTLDEVRAAARRVTEVARRTPLLRCDGLHGGHRVFVKAENLQSTGSFKVRGAANALLSLDPRPRSVVTFSAGNHGAAVALVGRALGVTVTVCMPPGAVAAKVGAVRRYGGEIVFTDDLIGSAAALAAERGCPVLHPFDDPAVIAGQGTTALEIFEEVPHPDVILVPVGGGGLISGVAAVTAALSDGTRVIGVEPETAPTVGHALRRGTPEPLPVPPRSAADGLNAPRTGALPLAHVRQHAVELVTVGEEDIRRAWPLMAAETRLLVEPSAAVTVAALRSGRIGLPECATVVLIATGGNTSLGALGDAASSANAVP*	CDS	L-threo-3-hydroxyaspartate ammonia-lyase
F1D25	GCA_015767835	KEVFAAVAAEAGQLLSADFAVLGRYEPNGTALYVAAWTRTGRDFPAGIQVPPGGRNVHTLVFESGCPARIDDYAAVSSGPASVVGKEWGFRATVCMPINVDGQLWGALSVASMNDKPMPSDTEDRLAGFTELVATAI	PFAM_domain	GAF
F1D25	GCA_015767835	PEQMFATVAAEVGELLGNDVTGIIRLDPDGMASAVGGWSRSLHGPLFPIGTRVDPDGRNVVTLVSETGRPARIDDAAESSGAPADFARARGFGSVVGVPINVEGRLWGVMMAISLTAEPLPPDTEDRLAGFTDLVATAI	PFAM_domain	GAF
F1D25	GCA_015767835	KSAPQPVGPYSQAVRRGNILSLSGQVALDPATGKVVEGGIAEQTRQVMNNLRNVLESAGASFSDVVTVRIYLTEAADFPGMNSVYAEFLAEPFPCRTTVFVGLPPGMLIEIDVLAVV	PFAM_domain	Ribonuc_L-PSP
F1D25	GCA_015767835	DIAIGTPPGQPPRAAVTAAADAMLAGRNQYADPAGVPELRAAVAGRLLASSGVGVDPETEITITAGATEGLLVALLTVTDPGDEVVVVEPAFELYRGAVELAGCTRVPAPLDPSGWRLDPERIASVLTPRTAALIVNTPHNPTGRVFTAEELGGLLDLCERRGVTCVVDEVYADFVFDGGPHVSALGFPRHRPRVVVVGSLSKADEMSGWRLGYCVADPALTTALRHVHERTTFGAAVPLQHGAAVLARAGSGPEQFRNGRDEMVRRLAAMGFEVTTPEGGWFLLAGTRRLGLRSDALAEGLLVRAGVLVAPATPFFADTGEGQRWIRTTFVKDLATLTKALDA	PFAM_domain	Aminotran_1_2
F1D25	GCA_015767835	TEVARRTPLLRCDGLHGGHRVFVKAENLQSTGSFKVRGAANALLSLDPRPRSVVTFSAGNHGAAVALVGRALGVTVTVCMPPGAVAAKVGAVRRYGGEIVFTDDLIGSAAALAAERGCPVLHPFDDPAVIAGQGTTALEIFEEVPHPDVILVPVGGGGLISGVAAVTAALSDGTRVIGVEPETAPTVGHALRRGTPEPLPVPPRSAADGLNAPRTGALPLAHVRQHAVELVTVGEEDIRRAWPLMAAETRLLVEPSAAVTVAALRSGRIGLPECATVVLIATG	PFAM_domain	PALP
F1D25	GCA_015767835	IGLGVVAIGVSFGAVAVTSGVPGWMAVALSVFVFAGGAQFMAVSLATAGNPVAAVVAGLLLNARHLPFGLALGDMFRPGRGRMLLGAHLLSDESAALALSLPPGPARRRAYWRLAWVLVFAWNGGTVLGVILVDA	PFAM_domain	AzlC
ATCC 27064	GCF_000148465	LTTAISALPTVPGSGLEALDRATLIHPTLSGNTAERIVLTSGSGSRVRDTDGREYLDASAVLGVTQVGHGRAELARVAAEQMARLEYFHTWGTISNDRAVELAARLVGLSPEPLTRVYFTSGGAEGNEIALRMARLYHHRRGESARTWILSRRSAYHGVGYGSGGVTGFPAYHQGFGPSLPDVDFLTPPQPYRRELFAGSDVTDFCLAELRETIDRIGPERIAAMIGEPIMGAVGAAAPPADYWPRVAELLHSYGILLISDEVITGYGRTGHWFAADHFGVVPDIMVTAKGITSGYVPHGAVLTTEAVADEVVGDQGFPAGFTYSGHATACAVALANLDIIERENLLDNASTVGAYLGKRLAELSDLPIVGDVRQTGLMLGVELVADRGTREPLPGAAV…	CDS	Putrescine--pyruvate aminotransferase
ATCC 27064	GCF_000148465	IVLTSGSGSRVRDTDGREYLDASAVLGVTQVGHGRAELARVAAEQMARLEYFHTWGTISNDRAVELAARLVGLSPEPLTRVYFTSGGAEGNEIALRMARLYHHRRGESARTWILSRRSAYHGVGYGSGGVTGFPAYHQGFGPSLPDVDFLTPPQPYRRELFAGSDVTDFCLAELRETIDRIGPERIAAMIGEPIMGAVGAAAPPADYWPRVAELLHSYGILLISDEVITGYGRTGHWFAADHFGVVPDIMVTAKGITSGYVPHGAVLTTEAVADEVVGDQGFPAGFTYSGHATACAVALANLDIIERENLLDNASTVGAYLGKRLAELSDLPIVGDVRQTGLMLGVELVADRGTREPLPGAAVAEALRERAGILLRANGNALIVNPPLIFTQEDADELV…	PFAM_domain	Aminotran_3
ATCC 27064	GCF_000148465	LAPEDPADKEAVAALSKALDEVTEAVYLEPGDLLIVDNFRTTHARTPFSPRWDGKDRWLHRVY	PFAM_domain	TauD
ATCC 27064	GCF_000148465	HTGYRELRSGTVYHDVYPSPGAHHLSSETSETLLEFHTEMAYHRLQPNYVMLACSRADHERTAATLVASVRKALPLLDERTRARL	PFAM_domain	TauD
ATCC 27064	GCF_000148465	RLIGRRAELRRLRLLLTKTRAGHGHVLLVCGEQGIGKTRLLEHTEHTLAAGAFRVVRSHCVATLPAPGYWPWEHLVRQLDPDSGLGDDGDADPVAQAEWLPEHHLTHQMRICRTVLAAARRTPLLLILEDLHLAHAPVLDVLQLLVKQIGQAPVMVV	PFAM_domain	AAA_16
ATCC 27064	GCF_000148465	VDAVVFETRVRECRELSRARNPEATRAVAWSALEMWKGTPMGELHDYEFVAAEADRLEGIRLRALETWSQACLDLQHYEEVAFQLGEEIHRNPELERLGGLFMRAQYHSGRSAEALLTYERMRTAVAENLGADISPELQELHGKIL	PFAM_domain	BTAD
ATCC 27064	GCF_000148465	VDLGAPRQRALLALLLIDVGNVVPLPVMTASIWGADPPSRVRGTLQAYVSRLRKLLHRHDRSLRLVHQLQGYL	PFAM_domain	Trans_reg_C
ATCC 27064	GCF_000148465	LDTYAADTYPRSGTHPEPRPDAPPHARPGTRPGTRSEPRPDPGAEAAWLLAADRAHMFHPVLPRGREDRTVLVSGRGCTVRDTEGRTYLDASSVLGLTQIGHGREEIAQAAAEQMRTLGHFHTWGTISNDKAIRLAARLTDLAPQGLQRVYFTSGGGEGVEIALRMARYFHHRTGSPERTWILSRRTAYHGIGYGSGTVSGSPAYQDGFGPVLPHVHHLTPPDPYHAELYDGEDVTEYCLRELARTIDEIGPGRIAAMIGEPVMGAGGAVVPPPDYWPRVAALLRSHGILLILDEVVTAFGRTGTWFAAEHFGVTPDLLVTAKGITSGYVPHGAVLLTEEVADAVNGETGFPIGFTYTGHPTACAVALANLDIIEREGLLENAVKVGDHLAGRLAALRG…	CDS	Putrescine--pyruvate aminotransferase
ATCC 27064	GCF_000148465	VLVSGRGCTVRDTEGRTYLDASSVLGLTQIGHGREEIAQAAAEQMRTLGHFHTWGTISNDKAIRLAARLTDLAPQGLQRVYFTSGGGEGVEIALRMARYFHHRTGSPERTWILSRRTAYHGIGYGSGTVSGSPAYQDGFGPVLPHVHHLTPPDPYHAELYDGEDVTEYCLRELARTIDEIGPGRIAAMIGEPVMGAGGAVVPPPDYWPRVAALLRSHGILLILDEVVTAFGRTGTWFAAEHFGVTPDLLVTAKGITSGYVPHGAVLLTEEVADAVNGETGFPIGFTYTGHPTACAVALANLDIIEREGLLENAVKVGDHLAGRLAALRGLPAVGDVRQLGMMLAVELVSDKTARTPLPGGTLGVVDALREDAGVIVRATPRSLVLNPALVMDRATADEV…	PFAM_domain	Aminotran_3
ATCC 27064	GCF_000148465	PFVGRGDELRGLLESATSAFHTSGRVAFVVGEAGSGKTRLLSELERSVPDSVRTVWASCSESEDRPDYWPWTTVLRHLYAMWPERMHGFPGWLRRALAELLPEVGPEPQGPHSPDGGEENSGNGDGAGDGDSTPAHTLTLAPALAPPRSREARFTLHDAVCQALLRTVREPVVIMLEDMERADAPSLALLRLLVEQLRTVPLLLV	PFAM_domain	AAA_16
ATCC 27064	GCF_000148465	IDANRFEQAIRTGRRLSREEQHQEARAVLCQALLSWGGTPYEELSAYDFAVQEANRLEQLRLGAVETWAHCCLRLGRDEEVMDQLKPEVQRNPLRERLIGQLMQAQYRLGCQADALRTYEATRRALAEELGTDPGKELAALHAAIL	PFAM_domain	BTAD
ATCC 27064	GCF_000148465	PPRQRAVFALLLINAGSVVPVDSIVFRIWGNSPPGAVTATLQSYVSRLRKLLAE	PFAM_domain	Trans_reg_C
ATCC 27064	GCF_000148465	MATTTAKAMLERLHQYGVDHVFGVVGREASAILFDEVEGLDFVLTRHEFTAGVMADVLARITNRPQACFATLGPGMTNLATGVATSALDRSSVIALAAQSESYDCYPNVTHQCLDSTAVMGPLTKFSVQLERGEDIVNLVDSAVLNSRIEPVGPSFISLPVDLLGAELNGTPTDAPLVRATATHALDADWRARLDEAAELVREAENPLLVVGSAVIRAGAVDALRALAERLNIPVVTTYTAKGVLPHDHPLNYGAISGYMDGILGHPALDEIFGPADLLLAIGYDYAEDLRPSMWTRGRAKTTVRVAPEVNPIPELFRADIDIVTNVAEFVTALDDATSGLAPKTRHDLSALRARVAEFLADPTEYEDGMRVHQVIDCMNSVLDNGTFVSDIGFFRHYG…	CDS	N(2)-(2-carboxyethyl)arginine synthase
ATCC 27064	GCF_000148465	MPGPDLVYGFRVRIGTEGRPGGGPGGHSEPGSAPRFAVRGTHVPVHDGTAYPLWSGTAVTLGRPPVLVADGQVRLLLAGELYNRAELTGALGGSSAALGDAELLLAAWRRWGPGAFRLLNGRFAALLTDASTGATVAATDHAGSVPLWLRADVTGLSAATEAKTLAHEPGRPLGLSGTHTAPGAAGVCRVPAGTALLLHGVGGSDITARAVRTWTPPLSRALPGEREAVDLVGERLATAVRTRLRGGEAAPTVVLSGGIDSGGVAAHTAALAPGTRSVSMGTEVSDEFDAARSVAVHLGTAHSEIRLHSAELVRELPWAVAAAEITDPTVLEYLLPLVALYRRLDTGPLRILTGYGADIPLGGMHRRTASLWSLDDEIAGDMAGFDGLNEMSPVLAGIA…	CDS	Carboxyethyl-arginine beta-lactam-synthase
ATCC 27064	GCF_000148465	VHHGHAGIRGSHADLAVIASDVPAAVGAVFTRSRFAAPSVLLSRDAVADGIARGVVVLSGNANAGTGPRGYEDAAEVRHLVAGIVDCDERDVLIASTGPVGERYPMSRVRAHLRAVRGPLPGADFDGAAAAVLGTAGARPTIRRARCGDATLIGVAKGPGTGPAEQDDRSTLAFFCTDAQVSPVVLDDIFRRVADRAFHGLGFGADASTGDTAAVLANGLAGRVDLVAFEQVLGALALDLVRDVVRDSGCGGALVTVRVTGAHDTEQAGRVGRAVVDAPSLRAAVHGPAPDWAPVAAVAGGHGDEGPGRSPGRITIRVGGREVFPAPRDRARPDAVTAYPHGGEVTVHIDLGVPGRAPGAFTVHGCDLLAGYPRLGAGRAV*	CDS	Glutamate N-acetyltransferase 2
ATCC 27064	GCF_000148465	TTAKAMLERLHQYGVDHVFGVVGREASAILFDEVEGLDFVLTRHEFTAGVMADVLARITNRPQACFATLGPGMTNLATGVATSALDRSSVIALAAQSESYDCYPNVTHQCLDSTAVMGPLTKFSVQLERGEDIVNLVDSAVLNSRIEPVGPSFISLPVDLLGAELN	PFAM_domain	TPP_enzyme_N
ATCC 27064	GCF_000148465	LDEAAELVREAENPLLVVGSAVIRAGAVDALRALAERLNIPVVTTYTAKGVLPHDHPLNYGAISGYMDGILGHPALDEIFGPADLLLAIGYDYAEDLRPSMWTRGRAKTTVRVAPEVNPIPELFRADIDIVTNVAEFVTAL	PFAM_domain	TPP_enzyme_M
ATCC 27064	GCF_000148465	IGFFRHYGVLFAKSDQPYGFLTSAGCSSFGYGLPAAMAAQIARPGEPVFLIAGDGGFHSNSADIETAVRLGLPIVMVVVNNDRNGLIELYQNLGHQRSHAPAVGFGSVDFVQLAEANGCEAVRATDRTSLLAALTKGAGLGRPFLIEV	PFAM_domain	TPP_enzyme_C
ATCC 27064	GCF_000148465	GRPPVLVADGQVRLLLAGELYNRAELTGALGGSSAALGDAELLLAAWRRWGPGAFRLLNGRFAALLTDASTGATVAATDHAGSVPLWLRADVTGLSAATEAKTLA	PFAM_domain	GATase_7
ATCC 27064	GCF_000148465	GERLATAVRTRLRGGEAAPTVVLSGGIDSGGVAAHTAALAPGTRSVSMGTEVSDEFDAARSVAVHLGTAHSEIRLHSAELVRELPWAVAAAEITDPTVLEYLLPLVALYRRLDTGPLRILTGYGADIPLGGMHRRTASLWSL	PFAM_domain	Asn_synthase
ATCC 27064	GCF_000148465	HPYWDRAVLDALVSLEPGLKRRRGTDKWVLRQALSGLLPAETVARPKLGIHEGSGTT	PFAM_domain	Asn_synthase
ATCC 27064	GCF_000148465	DVVVVGAPYDGGTSYRPGARFAPRAIRHESSLIHGVGIDRGPGVFDRIDVVDGGDIDLSPFSMDLAMDTATVALTRLLERNDAFLMLGGDHSLSLAALRAVHARHGRVAVLHLDAHSDTNPPVYGGTYHHGTPFRWAIEEGLVDPERLVQVGIRGHNPRPDSLDYARGHGVSIVTAADFTRRSPRGIAEQIRRTVGGLPLYVSVDIDVVDPAYAPGTGTPAPGGLSSREVLTLLDVVGQLRPVGFDVVEVSPAYDPSGITSLLAAEIGAEL	PFAM_domain	Arginase
ATCC 27064	GCF_000148465	HGHAGIRGSHADLAVIASDVPAAVGAVFTRSRFAAPSVLLSRDAVADGIARGVVVLSGNANAGTGPRGYEDAAEVRHLVAGIVDCDERDVLIASTGPVGERYPMSRVRAHLRAVRGPLPGADFDGAAAAVLGTAGARPTIRRARCGDATLIGVAKGPGTGPAEQDDRSTLAFFCTDAQVSPVVLDDIFRRVADRAFHGLGFGADASTGDTAAVLANGLAGRVDLVAFEQVLGALALDLVRDVVRDSGCGGALVTVRVTGAHDTEQAGRVGRAVVDAPSLRAAVHGPAPDWAPVAAVAGGHGDEGPGRSPGRITIRVGGREVFPAPRDRARPDAVTAYPHGGEVTVHIDLGVPGRAPGAFTVHGCDLLAGYPRL	PFAM_domain	ArgJ
ATCC 27064	GCF_000148465	MSGQNGTGGQNGTGGGNGTGGGADGAAGVGAGTGPQSGNGRRNGRSGLGGRGSRGPDGAAGAGTGFHAGTGARSGTGVGTGTGARTGWPGVGTGTGAGPGARGTARVSTAVSPRYAQPATFMRLRHRPDPIGHDVVVVGAPYDGGTSYRPGARFAPRAIRHESSLIHGVGIDRGPGVFDRIDVVDGGDIDLSPFSMDLAMDTATVALTRLLERNDAFLMLGGDHSLSLAALRAVHARHGRVAVLHLDAHSDTNPPVYGGTYHHGTPFRWAIEEGLVDPERLVQVGIRGHNPRPDSLDYARGHGVSIVTAADFTRRSPRGIAEQIRRTVGGLPLYVSVDIDVVDPAYAPGTGTPAPGGLSSREVLTLLDVVGQLRPVGFDVVEVSPAYDPSGITSLLAAE…	CDS	Agmatinase
ATCC 27064	GCF_000148465	MTTTVYETKSAPQPVGPYSQAVRRGNILSLSGQVALDPATGKVVEGGIAEQTRQVMNNLRNVLESAGASFSDVVTVRIYLTEAADFPGMNSVYAEFLAEPFPCRTTVFVGLPPGMLIEIDVLAVVE*	CDS	2-iminobutanoate/2-iminopropanoate deaminase
ATCC 27064	GCF_000148465	MTEPKDLTATADTAGTADPNDPTGPAGAAVTRKPDLVTLDEVRAAARRVTEVARRTPLLRCDGLHGGHRVFVKAENLQSTGSFKVRGAANALLSLDPRPRSVVTFSAGNHGAAVALVGRALGVTVTVCMPPGAVAAKVGAVRRYGGEIVFTDDLIGSAAALAAERGCPVLHPFDDPAVIAGQGTTALEIFEEVPHPDVILVPVGGGGLISGVAAVTAALSDGTRVIGVEPETAPTVGHALRRGTPEPLPVPPRSAADGLNAPRTGALPLAHVRQHAVELVTVGEEDIRRAWPLMAAETRLLVEPSAAVTVAALRSGRIGLPECATVVLIATGGNTSLGALGDAASSANAVP*	CDS	L-threo-3-hydroxyaspartate ammonia-lyase
ATCC 27064	GCF_000148465	PEQMFATVAAEVGELLGNDVTGIIRLDPDGMASAVGGWSRSLHGPLFPIGTRVDPDGRNVVTLVSETGRPARIDDAAESSGAPADFARARGFGSVVGVPINVEGRLWGVMMAISLTAEPLPPDTEDRLAGFTDLVATAI	PFAM_domain	GAF
ATCC 27064	GCF_000148465	KEVFAAVAAEAGQLLSADFAVLGRYEPNGTALYVAAWTRTGRDFPAGIQVPPGGRNVHTLVFESGCPARIDDYAAVSSGPASVVGKEWGFRATVCMPINVDGQLWGALSVASMNDKPMPSDTEDRLAGFTELVATAI	PFAM_domain	GAF
ATCC 27064	GCF_000148465	KSAPQPVGPYSQAVRRGNILSLSGQVALDPATGKVVEGGIAEQTRQVMNNLRNVLESAGASFSDVVTVRIYLTEAADFPGMNSVYAEFLAEPFPCRTTVFVGLPPGMLIEIDVLAVV	PFAM_domain	Ribonuc_L-PSP
ATCC 27064	GCF_000148465	DIAIGTPPGQPPRAAVTAAADAMLAGRNQYADPAGVPELRAAVAGRLLASSGVGVDPETEITITAGATEGLLVALLTVTDPGDEVVVVEPAFELYRGAVELAGCTRVPAPLDPSGWRLDPERIASVLTPRTAALIVNTPHNPTGRVFTAEELGGLLDLCERRGVTCVVDEVYADFVFDGGPHVSALGFPRHRPRVVVVGSLSKADEMSGWRLGYCVADPALTTALRHVHERTTFGAAVPLQHGAAVLARAGSGPEQFRNGRDEMVRRLAAMGFEVTTPEGGWFLLAGTRRLGLRSDALAEGLLVRAGVLVAPATPFFADTGEGQRWIRTTFVKDLATLTKALDA	PFAM_domain	Aminotran_1_2
ATCC 27064	GCF_000148465	TEVARRTPLLRCDGLHGGHRVFVKAENLQSTGSFKVRGAANALLSLDPRPRSVVTFSAGNHGAAVALVGRALGVTVTVCMPPGAVAAKVGAVRRYGGEIVFTDDLIGSAAALAAERGCPVLHPFDDPAVIAGQGTTALEIFEEVPHPDVILVPVGGGGLISGVAAVTAALSDGTRVIGVEPETAPTVGHALRRGTPEPLPVPPRSAADGLNAPRTGALPLAHVRQHAVELVTVGEEDIRRAWPLMAAETRLLVEPSAAVTVAALRSGRIGLPECATVVLIATG	PFAM_domain	PALP
ATCC 27064	GCF_000163875	LTTAISALPTVPGSGLEALDRATLIHPTLSGNTAERIVLTSGSGSRVRDTDGREYLDASAVLGVTQVGHGRAELARVAAEQMARLEYFHTWGTISNDRAVELAARLVGLSPEPLTRVYFTSGGAEGNEIALRMARLYHHRRGESARTWILSRRSAYHGVGYGSGGVTGFPAYHQGFGPSLPDVDFLTPPQPYRRELFAGSDVTDFCLAELRETIDRIGPERIAAMIGEPIMGAVGAAAPPADYWPRVAELLHSYGILLISDEVITGYGRTGHWFAADHFGVVPDIMVTAKGITSGYVPHGAVLTTEAVADEVVGDQGFPAGFTYSGHATACAVALANLDIIERENLLDNASTVGAYLGKRLAELSDLPIVGDVRQTGLMLGVELVADRGTREPLPGAAV…	CDS	Putrescine--pyruvate aminotransferase
ATCC 27064	GCF_000163875	IVLTSGSGSRVRDTDGREYLDASAVLGVTQVGHGRAELARVAAEQMARLEYFHTWGTISNDRAVELAARLVGLSPEPLTRVYFTSGGAEGNEIALRMARLYHHRRGESARTWILSRRSAYHGVGYGSGGVTGFPAYHQGFGPSLPDVDFLTPPQPYRRELFAGSDVTDFCLAELRETIDRIGPERIAAMIGEPIMGAVGAAAPPADYWPRVAELLHSYGILLISDEVITGYGRTGHWFAADHFGVVPDIMVTAKGITSGYVPHGAVLTTEAVADEVVGDQGFPAGFTYSGHATACAVALANLDIIERENLLDNASTVGAYLGKRLAELSDLPIVGDVRQTGLMLGVELVADRGTREPLPGAAVAEALRERAGILLRANGNALIVNPPLIFTQEDADELV…	PFAM_domain	Aminotran_3
ATCC 27064	GCF_000163875	LAPEDPADKEAVAALSKALDEVTEAVYLEPGDLLIVDNFRTTHARTPFSPRWDGKDRWLHRVY	PFAM_domain	TauD
ATCC 27064	GCF_000163875	HTGYRELRSGTVYHDVYPSPGAHHLSSETSETLLEFHTEMAYHRLQPNYVMLACSRADHERTAATLVASVRKALPLLDERTRARL	PFAM_domain	TauD
ATCC 27064	GCF_000163875	RLIGRRAELRRLRLLLTKTRAGHGHVLLVCGEQGIGKTRLLEHTEHTLAAGAFRVVRSHCVATLPAPGYWPWEHLVRQLDPDSGLGDDGDADPVAQAEWLPEHHLTHQMRICRTVLAAARRTPLLLILEDLHLAHAPVLDVLQLLVKQIGQAPVMVV	PFAM_domain	AAA_16
ATCC 27064	GCF_000163875	VDAVVFETRVRECRELSRARNPEATRAVAWSALEMWKGTPMGELHDYEFVAAEADRLEGIRLRALETWSQACLDLQHYEEVAFQLGEEIHRNPELERLGGLFMRAQYHSGRSAEALLTYERMRTAVAENLGADISPELQELHGKIL	PFAM_domain	BTAD
ATCC 27064	GCF_000163875	VDLGAPRQRALLALLLIDVGNVVPLPVMTASIWGADPPSRVRGTLQAYVSRLRKLLHRHDRSLRLVHQLQGYL	PFAM_domain	Trans_reg_C
ATCC 27064	GCF_000163875	LDTYAADTYPRSGTHPEPRPDAPPHARPGTRPGTRSEPRPDPGAEAAWLLAADRAHMFHPVLPRGREDRTVLVSGRGCTVRDTEGRTYLDASSVLGLTQIGHGREEIAQAAAEQMRTLGHFHTWGTISNDKAIRLAARLTDLAPQGLQRVYFTSGGGEGVEIALRMARYFHHRTGSPERTWILSRRTAYHGIGYGSGTVSGSPAYQDGFGPVLPHVHHLTPPDPYHAELYDGEDVTEYCLRELARTIDEIGPGRIAAMIGEPVMGAGGAVVPPPDYWPRVAALLRSHGILLILDEVVTAFGRTGTWFAAEHFGVTPDLLVTAKGITSGYVPHGAVLLTEEVADAVNGETGFPIGFTYTGHPTACAVALANLDIIEREGLLENAVKVGDHLAGRLAALRG…	CDS	Putrescine--pyruvate aminotransferase
ATCC 27064	GCF_000163875	VLVSGRGCTVRDTEGRTYLDASSVLGLTQIGHGREEIAQAAAEQMRTLGHFHTWGTISNDKAIRLAARLTDLAPQGLQRVYFTSGGGEGVEIALRMARYFHHRTGSPERTWILSRRTAYHGIGYGSGTVSGSPAYQDGFGPVLPHVHHLTPPDPYHAELYDGEDVTEYCLRELARTIDEIGPGRIAAMIGEPVMGAGGAVVPPPDYWPRVAALLRSHGILLILDEVVTAFGRTGTWFAAEHFGVTPDLLVTAKGITSGYVPHGAVLLTEEVADAVNGETGFPIGFTYTGHPTACAVALANLDIIEREGLLENAVKVGDHLAGRLAALRGLPAVGDVRQLGMMLAVELVSDKTARTPLPGGTLGVVDALREDAGVIVRATPRSLVLNPALVMDRATADEV…	PFAM_domain	Aminotran_3
ATCC 27064	GCF_000163875	PFVGRGDELRGLLESATSAFHTSGRVAFVVGEAGSGKTRLLSELERSVPDSVRTVWASCSESEDRPDYWPWTTVLRHLYAMWPERMHGFPGWLRRALAELLPEVGPEPQGPHSPDGGEENSGNGDGAGDGDSTPAHTLTLAPALAPPRSREARFTLHDAVCQALLRTVREPVVIMLEDMERADAPSLALLRLLVEQLRTVPLLLV	PFAM_domain	AAA_16
ATCC 27064	GCF_000163875	IDANRFEQAIRTGRRLSREEQHQEARAVLCQALLSWGGTPYEELSAYDFAVQEANRLEQLRLGAVETWAHCCLRLGRDEEVMDQLKPEVQRNPLRERLIGQLMQAQYRLGCQADALRTYEATRRALAEELGTDPGKELAALHAAIL	PFAM_domain	BTAD
ATCC 27064	GCF_000163875	PPRQRAVFALLLINAGSVVPVDSIVFRIWGNSPPGAVTATLQSYVSRLRKLLAE	PFAM_domain	Trans_reg_C
ATCC 27064	GCF_000163875	MATTTAKAMLERLHQYGVDHVFGVVGREASAILFDEVEGLDFVLTRHEFTAGVMADVLARITNRPQACFATLGPGMTNLATGVATSALDRSSVIALAAQSESYDCYPNVTHQCLDSTAVMGPLTKFSVQLERGEDIVNLVDSAVLNSRIEPVGPSFISLPVDLLGAELNGTPTDAPLVRATATHALDADWRARLDEAAELVREAENPLLVVGSAVIRAGAVDALRALAERLNIPVVTTYTAKGVLPHDHPLNYGAISGYMDGILGHPALDEIFGPADLLLAIGYDYAEDLRPSMWTRGRAKTTVRVAPEVNPIPELFRADIDIVTNVAEFVTALDDATSGLAPKTRHDLSALRARVAEFLADPTEYEDGMRVHQVIDCMNSVLDNGTFVSDIGFFRHYG…	CDS	N(2)-(2-carboxyethyl)arginine synthase
ATCC 27064	GCF_000163875	MPGPDLVYGFRVRIGTEGRPGGGPGGHSEPGSAPRFAVRGTHVPVHDGTAYPLWSGTAVTLGRPPVLVADGQVRLLLAGELYNRAELTGALGGSSAALGDAELLLAAWRRWGPGAFRLLNGRFAALLTDASTGATVAATDHAGSVPLWLRADVTGLSAATEAKTLAHEPGRPLGLSGTHTAPGAAGVCRVPAGTALLLHGVGGSDITARAVRTWTPPLSRALPGEREAVDLVGERLATAVRTRLRGGEAAPTVVLSGGIDSGGVAAHTAALAPGTRSVSMGTEVSDEFDAARSVAVHLGTAHSEIRLHSAELVRELPWAVAAAEITDPTVLEYLLPLVALYRRLDTGPLRILTGYGADIPLGGMHRRTASLWSLDDEIAGDMAGFDGLNEMSPVLAGIA…	CDS	Carboxyethyl-arginine beta-lactam-synthase
ATCC 27064	GCF_000163875	VHHGHAGIRGSHADLAVIASDVPAAVGAVFTRSRFAAPSVLLSRDAVADGIARGVVVLSGNANAGTGPRGYEDAAEVRHLVAGIVDCDERDVLIASTGPVGERYPMSRVRAHLRAVRGPLPGADFDGAAAAVLGTAGARPTIRRARCGDATLIGVAKGPGTGPAEQDDRSTLAFFCTDAQVSPVVLDDIFRRVADRAFHGLGFGADASTGDTAAVLANGLAGRVDLVAFEQVLGALALDLVRDVVRDSGCGGALVTVRVTGAHDTEQAGRVGRAVVDAPSLRAAVHGPAPDWAPVAAVAGGHGDEGPGRSPGRITIRVGGREVFPAPRDRARPDAVTAYPHGGEVTVHIDLGVPGRAPGAFTVHGCDLLAGYPRLGAGRAV*	CDS	Glutamate N-acetyltransferase 2
ATCC 27064	GCF_000163875	TTAKAMLERLHQYGVDHVFGVVGREASAILFDEVEGLDFVLTRHEFTAGVMADVLARITNRPQACFATLGPGMTNLATGVATSALDRSSVIALAAQSESYDCYPNVTHQCLDSTAVMGPLTKFSVQLERGEDIVNLVDSAVLNSRIEPVGPSFISLPVDLLGAELN	PFAM_domain	TPP_enzyme_N
ATCC 27064	GCF_000163875	LDEAAELVREAENPLLVVGSAVIRAGAVDALRALAERLNIPVVTTYTAKGVLPHDHPLNYGAISGYMDGILGHPALDEIFGPADLLLAIGYDYAEDLRPSMWTRGRAKTTVRVAPEVNPIPELFRADIDIVTNVAEFVTAL	PFAM_domain	TPP_enzyme_M
ATCC 27064	GCF_000163875	IGFFRHYGVLFAKSDQPYGFLTSAGCSSFGYGLPAAMAAQIARPGEPVFLIAGDGGFHSNSADIETAVRLGLPIVMVVVNNDRNGLIELYQNLGHQRSHAPAVGFGSVDFVQLAEANGCEAVRATDRTSLLAALTKGAGLGRPFLIEV	PFAM_domain	TPP_enzyme_C
ATCC 27064	GCF_000163875	GRPPVLVADGQVRLLLAGELYNRAELTGALGGSSAALGDAELLLAAWRRWGPGAFRLLNGRFAALLTDASTGATVAATDHAGSVPLWLRADVTGLSAATEAKTLA	PFAM_domain	GATase_7
ATCC 27064	GCF_000163875	GERLATAVRTRLRGGEAAPTVVLSGGIDSGGVAAHTAALAPGTRSVSMGTEVSDEFDAARSVAVHLGTAHSEIRLHSAELVRELPWAVAAAEITDPTVLEYLLPLVALYRRLDTGPLRILTGYGADIPLGGMHRRTASLWSL	PFAM_domain	Asn_synthase
ATCC 27064	GCF_000163875	HPYWDRAVLDALVSLEPGLKRRRGTDKWVLRQALSGLLPAETVARPKLGIHEGSGTT	PFAM_domain	Asn_synthase
ATCC 27064	GCF_000163875	DVVVVGAPYDGGTSYRPGARFAPRAIRHESSLIHGVGIDRGPGVFDRIDVVDGGDIDLSPFSMDLAMDTATVALTRLLERNDAFLMLGGDHSLSLAALRAVHARHGRVAVLHLDAHSDTNPPVYGGTYHHGTPFRWAIEEGLVDPERLVQVGIRGHNPRPDSLDYARGHGVSIVTAADFTRRSPRGIAEQIRRTVGGLPLYVSVDIDVVDPAYAPGTGTPAPGGLSSREVLTLLDVVGQLRPVGFDVVEVSPAYDPSGITSLLAAEIGAEL	PFAM_domain	Arginase
ATCC 27064	GCF_000163875	HGHAGIRGSHADLAVIASDVPAAVGAVFTRSRFAAPSVLLSRDAVADGIARGVVVLSGNANAGTGPRGYEDAAEVRHLVAGIVDCDERDVLIASTGPVGERYPMSRVRAHLRAVRGPLPGADFDGAAAAVLGTAGARPTIRRARCGDATLIGVAKGPGTGPAEQDDRSTLAFFCTDAQVSPVVLDDIFRRVADRAFHGLGFGADASTGDTAAVLANGLAGRVDLVAFEQVLGALALDLVRDVVRDSGCGGALVTVRVTGAHDTEQAGRVGRAVVDAPSLRAAVHGPAPDWAPVAAVAGGHGDEGPGRSPGRITIRVGGREVFPAPRDRARPDAVTAYPHGGEVTVHIDLGVPGRAPGAFTVHGCDLLAGYPRL	PFAM_domain	ArgJ
ATCC 27064	GCF_000163875	MSGQNGTGGQNGTGGGNGTGGGADGAAGVGAGTGPQSGNGRRNGRSGLGGRGSRGPDGAAGAGTGFHAGTGARSGTGVGTGTGARTGWPGVGTGTGAGPGARGTARVSTAVSPRYAQPATFMRLRHRPDPIGHDVVVVGAPYDGGTSYRPGARFAPRAIRHESSLIHGVGIDRGPGVFDRIDVVDGGDIDLSPFSMDLAMDTATVALTRLLERNDAFLMLGGDHSLSLAALRAVHARHGRVAVLHLDAHSDTNPPVYGGTYHHGTPFRWAIEEGLVDPERLVQVGIRGHNPRPDSLDYARGHGVSIVTAADFTRRSPRGIAEQIRRTVGGLPLYVSVDIDVVDPAYAPGTGTPAPGGLSSREVLTLLDVVGQLRPVGFDVVEVSPAYDPSGITSLLAAE…	CDS	Agmatinase
ATCC 27064	GCF_000163875	MTTTVYETKSAPQPVGPYSQAVRRGNILSLSGQVALDPATGKVVEGGIAEQTRQVMNNLRNVLESAGASFSDVVTVRIYLTEAADFPGMNSVYAEFLAEPFPCRTTVFVGLPPGMLIEIDVLAVVE*	CDS	2-iminobutanoate/2-iminopropanoate deaminase
ATCC 27064	GCF_000163875	MTEPKDLTATADTAGTADPNDPTGPAGAAVTRKPDLVTLDEVRAAARRVTEVARRTPLLRCDGLHGGHRVFVKAENLQSTGSFKVRGAANALLSLDPRPRSVVTFSAGNHGAAVALVGRALGVTVTVCMPPGAVAAKVGAVRRYGGEIVFTDDLIGSAAALAAERGCPVLHPFDDPAVIAGQGTTALEIFEEVPHPDVILVPVGGGGLISGVAAVTAALSDGTRVIGVEPETAPTVGHALRRGTPEPLPVPPRSAADGLNAPRTGALPLAHVRQHAVELVTVGEEDIRRAWPLMAAETRLLVEPSAAVTVAALRSGRIGLPECATVVLIATGGNTSLGALGDAASSANAVP*	CDS	L-threo-3-hydroxyaspartate ammonia-lyase
ATCC 27064	GCF_000163875	PEQMFATVAAEVGELLGNDVTGIIRLDPDGMASAVGGWSRSLHGPLFPIGTRVDPDGRNVVTLVSETGRPARIDDAAESSGAPADFARARGFGSVVGVPINVEGRLWGVMMAISLTAEPLPPDTEDRLAGFTDLVATAI	PFAM_domain	GAF
ATCC 27064	GCF_000163875	KEVFAAVAAEAGQLLSADFAVLGRYEPNGTALYVAAWTRTGRDFPAGIQVPPGGRNVHTLVFESGCPARIDDYAAVSSGPASVVGKEWGFRATVCMPINVDGQLWGALSVASMNDKPMPSDTEDRLAGFTELVATAI	PFAM_domain	GAF
ATCC 27064	GCF_000163875	KSAPQPVGPYSQAVRRGNILSLSGQVALDPATGKVVEGGIAEQTRQVMNNLRNVLESAGASFSDVVTVRIYLTEAADFPGMNSVYAEFLAEPFPCRTTVFVGLPPGMLIEIDVLAVV	PFAM_domain	Ribonuc_L-PSP
ATCC 27064	GCF_000163875	DIAIGTPPGQPPRAAVTAAADAMLAGRNQYADPAGVPELRAAVAGRLLASSGVGVDPETEITITAGATEGLLVALLTVTDPGDEVVVVEPAFELYRGAVELAGCTRVPAPLDPSGWRLDPERIASVLTPRTAALIVNTPHNPTGRVFTAEELGGLLDLCERRGVTCVVDEVYADFVFDGGPHVSALGFPRHRPRVVVVGSLSKADEMSGWRLGYCVADPALTTALRHVHERTTFGAAVPLQHGAAVLARAGSGPEQFRNGRDEMVRRLAAMGFEVTTPEGGWFLLAGTRRLGLRSDALAEGLLVRAGVLVAPATPFFADTGEGQRWIRTTFVKDLATLTKALDA	PFAM_domain	Aminotran_1_2
ATCC 27064	GCF_000163875	TEVARRTPLLRCDGLHGGHRVFVKAENLQSTGSFKVRGAANALLSLDPRPRSVVTFSAGNHGAAVALVGRALGVTVTVCMPPGAVAAKVGAVRRYGGEIVFTDDLIGSAAALAAERGCPVLHPFDDPAVIAGQGTTALEIFEEVPHPDVILVPVGGGGLISGVAAVTAALSDGTRVIGVEPETAPTVGHALRRGTPEPLPVPPRSAADGLNAPRTGALPLAHVRQHAVELVTVGEEDIRRAWPLMAAETRLLVEPSAAVTVAALRSGRIGLPECATVVLIATG	PFAM_domain	PALP
ATCC 27064	GCF_000163875	IGLGVVAIGVSFGAVAVTSGVPGWMAVALSVFVFAGGAQFMAVSLATAGNPVAAVVAGLLLNARHLPFGLALGDMFRPGRGRMLLGAHLLSDESAALALSLPPGPARRRAYWRLAWVLVFAWNGGTVLGVILVDA	PFAM_domain	AzlC
ATCC 27064	GCF_000163875	IGLGVVAIGVSFGAVAVTSGVPGWMAVALSVFVFAGGAQFMAVSLATAGNPVAAVVAGLLLNARHLPFGLALGDMFRPGRGRMLLGAHLLSDESAALALSLPPGPARRRAYWRLAWVLVFAWNGGTVLGVILVDA	PFAM_domain	AzlC
F613-1	GCF_001693675	LTTAISALPTVPGSGLEALDRATLIHPTLSGNTAERIVLTSGSGSRVRDTDGREYLDASAVLGVTQVGHGRAELARVAAEQMARLEYFHTWGTISNDRAVELAARLVGLSPEPLTRVYFTSGGAEGNEIALRMARLYHHRRGESARTWILSRRSAYHGVGYGSGGVTGFPAYHQGFGPSLPDVDFLTPPQPYRRELFAGSDVTDFCLAELRETIDRIGPERIAAMIGEPIMGAVGAAAPPADYWPRVAELLHSYGILLISDEVITGYGRTGHWFAADHFGVVPDIMVTAKGITSGYVPHGAVLTTEAVADEVVGDQGFPAGFTYSGHATACAVALANLDIIERENLLDNASTVGAYLGKRLAELSDLPIVGDVRQTGLMLGVELVADRGTREPLPGAAV…	CDS	Putrescine--pyruvate aminotransferase
F613-1	GCF_001693675	IVLTSGSGSRVRDTDGREYLDASAVLGVTQVGHGRAELARVAAEQMARLEYFHTWGTISNDRAVELAARLVGLSPEPLTRVYFTSGGAEGNEIALRMARLYHHRRGESARTWILSRRSAYHGVGYGSGGVTGFPAYHQGFGPSLPDVDFLTPPQPYRRELFAGSDVTDFCLAELRETIDRIGPERIAAMIGEPIMGAVGAAAPPADYWPRVAELLHSYGILLISDEVITGYGRTGHWFAADHFGVVPDIMVTAKGITSGYVPHGAVLTTEAVADEVVGDQGFPAGFTYSGHATACAVALANLDIIERENLLDNASTVGAYLGKRLAELSDLPIVGDVRQTGLMLGVELVADRGTREPLPGAAVAEALRERAGILLRANGNALIVNPPLIFTQEDADELV…	PFAM_domain	Aminotran_3
F613-1	GCF_001693675	HTGYRELRSGTVYHDVYPSPGAHHLSSETSETLLEFHTEMAYHRLQPNYVMLACSRADHERTAATLVASVRKALPLLDERTRARL	PFAM_domain	TauD
F613-1	GCF_001693675	LAPEDPADKEAVAALSKALDEVTEAVYLEPGDLLIVDNFRTTHARTPFSPRWDGKDRWLHRVY	PFAM_domain	TauD
F613-1	GCF_001693675	RLIGRRAELRRLRLLLTKTRAGHGHVLLVCGEQGIGKTRLLEHTEHTLAAGAFRVVRSHCVATLPAPGYWPWEHLVRQLDPDSGLGDDGDADPVAQAEWLPEHHLTHQMRICRTVLAAARRTPLLLILEDLHLAHAPVLDVLQLLVKQIGQAPVMVV	PFAM_domain	AAA_16
F613-1	GCF_001693675	VDAVVFETRVRECRELSRARNPEATRAVAWSALEMWKGTPMGELHDYEFVAAEADRLEGIRLRALETWSQACLDLQHYEEVAFQLGEEIHRNPELERLGGLFMRAQYHSGRSAEALLTYERMRTAVAENLGADISPELQELHGKIL	PFAM_domain	BTAD
F613-1	GCF_001693675	VDLGAPRQRALLALLLIDVGNVVPLPVMTASIWGADPPSRVRGTLQAYVSRLRKLLHRHDRSLRLVHQLQGYL	PFAM_domain	Trans_reg_C
F613-1	GCF_001693675	LDTYAADTYPRSGTHPEPRPDAPPHARPGTRPGTRSEPRPDPGAEAAWLLAADRAHMFHPVLPRGREDRTVLVSGRGCTVRDTEGRTYLDASSVLGLTQIGHGREEIAQAAAEQMRTLGHFHTWGTISNDKAIRLAARLTDLAPQGLQRVYFTSGGGEGVEIALRMARYFHHRTGSPERTWILSRRTAYHGIGYGSGTVSGSPAYQDGFGPVLPHVHHLTPPDPYHAELYDGEDVTEYCLRELARTIDEIGPGRIAAMIGEPVMGAGGAVVPPPDYWPRVAALLRSHGILLILDEVVTAFGRTGTWFAAEHFGVTPDLLVTAKGITSGYVPHGAVLLTEEVADAVNGETGFPIGFTYTGHPTACAVALANLDIIEREGLLENAVKVGDHLAGRLAALRG…	CDS	Putrescine--pyruvate aminotransferase
F613-1	GCF_001693675	VLVSGRGCTVRDTEGRTYLDASSVLGLTQIGHGREEIAQAAAEQMRTLGHFHTWGTISNDKAIRLAARLTDLAPQGLQRVYFTSGGGEGVEIALRMARYFHHRTGSPERTWILSRRTAYHGIGYGSGTVSGSPAYQDGFGPVLPHVHHLTPPDPYHAELYDGEDVTEYCLRELARTIDEIGPGRIAAMIGEPVMGAGGAVVPPPDYWPRVAALLRSHGILLILDEVVTAFGRTGTWFAAEHFGVTPDLLVTAKGITSGYVPHGAVLLTEEVADAVNGETGFPIGFTYTGHPTACAVALANLDIIEREGLLENAVKVGDHLAGRLAALRGLPAVGDVRQLGMMLAVELVSDKTARTPLPGGTLGVVDALREDAGVIVRATPRSLVLNPALVMDRATADEV…	PFAM_domain	Aminotran_3
F613-1	GCF_001693675	PFVGRGDELRGLLESATSAFHTSGRVAFVVGEAGSGKTRLLSELERSVPDSVRTVWASCSESEDRPDYWPWTTVLRHLYAMWPERMHGFPGWLRRALAELLPEVGPEPQGPHSPDGGEENSGNGDGAGDGDSTPAHTLTLAPALAPPRSREARFTLHDAVCQALLRTVREPVVIMLEDMERADAPSLALLRLLVEQLRTVPLLLV	PFAM_domain	AAA_16
F613-1	GCF_001693675	IDANRFEQAIRTGRRLSREEQHQEARAVLCQALLSWGGTPYEELSAYDFAVQEANRLEQLRLGAVETWAHCCLRLGRDEEVMDQLKPEVQRNPLRERLIGQLMQAQYRLGCQADALRTYEATRRALAEELGTDPGKELAALHAAIL	PFAM_domain	BTAD
F613-1	GCF_001693675	PPRQRAVFALLLINAGSVVPVDSIVFRIWGNSPPGAVTATLQSYVSRLRKLLAE	PFAM_domain	Trans_reg_C
F613-1	GCF_001693675	MATTTAKAMLERLHQYGVDHVFGVVGREASAILFDEVEGLDFVLTRHEFTAGVMADVLARITNRPQACFATLGPGMTNLATGVATSALDRSSVIALAAQSESYDCYPNVTHQCLDSTAVMGPLTKFSVQLERGEDIVNLVDSAVLNSRIEPVGPSFISLPVDLLGAELNGTPTDAPLVRATATHALDADWRARLDEAAELVREAENPLLVVGSAVIRAGAVDALRALAERLNIPVVTTYTAKGVLPHDHPLNYGAISGYMDGILGHPALDEIFGPADLLLAIGYDYAEDLRPSMWTRGRAKTTVRVAPEVNPIPELFRADIDIVTNVAEFVTALDDATSGLAPKTRHDLSALRARVAEFLADPTEYEDGMRVHQVIDCMNSVLDNGTFVSDIGFFRHYG…	CDS	N(2)-(2-carboxyethyl)arginine synthase
F613-1	GCF_001693675	MPGPDLVYGFRVRIGTEGRPGGGPGGHSEPGSAPRFAVRGTHVPVHDGTAYPLWSGTAVTLGRPPVLVADGQVRLLLAGELYNRAELTGALGGSSAALGDAELLLAAWRRWGPGAFRLLNGRFAALLTDASTGATVAATDHAGSVPLWLRADVTGLSAATEAKTLAHEPGRPLGLSGTHTAPGAAGVCRVPAGTALLLHGVGGSDITARAVRTWTPPLSRALPGEREAVDLVGERLATAVRTRLRGGEAAPTVVLSGGIDSGGVAAHTAALAPGTRSVSMGTEVSDEFDAARSVAVHLGTAHSEIRLHSAELVRELPWAVAAAEITDPTVLEYLLPLVALYRRLDTGPLRILTGYGADIPLGGMHRRTASLWSLDDEIAGDMAGFDGLNEMSPVLAGIA…	CDS	Carboxyethyl-arginine beta-lactam-synthase
F613-1	GCF_001693675	VHHGHAGIRGSHADLAVIASDVPAAVGAVFTRSRFAAPSVLLSRDAVADGIARGVVVLSGNANAGTGPRGYEDAAEVRHLVAGIVDCDERDVLIASTGPVGERYPMSRVRAHLRAVRGPLPGADFDGAAAAVLGTAGARPTIRRARCGDATLIGVAKGPGTGPAEQDDRSTLAFFCTDAQVSPVVLDDIFRRVADRAFHGLGFGADASTGDTAAVLANGLAGRVDLVAFEQVLGALALDLVRDVVRDSGCGGALVTVRVTGAHDTEQAGRVGRAVVDAPSLRAAVHGPAPDWAPVAAVAGGHGDEGPGRSPGRITIRVGGREVFPAPRDRARPDAVTAYPHGGEVTVHIDLGVPGRAPGAFTVHGCDLLAGYPRLGAGRAV*	CDS	Glutamate N-acetyltransferase 2
F613-1	GCF_001693675	TTAKAMLERLHQYGVDHVFGVVGREASAILFDEVEGLDFVLTRHEFTAGVMADVLARITNRPQACFATLGPGMTNLATGVATSALDRSSVIALAAQSESYDCYPNVTHQCLDSTAVMGPLTKFSVQLERGEDIVNLVDSAVLNSRIEPVGPSFISLPVDLLGAELN	PFAM_domain	TPP_enzyme_N
F613-1	GCF_001693675	LDEAAELVREAENPLLVVGSAVIRAGAVDALRALAERLNIPVVTTYTAKGVLPHDHPLNYGAISGYMDGILGHPALDEIFGPADLLLAIGYDYAEDLRPSMWTRGRAKTTVRVAPEVNPIPELFRADIDIVTNVAEFVTAL	PFAM_domain	TPP_enzyme_M
F613-1	GCF_001693675	IGFFRHYGVLFAKSDQPYGFLTSAGCSSFGYGLPAAMAAQIARPGEPVFLIAGDGGFHSNSADIETAVRLGLPIVMVVVNNDRNGLIELYQNLGHQRSHAPAVGFGSVDFVQLAEANGCEAVRATDRTSLLAALTKGAGLGRPFLIEV	PFAM_domain	TPP_enzyme_C
F613-1	GCF_001693675	GRPPVLVADGQVRLLLAGELYNRAELTGALGGSSAALGDAELLLAAWRRWGPGAFRLLNGRFAALLTDASTGATVAATDHAGSVPLWLRADVTGLSAATEAKTLA	PFAM_domain	GATase_7
F613-1	GCF_001693675	GERLATAVRTRLRGGEAAPTVVLSGGIDSGGVAAHTAALAPGTRSVSMGTEVSDEFDAARSVAVHLGTAHSEIRLHSAELVRELPWAVAAAEITDPTVLEYLLPLVALYRRLDTGPLRILTGYGADIPLGGMHRRTASLWSL	PFAM_domain	Asn_synthase
F613-1	GCF_001693675	HPYWDRAVLDALVSLEPGLKRRRGTDKWVLRQALSGLLPAETVARPKLGIHEGSGTT	PFAM_domain	Asn_synthase
F613-1	GCF_001693675	DVVVVGAPYDGGTSYRPGARFAPRAIRHESSLIHGVGIDRGPGVFDRIDVVDGGDIDLSPFSMDLAMDTATVALTRLLERNDAFLMLGGDHSLSLAALRAVHARHGRVAVLHLDAHSDTNPPVYGGTYHHGTPFRWAIEEGLVDPERLVQVGIRGHNPRPDSLDYARGHGVSIVTAADFTRRSPRGIAEQIRRTVGGLPLYVSVDIDVVDPAYAPGTGTPAPGGLSSREVLTLLDVVGQLRPVGFDVVEVSPAYDPSGITSLLAAEIGAEL	PFAM_domain	Arginase
F613-1	GCF_001693675	HGHAGIRGSHADLAVIASDVPAAVGAVFTRSRFAAPSVLLSRDAVADGIARGVVVLSGNANAGTGPRGYEDAAEVRHLVAGIVDCDERDVLIASTGPVGERYPMSRVRAHLRAVRGPLPGADFDGAAAAVLGTAGARPTIRRARCGDATLIGVAKGPGTGPAEQDDRSTLAFFCTDAQVSPVVLDDIFRRVADRAFHGLGFGADASTGDTAAVLANGLAGRVDLVAFEQVLGALALDLVRDVVRDSGCGGALVTVRVTGAHDTEQAGRVGRAVVDAPSLRAAVHGPAPDWAPVAAVAGGHGDEGPGRSPGRITIRVGGREVFPAPRDRARPDAVTAYPHGGEVTVHIDLGVPGRAPGAFTVHGCDLLAGYPRL	PFAM_domain	ArgJ
F613-1	GCF_001693675	MSGQNGTGGQNGTGGGNGTGGGADGAAGVGAGTGPQSGNGRRNGRSGLGGRGSRGPDGAAGAGTGFHAGTGARSGTGVGTGTGARTGWPGVGTGTGAGPGARGTARVSTAVSPRYAQPATFMRLRHRPDPIGHDVVVVGAPYDGGTSYRPGARFAPRAIRHESSLIHGVGIDRGPGVFDRIDVVDGGDIDLSPFSMDLAMDTATVALTRLLERNDAFLMLGGDHSLSLAALRAVHARHGRVAVLHLDAHSDTNPPVYGGTYHHGTPFRWAIEEGLVDPERLVQVGIRGHNPRPDSLDYARGHGVSIVTAADFTRRSPRGIAEQIRRTVGGLPLYVSVDIDVVDPAYAPGTGTPAPGGLSSREVLTLLDVVGQLRPVGFDVVEVSPAYDPSGITSLLAAE…	CDS	Agmatinase
F613-1	GCF_001693675	MTTTVYETKSAPQPVGPYSQAVRRGNILSLSGQVALDPATGKVVEGGIAEQTRQVMNNLRNVLESAGASFSDVVTVRIYLTEAADFPGMNSVYAEFLAEPFPCRTTVFVGLPPGMLIEIDVLAVVE*	CDS	2-iminobutanoate/2-iminopropanoate deaminase
F613-1	GCF_001693675	MTEPKDLTATADTAGTADPNDPTGPAGAAVTRKPDLVTLDEVRAAARRVTEVARRTPLLRCDGLHGGHRVFVKAENLQSTGSFKVRGAANALLSLDPRPRSVVTFSAGNHGAAVALVGRALGVTVTVCMPPGAVAAKVGAVRRYGGEIVFTDDLIGSAAALAAERGCPVLHPFDDPAVIAGQGTTALEIFEEVPHPDVILVPVGGGGLISGVAAVTAALSDGTRVIGVEPETAPTVGHALRRGTPEPLPVPPRSAADGLNAPRTGALPLAHVRQHAVELVTVGEEDIRRAWPLMAAETRLLVEPSAAVTVAALRSGRIGLPECATVVLIATGGNTSLGALGDAASSANAVP*	CDS	L-threo-3-hydroxyaspartate ammonia-lyase
F613-1	GCF_001693675	PEQMFATVAAEVGELLGNDVTGIIRLDPDGMASAVGGWSRSLHGPLFPIGTRVDPDGRNVVTLVSETGRPARIDDAAESSGAPADFARARGFGSVVGVPINVEGRLWGVMMAISLTAEPLPPDTEDRLAGFTDLVATAI	PFAM_domain	GAF
F613-1	GCF_001693675	KEVFAAVAAEAGQLLSADFAVLGRYEPNGTALYVAAWTRTGRDFPAGIQVPPGGRNVHTLVFESGCPARIDDYAAVSSGPASVVGKEWGFRATVCMPINVDGQLWGALSVASMNDKPMPSDTEDRLAGFTELVATAI	PFAM_domain	GAF
F613-1	GCF_001693675	KSAPQPVGPYSQAVRRGNILSLSGQVALDPATGKVVEGGIAEQTRQVMNNLRNVLESAGASFSDVVTVRIYLTEAADFPGMNSVYAEFLAEPFPCRTTVFVGLPPGMLIEIDVLAVV	PFAM_domain	Ribonuc_L-PSP
F613-1	GCF_001693675	DIAIGTPPGQPPRAAVTAAADAMLAGRNQYADPAGVPELRAAVAGRLLASSGVGVDPETEITITAGATEGLLVALLTVTDPGDEVVVVEPAFELYRGAVELAGCTRVPAPLDPSGWRLDPERIASVLTPRTAALIVNTPHNPTGRVFTAEELGGLLDLCERRGVTCVVDEVYADFVFDGGPHVSALGFPRHRPRVVVVGSLSKADEMSGWRLGYCVADPALTTALRHVHERTTFGAAVPLQHGAAVLARAGSGPEQFRNGRDEMVRRLAAMGFEVTTPEGGWFLLAGTRRLGLRSDALAEGLLVRAGVLVAPATPFFADTGEGQRWIRTTFVKDLATLTKALDA	PFAM_domain	Aminotran_1_2
F613-1	GCF_001693675	TEVARRTPLLRCDGLHGGHRVFVKAENLQSTGSFKVRGAANALLSLDPRPRSVVTFSAGNHGAAVALVGRALGVTVTVCMPPGAVAAKVGAVRRYGGEIVFTDDLIGSAAALAAERGCPVLHPFDDPAVIAGQGTTALEIFEEVPHPDVILVPVGGGGLISGVAAVTAALSDGTRVIGVEPETAPTVGHALRRGTPEPLPVPPRSAADGLNAPRTGALPLAHVRQHAVELVTVGEEDIRRAWPLMAAETRLLVEPSAAVTVAALRSGRIGLPECATVVLIATG	PFAM_domain	PALP
F613-1	GCF_001693675	IGLGVVAIGVSFGAVAVTSGVPGWMAVALSVFVFAGGAQFMAVSLATAGNPVAAVVAGLLLNARHLPFGLALGDMFRPGRGRMLLGAHLLSDESAALALSLPPGPARRRAYWRLAWVLVFAWNGGTVLGVILVDA	PFAM_domain	AzlC
F1D-5	GCF_003454755	LTTAISALPTVPGSGLEALDRATLIHPTLSGNTAERIVLTSGSGSRVRDTDGREYLDASAVLGVTQVGHGRAELARVAAEQMARLEYFHTWGTISNDRAVELAARLVGLSPEPLTRVYFTSGGAEGNEIALRMARLYHHRRGESARTWILSRRSAYHGVGYGSGGVTGFPAYHQGFGPSLPDVDFLTPPQPYRRELFAGSDVTDFCLAELRETIDRIGPERIAAMIGEPIMGAVGAAAPPADYWPRVAELLHSYGILLISDEVITGYGRTGHWFAADHFGVVPDIMVTAKGITSGYVPHGAVLTTEAVADEVVGDQGFPAGFTYSGHATACAVALANLDIIERENLLDNASTVGAYLGKRLAELSDLPIVGDVRQTGLMLGVELVADRGTREPLPGAAV…	CDS	Putrescine--pyruvate aminotransferase
F1D-5	GCF_003454755	IVLTSGSGSRVRDTDGREYLDASAVLGVTQVGHGRAELARVAAEQMARLEYFHTWGTISNDRAVELAARLVGLSPEPLTRVYFTSGGAEGNEIALRMARLYHHRRGESARTWILSRRSAYHGVGYGSGGVTGFPAYHQGFGPSLPDVDFLTPPQPYRRELFAGSDVTDFCLAELRETIDRIGPERIAAMIGEPIMGAVGAAAPPADYWPRVAELLHSYGILLISDEVITGYGRTGHWFAADHFGVVPDIMVTAKGITSGYVPHGAVLTTEAVADEVVGDQGFPAGFTYSGHATACAVALANLDIIERENLLDNASTVGAYLGKRLAELSDLPIVGDVRQTGLMLGVELVADRGTREPLPGAAVAEALRERAGILLRANGNALIVNPPLIFTQEDADELV…	PFAM_domain	Aminotran_3
F1D-5	GCF_003454755	HTGYRELRSGTVYHDVYPSPGAHHLSSETSETLLEFHTEMAYHRLQPNYVMLACSRADHERTAATLVASVRKALPLLDERTRARL	PFAM_domain	TauD
F1D-5	GCF_003454755	LAPEDPADKEAVAALSKALDEVTEAVYLEPGDLLIVDNFRTTHARTPFSPRWDGKDRWLHRVY	PFAM_domain	TauD
F1D-5	GCF_003454755	RLIGRRAELRRLRLLLTKTRAGHGHVLLVCGEQGIGKTRLLEHTEHTLAAGAFRVVRSHCVATLPAPGYWPWEHLVRQLDPDSGLGDDGDADPVAQAEWLPEHHLTHQMRICRTVLAAARRTPLLLILEDLHLAHAPVLDVLQLLVKQIGQAPVMVV	PFAM_domain	AAA_16
F1D-5	GCF_003454755	VDAVVFETRVRECRELSRARNPEATRAVAWSALEMWKGTPMGELHDYEFVAAEADRLEGIRLRALETWSQACLDLQHYEEVAFQLGEEIHRNPELERLGGLFMRAQYHSGRSAEALLTYERMRTAVAENLGADISPELQELHGKIL	PFAM_domain	BTAD
F1D-5	GCF_003454755	VDLGAPRQRALLALLLIDVGNVVPLPVMTASIWGADPPSRVRGTLQAYVSRLRKLLHRHDRSLRLVHQLQGYL	PFAM_domain	Trans_reg_C
F1D-5	GCF_003454755	LDTYAADTYPRSGTHPEPRPDAPPHARPGTRPGTRSEPRPDPGAEAAWLLAADRAHMFHPVLPRGREDRTVLVSGRGCTVRDTEGRTYLDASSVLGLTQIGHGREEIAQAAAEQMRTLGHFHTWGTISNDKAIRLAARLTDLAPQGLQRVYFTSGGGEGVEIALRMARYFHHRTGSPERTWILSRRTAYHGIGYGSGTVSGSPAYQDGFGPVLPHVHHLTPPDPYHAELYDGEDVTEYCLRELARTIDEIGPGRIAAMIGEPVMGAGGAVVPPPDYWPRVAALLRSHGILLILDEVVTAFGRTGTWFAAEHFGVTPDLLVTAKGITSGYVPHGAVLLTEEVADAVNGETGFPIGFTYTGHPTACAVALANLDIIEREGLLENAVKVGDHLAGRLAALRG…	CDS	Putrescine--pyruvate aminotransferase
F1D-5	GCF_003454755	VLVSGRGCTVRDTEGRTYLDASSVLGLTQIGHGREEIAQAAAEQMRTLGHFHTWGTISNDKAIRLAARLTDLAPQGLQRVYFTSGGGEGVEIALRMARYFHHRTGSPERTWILSRRTAYHGIGYGSGTVSGSPAYQDGFGPVLPHVHHLTPPDPYHAELYDGEDVTEYCLRELARTIDEIGPGRIAAMIGEPVMGAGGAVVPPPDYWPRVAALLRSHGILLILDEVVTAFGRTGTWFAAEHFGVTPDLLVTAKGITSGYVPHGAVLLTEEVADAVNGETGFPIGFTYTGHPTACAVALANLDIIEREGLLENAVKVGDHLAGRLAALRGLPAVGDVRQLGMMLAVELVSDKTARTPLPGGTLGVVDALREDAGVIVRATPRSLVLNPALVMDRATADEV…	PFAM_domain	Aminotran_3
F1D-5	GCF_003454755	PFVGRGDELRGLLESATSAFHTSGRVAFVVGEAGSGKTRLLSELERSVPDSVRTVWASCSESEDRPDYWPWTTVLRHLYAMWPERMHGFPGWLRRALAELLPEVGPEPQGPHSPDGGEENSGNGDGAGDGDSTPAHTLTLAPALAPPRSREARFTLHDAVCQALLRTVREPVVIMLEDMERADAPSLALLRLLVEQLRTVPLLLV	PFAM_domain	AAA_16
F1D-5	GCF_003454755	IDANRFEQAIRTGRRLSREEQHQEARAVLCQALLSWGGTPYEELSAYDFAVQEANRLEQLRLGAVETWAHCCLRLGRDEEVMDQLKPEVQRNPLRERLIGQLMQAQYRLGCQADALRTYEATRRALAEELGTDPGKELAALHAAIL	PFAM_domain	BTAD
F1D-5	GCF_003454755	PPRQRAVFALLLINAGSVVPVDSIVFRIWGNSPPGAVTATLQSYVSRLRKLLAE	PFAM_domain	Trans_reg_C
F1D-5	GCF_003454755	MATTTAKAMLERLHQYGVDHVFGVVGREASAILFDEVEGLDFVLTRHEFTAGVMADVLARITNRPQACFATLGPGMTNLATGVATSALDRSSVIALAAQSESYDCYPNVTHQCLDSTAVMGPLTKFSVQLERGEDIVNLVDSAVLNSRIEPVGPSFISLPVDLLGAELNGTPTDAPLVRATATHALDADWRARLDEAAELVREAENPLLVVGSAVIRAGAVDALRALAERLNIPVVTTYTAKGVLPHDHPLNYGAISGYMDGILGHPALDEIFGPADLLLAIGYDYAEDLRPSMWTRGRAKTTVRVAPEVNPIPELFRADIDIVTNVAEFVTALDDATSGLAPKTRHDLSALRARVAEFLADPTEYEDGMRVHQVIDCMNSVLDNGTFVSDIGFFRHYG…	CDS	N(2)-(2-carboxyethyl)arginine synthase
F1D-5	GCF_003454755	MPGPDLVYGFRVRIGTEGRPGGGPGGHSEPGSAPRFAVRGTHVPVHDGTAYPLWSGTAVTLGRPPVLVADGQVRLLLAGELYNRAELTGALGGSSAALGDAELLLAAWRRWGPGAFRLLNGRFAALLTDASTGATVAATDHAGSVPLWLRADVTGLSAATEAKTLAHEPGRPLGLSGTHTAPGAAGVCRVPAGTALLLHGVGGSDITARAVRTWTPPLSRALPGEREAVDLVGERLATAVRTRLRGGEAAPTVVLSGGIDSGGVAAHTAALAPGTRSVSMGTEVSDEFDAARSVAVHLGTAHSEIRLHSAELVRELPWAVAAAEITDPTVLEYLLPLVALYRRLDTGPLRILTGYGADIPLGGMHRRTASLWSLDDEIAGDMAGFDGLNEMSPVLAGIA…	CDS	Carboxyethyl-arginine beta-lactam-synthase
F1D-5	GCF_003454755	VHHGHAGIRGSHADLAVIASDVPAAVGAVFTRSRFAAPSVLLSRDAVADGIARGVVVLSGNANAGTGPRGYEDAAEVRHLVAGIVDCDERDVLIASTGPVGERYPMSRVRAHLRAVRGPLPGADFDGAAAAVLGTAGARPTIRRARCGDATLIGVAKGPGTGPAEQDDRSTLAFFCTDAQVSPVVLDDIFRRVADRAFHGLGFGADASTGDTAAVLANGLAGRVDLVAFEQVLGALALDLVRDVVRDSGCGGALVTVRVTGAHDTEQAGRVGRAVVDAPSLRAAVHGPAPDWAPVAAVAGGHGDEGPGRSPGRITIRVGGREVFPAPRDRARPDAVTAYPHGGEVTVHIDLGVPGRAPGAFTVHGCDLLAGYPRLGAGRAV*	CDS	Glutamate N-acetyltransferase 2
F1D-5	GCF_003454755	TTAKAMLERLHQYGVDHVFGVVGREASAILFDEVEGLDFVLTRHEFTAGVMADVLARITNRPQACFATLGPGMTNLATGVATSALDRSSVIALAAQSESYDCYPNVTHQCLDSTAVMGPLTKFSVQLERGEDIVNLVDSAVLNSRIEPVGPSFISLPVDLLGAELN	PFAM_domain	TPP_enzyme_N
F1D-5	GCF_003454755	LDEAAELVREAENPLLVVGSAVIRAGAVDALRALAERLNIPVVTTYTAKGVLPHDHPLNYGAISGYMDGILGHPALDEIFGPADLLLAIGYDYAEDLRPSMWTRGRAKTTVRVAPEVNPIPELFRADIDIVTNVAEFVTAL	PFAM_domain	TPP_enzyme_M
F1D-5	GCF_003454755	IGFFRHYGVLFAKSDQPYGFLTSAGCSSFGYGLPAAMAAQIARPGEPVFLIAGDGGFHSNSADIETAVRLGLPIVMVVVNNDRNGLIELYQNLGHQRSHAPAVGFGSVDFVQLAEANGCEAVRATDRTSLLAALTKGAGLGRPFLIEV	PFAM_domain	TPP_enzyme_C
F1D-5	GCF_003454755	GRPPVLVADGQVRLLLAGELYNRAELTGALGGSSAALGDAELLLAAWRRWGPGAFRLLNGRFAALLTDASTGATVAATDHAGSVPLWLRADVTGLSAATEAKTLA	PFAM_domain	GATase_7
F1D-5	GCF_003454755	HPYWDRAVLDALVSLEPGLKRRRGTDKWVLRQALSGLLPAETVARPKLGIHEGSGTT	PFAM_domain	Asn_synthase
F1D-5	GCF_003454755	GERLATAVRTRLRGGEAAPTVVLSGGIDSGGVAAHTAALAPGTRSVSMGTEVSDEFDAARSVAVHLGTAHSEIRLHSAELVRELPWAVAAAEITDPTVLEYLLPLVALYRRLDTGPLRILTGYGADIPLGGMHRRTASLWSL	PFAM_domain	Asn_synthase
F1D-5	GCF_003454755	DVVVVGAPYDGGTSYRPGARFAPRAIRHESSLIHGVGIDRGPGVFDRIDVVDGGDIDLSPFSMDLAMDTATVALTRLLERNDAFLMLGGDHSLSLAALRAVHARHGRVAVLHLDAHSDTNPPVYGGTYHHGTPFRWAIEEGLVDPERLVQVGIRGHNPRPDSLDYARGHGVSIVTAADFTRRSPRGIAEQIRRTVGGLPLYVSVDIDVVDPAYAPGTGTPAPGGLSSREVLTLLDVVGQLRPVGFDVVEVSPAYDPSGITSLLAAEIGAEL	PFAM_domain	Arginase
F1D-5	GCF_003454755	HGHAGIRGSHADLAVIASDVPAAVGAVFTRSRFAAPSVLLSRDAVADGIARGVVVLSGNANAGTGPRGYEDAAEVRHLVAGIVDCDERDVLIASTGPVGERYPMSRVRAHLRAVRGPLPGADFDGAAAAVLGTAGARPTIRRARCGDATLIGVAKGPGTGPAEQDDRSTLAFFCTDAQVSPVVLDDIFRRVADRAFHGLGFGADASTGDTAAVLANGLAGRVDLVAFEQVLGALALDLVRDVVRDSGCGGALVTVRVTGAHDTEQAGRVGRAVVDAPSLRAAVHGPAPDWAPVAAVAGGHGDEGPGRSPGRITIRVGGREVFPAPRDRARPDAVTAYPHGGEVTVHIDLGVPGRAPGAFTVHGCDLLAGYPRL	PFAM_domain	ArgJ
F1D-5	GCF_003454755	MSGQNGTGGQNGTGGGNGTGGGADGAAGVGAGTGPQSGNGRRNGRSGLGGRGSRGPDGAAGAGTGFHAGTGARSGTGVGTGTGARTGWPGVGTGTGAGPGARGTARVSTAVSPRYAQPATFMRLRHRPDPIGHDVVVVGAPYDGGTSYRPGARFAPRAIRHESSLIHGVGIDRGPGVFDRIDVVDGGDIDLSPFSMDLAMDTATVALTRLLERNDAFLMLGGDHSLSLAALRAVHARHGRVAVLHLDAHSDTNPPVYGGTYHHGTPFRWAIEEGLVDPERLVQVGIRGHNPRPDSLDYARGHGVSIVTAADFTRRSPRGIAEQIRRTVGGLPLYVSVDIDVVDPAYAPGTGTPAPGGLSSREVLTLLDVVGQLRPVGFDVVEVSPAYDPSGITSLLAAE…	CDS	Agmatinase
F1D-5	GCF_003454755	MTTTVYETKSAPQPVGPYSQAVRRGNILSLSGQVALDPATGKVVEGGIAEQTRQVMNNLRNVLESAGASFSDVVTVRIYLTEAADFPGMNSVYAEFLAEPFPCRTTVFVGLPREC*	CDS	2-iminobutanoate/2-iminopropanoate deaminase
F1D-5	GCF_003454755	VRGAANALLSLDPRPRSVVTFSAGNHGAAVALVGRALGVTVTVCMPPGAVAAKVGAVRRYGGEIVFTTT*	CDS	L-threo-3-hydroxyaspartate ammonia-lyase
F1D-5	GCF_003454755	KEVFAAVAAEAGQLLSADFAVLGRYEPNGTALYVAAWTRTGRDFPAGIQVPPGGRNVHTLVFESGCPARIDDYAAVSSGPASVVGKEWGFRATVCMPINVDGQLWGALSVASMNDKPMPSDTEDRLAGFTELVATAI	PFAM_domain	GAF
F1D-5	GCF_003454755	PEQMFATVAAEVGELLGNDVTGIIRLDPDGMASAVGGWSRSLHGPLFPIGTRVDPDGRNVVTLVSETGRPARIDDAAESSGAPADFARARGFGSVVGVPINVEGRLWGVMMAISLTAEPLPPDTEDRLAGFTDLVATAI	PFAM_domain	GAF
F1D-5	GCF_003454755	KSAPQPVGPYSQAVRRGNILSLSGQVALDPATGKVVEGGIAEQTRQVMNNLRNVLESAGASFSDVVTVRIYLTEAADFPGMNSVYAEFLAEPFPCRTTVFV	PFAM_domain	Ribonuc_L-PSP
F1D-5	GCF_003454755	DIAIGTPPGQPPRAAVTAAADAMLAGRNQYADPAGVPELRAAVAGRLLASSGVGVDPETEITITAGATEGLLVALLTVTDPGDEVVVVEPAFELYRGAVELAGCTRVPAPLDPSGWRLDPERIASVLTPRTAALIVNTPT	PFAM_domain	Aminotran_1_2
F1D-5	GCF_003454755	FTAEELGGLLDLCERRGVTCVVDEVYADFVFDGGPHVSALGFPRHRPRVVVVGSLSKADEMSGWRLGYCVADPALTTALRHVHERTTFGAAVPLQHGAAVLARAGSGPEQFRNGRDEMVRRLAAMGFEVTTPEGGWFLLAGTRRLGLRSDALAEGLLVRAGVLVAPATPFFADTGEGQRWIRTTFVKDLATLTKALDA	PFAM_domain	Aminotran_1_2
F1D-5	GCF_003454755	VRGAANALLSLDPRPRSVVTFSAGNHGAAVALVGRALGVTVTVCMPPGAVAAKVGAVRRYGGEIVFT	PFAM_domain	PALP
F1D-5	GCF_003454755	VLVSGRGCTVRDTEGRTYLDASSVLGLTQIGHGREEIAQAAAEQMRTLGHFHTWGTISNDKAIRLAARLTDLAPQGLQRVYFTSGGGEGVEIALRMARYFHHRTGSPERTWILSRRTAYHGIGYGSGTVSGSPAYQDGFGPVLPHVHHLTPPDPYHAELYDGEDVTEYCLRELARTIDEIGPGRIAAMIGEPVMGAGGAVVPPPDYWPRVAALLRSHGILLILDEVVTAFGRTGTWFAAEHFGVTPDLLVTAKGITSGYVPHGAVLLTEEVADAVNGETGFPIGFTYTGHPTACAVALANLDIIEREGLLENAVKVGDHLAGRLAALRGLPAVGDVRQLGMMLAVELVSDKTARTPLPGGTLGVVDALREDAGVIVRATPRSLVLNPALVMDRATADEV…	PFAM_domain	Aminotran_3
F1D-5	GCF_003454755	PFVGRGDELRGLLESATSAFHTSGRVAFVVGEAGSGKTRLLSELERSVPDSVRTVWASCSESEDRPDYWPWTTVLRHLYAMWPERMHGFPGWLRRALAELLPEVGPEPQGPHSPDGGEENSGNGDGAGDGDSTPAHTLTLAPALAPPRSREARFTLHDAVCQALLRTVREPVVIMLEDMERADAPSLALLRLLVEQLRTVPLLLV	PFAM_domain	AAA_16
F1D-5	GCF_003454755	IDANRFEQAIRTGRRLSREEQHQEARAVLCQALLSWGGTPYEELSAYDFAVQEANRLEQLRLGAVETWAHCCLRLGRDEEVMDQLKPEVQRNPLRERLIGQLMQAQYRLGCQADALRTYEATRRALAEELGTDPGKELAALHAAIL	PFAM_domain	BTAD
F1D-5	GCF_003454755	PPRQRAVFALLLINAGSVVPVDSIVFRIWGNSPPGAVTATLQSYVSRLRKLLAE	PFAM_domain	Trans_reg_C
F1D-5	GCF_003454755	MATTTAKAMLERLHQYGVDHVFGVVGREASAILFDEVEGLDFVLTRHEFTAGVMADVLARITNRPQACFATLGPGMTNLATGVATSALDRSSVIALAAQSESYDCYPNVTHQCLDSTAVMGPLTKFSVQLERGEDIVNLVDSAVLNSRIEPVGPSFISLPVDLLGAELNGTPTDAPLVRATATHALDADWRARLDEAAELVREAENPLLVVGSAVIRAGAVDALRALAERLNIPVVTTYTAKGVLPHDHPLNYGAISGYMDGILGHPALDEIFGPADLLLAIGYDYAEDLRPSMWTRGRAKTTVRVAPEVNPIPELFRADIDIVTNVAEFVTALDDATSGLAPKTRHDLSALRARVAEFLADPTEYEDGMRVHQVIDCMNSVLDNGTFVSDIGFFRHYG…	CDS	N(2)-(2-carboxyethyl)arginine synthase
F1D-5	GCF_003454755	MGTEVSDEFDAARSVAVHLGTAHSEIRLHSAELVRELPWAVAAAEITDPTVLEYLLPLVALYRRLDTGPLRILTGYGADIPLGGMHRRTASLWSLDDEIAGDMAGFDGLNEMSPVLAGIAGKWTIHPYWDRAVLDALVSLEPGLKRRRGTDKWVLRQALSGLLPAETVARPKLGIHEGSGTTSAWTGLLLAEGIRRDEVTAVKGAMARRLYDAVVIDTVPPEDVDFGETVRRSVDAVRRLRLQGRVVV*	CDS	Carboxyethyl-arginine beta-lactam-synthase
F1D-5	GCF_003454755	TTAKAMLERLHQYGVDHVFGVVGREASAILFDEVEGLDFVLTRHEFTAGVMADVLARITNRPQACFATLGPGMTNLATGVATSALDRSSVIALAAQSESYDCYPNVTHQCLDSTAVMGPLTKFSVQLERGEDIVNLVDSAVLNSRIEPVGPSFISLPVDLLGAELN	PFAM_domain	TPP_enzyme_N
F1D-5	GCF_003454755	LDEAAELVREAENPLLVVGSAVIRAGAVDALRALAERLNIPVVTTYTAKGVLPHDHPLNYGAISGYMDGILGHPALDEIFGPADLLLAIGYDYAEDLRPSMWTRGRAKTTVRVAPEVNPIPELFRADIDIVTNVAEFVTAL	PFAM_domain	TPP_enzyme_M
F1D-5	GCF_003454755	IGFFRHYGVLFAKSDQPYGFLTSAGCSSFGYGLPAAMAAQIARPGEPVFLIAGDGGFHSNSADIETAVRLGLPIVMVVVNNDRNGLIELYQNLGHQRSHAPAVGFGSVDFVQLAEANGCEAVRATDRTSLLAALTKGAGLGRPFLIEV	PFAM_domain	TPP_enzyme_C
F1D-5	GCF_003454755	EVSDEFDAARSVAVHLGTAHSEIRLHSAELVRELPWAVAAAEITDPTVLEYLLPLVALYRRLDTGPLRILTGYGADIPLGGMHRRTASLWSL	PFAM_domain	Asn_synthase
F1D-5	GCF_003454755	HPYWDRAVLDALVSLEPGLKRRRGTDKWVLRQALSGLLPAETVARPKLGIHEGSGTT	PFAM_domain	Asn_synthase
F1D-5	GCF_003454755	MLGGDHSLSLAALRAVHARHGRVAVLHLDAHSDTNPPVYGGTYHHGTPFRWAIEEGLVDPERLVQVGIRGHNPRPDSLDYARGHGVSIVTAADFTRRSPRGIAEQIRRTVGGLPLYVSVDIDVVDPAYAPGTGNTG	PFAM_domain	Arginase
F1D-5	GCF_003454755	HHGHAGIRGSHADLAVIASDVPAAVGAVFTRSRFAAPSVLLSRDAVADGIARGVVVLSGNANAGTGPRGYEDAAEVRHLVAGIVDCDERDVLIASTGPVGERYPMSRVRAHLRAVRGPLPGADFDGAAAAVLGTAGARPTIRRARCGDATLIGVAKGPGTGPAEQDDRSTLAFFCTDAQVSPVVLDDIFRRVADRAFHGLGFGADASTGDTAAVLANGLAGRVDLVAFEQVLGALALDLVRDVVRDSGCGGALVTVRVTGAHDTEQAGRVGRAVVDAPSLRAAVHGPAPTGRRSPPWRVDTGTKARPVSRADHDPGRRPGGLPRPRDRARPDAVTAYPHGGEVTVHIDLGVPGRAPGAFTVHGCDLLAGYPRL	PFAM_domain	ArgJ
F1D-5	GCF_003454755	MLGGDHSLSLAALRAVHARHGRVAVLHLDAHSDTNPPVYGGTYHHGTPFRWAIEEGLVDPERLVQVGIRGHNPRPDSLDYARGHGVSIVTAADFTRRSPRGIAEQIRRTVGGLPLYVSVDIDVVDPAYAPGTGNTGPRRAVLARGADPARRGRAAQARRLRRGRGVPGVRPVGITSLLAAEIGAELLYQYARATTSPASAPVDSPLPPGAAADDAENAENAVDAVDAESAVDFAGQRWGRAAGDSGRNDGSGPGGRSTTGPAPVFPCAPAPSRSPSARERPFRRPGRRRGAGTPPGGRSRGP*	CDS	Agmatinase
F1D-5	GCF_003454755	MTTTVYETKSAPQPVGPYSQAVRRGNILSLSGQVALDPATGKVVEGGIAEQTRQVMNNLRNVLESAGASFSDVVTVRIYLTEAADFPGMNSVYAEFLAEPFPCRTTVFVGLPPGMLIEIDVLAVVE*	CDS	2-iminobutanoate/2-iminopropanoate deaminase
F1D-5	GCF_003454755	MTEPKDLTATADTAGTADPNDPTGPAGAAVTRKPDLVTLDEVRAAARRVTEVARRTPLLRCDGLHGGHRVFVKAENLQSTGSFKVRGAANALLSLDPRPRSVVTFSAGNHGAAVALVGRALGVTVTVCMPPGAVAAKVGAVRRYGGEIVFTDDLIGSAAALAAERGCPVLHPFDDPAVIAGQGTTALEIFEEVPHPDVILVPVGGGGLISGVAAVTAALSDGTRVIGVEPETAPTVGHALRRGTPEPLPVPPRSAADGLNAPRTGALPLAHVRQHAVELVTVGEEDIRRAWPLMAAETRLLVEPSAAVTVAALRSGRIGLPECATVVLIATGGNTSLGALGDAASSANAVP*	CDS	L-threo-3-hydroxyaspartate ammonia-lyase
F1D-5	GCF_003454755	ETGRPARIDDAAESSGAPADFARARGFGSVVGVPINVEGRLWGVMMAISLTAEPLPPDTEDRLAGFTDLVATAI	PFAM_domain	GAF
F1D-5	GCF_003454755	KEVFAAVAAEAGQLLSADFAVLGRYEPNGTALYVAAWTRTGRDFPAGIQVPPGGRNVHTLVFESGCPARIDDYAAVSSGPASVVGKEWGFRATVCMPINVDGQLWGALSVASMNDKPMPSDTEDRLAGFTELVATAI	PFAM_domain	GAF
F1D-5	GCF_003454755	KSAPQPVGPYSQAVRRGNILSLSGQVALDPATGKVVEGGIAEQTRQVMNNLRNVLESAGASFSDVVTVRIYLTEAADFPGMNSVYAEFLAEPFPCRTTVFVGLPPGMLIEIDVLAVV	PFAM_domain	Ribonuc_L-PSP
F1D-5	GCF_003454755	DIAIGTPPGQPPRAAVTAAADAMLAGRNQYADPAGVPELRAAVAGRLLASSGVGVDPETEITITAGATEGLLVALLTVTDPGDEVVVVEPAFELYRGAVELAGCTRVPAPLDPSGWRLDPERIASVLTPRTAALIVNTPHNPTGRVFTAEELGGLLDLCERRGVTCVVDEVYADFVFDGGPHVSALGFPRHRPRVVVVGSLSKADEMSGWRLGYCVADPALTTALRHVHERTTFGAAVPLQHGAAVLARAGSGPEQFRNGRDEMVRRLAAMGFEVTTPEGGWFLLAGTRRLGLRSDALAEGLLVRAGVLVAPATPFFADTGEGQRWIRTTFVKDLATLTKALDA	PFAM_domain	Aminotran_1_2
F1D-5	GCF_003454755	TEVARRTPLLRCDGLHGGHRVFVKAENLQSTGSFKVRGAANALLSLDPRPRSVVTFSAGNHGAAVALVGRALGVTVTVCMPPGAVAAKVGAVRRYGGEIVFTDDLIGSAAALAAERGCPVLHPFDDPAVIAGQGTTALEIFEEVPHPDVILVPVGGGGLISGVAAVTAALSDGTRVIGVEPETAPTVGHALRRGTPEPLPVPPRSAADGLNAPRTGALPLAHVRQHAVELVTVGEEDIRRAWPLMAAETRLLVEPSAAVTVAALRSGRIGLPECATVVLIATG	PFAM_domain	PALP
F1D-5	GCF_003454755	IGLGVVAIGVSFGAVAVTSGVPGWMAVALSVFVFAGGAQFMAVSLATAGNPVAAVVAGLLLNARHLPFGLALGDMFRPGRGRMLLGAHLLSDESAALALSLPPGPARRRAYWRLAWVLVFAWNGGTVLGVILVDA	PFAM_domain	AzlC
ATCC 27064	GCF_005519465	LTTAISALPTVPGSGLEALDRATLIHPTLSGNTAERIVLTSGSGSRVRDTDGREYLDASAVLGVTQVGHGRAELARVAAEQMARLEYFHTWGTISNDRAVELAARLVGLSPEPLTRVYFTSGGAEGNEIALRMARLYHHRRGESARTWILSRRSAYHGVGYGSGGVTGFPAYHQGFGPSLPDVDFLTPPQPYRRELFAGSDVTDFCLAELRETIDRIGPERIAAMIGEPIMGAVGAAAPPADYWPRVAELLHSYGILLISDEVITGYGRTGHWFAADHFGVVPDIMVTAKGITSGYVPHGAVLTTEAVADEVVGDQGFPAGFTYSGHATACAVALANLDIIERENLLDNASTVGAYLGKRLAELSDLPIVGDVRQTGLMLGVELVADRGTREPLPGAAV…	CDS	Putrescine--pyruvate aminotransferase
ATCC 27064	GCF_005519465	IVLTSGSGSRVRDTDGREYLDASAVLGVTQVGHGRAELARVAAEQMARLEYFHTWGTISNDRAVELAARLVGLSPEPLTRVYFTSGGAEGNEIALRMARLYHHRRGESARTWILSRRSAYHGVGYGSGGVTGFPAYHQGFGPSLPDVDFLTPPQPYRRELFAGSDVTDFCLAELRETIDRIGPERIAAMIGEPIMGAVGAAAPPADYWPRVAELLHSYGILLISDEVITGYGRTGHWFAADHFGVVPDIMVTAKGITSGYVPHGAVLTTEAVADEVVGDQGFPAGFTYSGHATACAVALANLDIIERENLLDNASTVGAYLGKRLAELSDLPIVGDVRQTGLMLGVELVADRGTREPLPGAAVAEALRERAGILLRANGNALIVNPPLIFTQEDADELV…	PFAM_domain	Aminotran_3
ATCC 27064	GCF_005519465	HTGYRELRSGTVYHDVYPSPGAHHLSSETSETLLEFHTEMAYHRLQPNYVMLACSRADHERTAATLVASVRKALPLLDERTRARL	PFAM_domain	TauD
ATCC 27064	GCF_005519465	LAPEDPADKEAVAALSKALDEVTEAVYLEPGDLLIVDNFRTTHARTPFSPRWDGKDRWLHRVY	PFAM_domain	TauD
ATCC 27064	GCF_005519465	RLIGRRAELRRLRLLLTKTRAGHGHVLLVCGEQGIGKTRLLEHTEHTLAAGAFRVVRSHCVATLPAPGYWPWEHLVRQLDPDSGLGDDGDADPVAQAEWLPEHHLTHQMRICRTVLAAARRTPLLLILEDLHLAHAPVLDVLQLLVKQIGQAPVMVV	PFAM_domain	AAA_16
ATCC 27064	GCF_005519465	VDAVVFETRVRECRELSRARNPEATRAVAWSALEMWKGTPMGELHDYEFVAAEADRLEGIRLRALETWSQACLDLQHYEEVAFQLGEEIHRNPELERLGGLFMRAQYHSGRSAEALLTYERMRTAVAENLGADISPELQELHGKIL	PFAM_domain	BTAD
ATCC 27064	GCF_005519465	VDLGAPRQRALLALLLIDVGNVVPLPVMTASIWGADPPSRVRGTLQAYVSRLRKLLHRHDRSLRLVHQLQGYL	PFAM_domain	Trans_reg_C
ATCC 27064	GCF_005519465	LDTYAADTYPRSGTHPEPRPDAPPHARPGTRPGTRSEPRPDPGAEAAWLLAADRAHMFHPVLPRGREDRTVLVSGRGCTVRDTEGRTYLDASSVLGLTQIGHGREEIAQAAAEQMRTLGHFHTWGTISNDKAIRLAARLTDLAPQGLQRVYFTSGGGEGVEIALRMARYFHHRTGSPERTWILSRRTAYHGIGYGSGTVSGSPAYQDGFGPVLPHVHHLTPPDPYHAELYDGEDVTEYCLRELARTIDEIGPGRIAAMIGEPVMGAGGAVVPPPDYWPRVAALLRSHGILLILDEVVTAFGRTGTWFAAEHFGVTPDLLVTAKGITSGYVPHGAVLLTEEVADAVNGETGFPIGFTYTGHPTACAVALANLDIIEREGLLENAVKVGDHLAGRLAALRG…	CDS	Putrescine--pyruvate aminotransferase
ATCC 27064	GCF_005519465	VLVSGRGCTVRDTEGRTYLDASSVLGLTQIGHGREEIAQAAAEQMRTLGHFHTWGTISNDKAIRLAARLTDLAPQGLQRVYFTSGGGEGVEIALRMARYFHHRTGSPERTWILSRRTAYHGIGYGSGTVSGSPAYQDGFGPVLPHVHHLTPPDPYHAELYDGEDVTEYCLRELARTIDEIGPGRIAAMIGEPVMGAGGAVVPPPDYWPRVAALLRSHGILLILDEVVTAFGRTGTWFAAEHFGVTPDLLVTAKGITSGYVPHGAVLLTEEVADAVNGETGFPIGFTYTGHPTACAVALANLDIIEREGLLENAVKVGDHLAGRLAALRGLPAVGDVRQLGMMLAVELVSDKTARTPLPGGTLGVVDALREDAGVIVRATPRSLVLNPALVMDRATADEV…	PFAM_domain	Aminotran_3
ATCC 27064	GCF_005519465	PFVGRGDELRGLLESATSAFHTSGRVAFVVGEAGSGKTRLLSELERSVPDSVRTVWASCSESEDRPDYWPWTTVLRHLYAMWPERMHGFPGWLRRALAELLPEVGPEPQGPHSPDGGEENSGNGDGAGDGDSTPAHTLTLAPALAPPRSREARFTLHDAVCQALLRTVREPVVIMLEDMERADAPSLALLRLLVEQLRTVPLLLV	PFAM_domain	AAA_16
ATCC 27064	GCF_005519465	IDANRFEQAIRTGRRLSREEQHQEARAVLCQALLSWGGTPYEELSAYDFAVQEANRLEQLRLGAVETWAHCCLRLGRDEEVMDQLKPEVQRNPLRERLIGQLMQAQYRLGCQADALRTYEATRRALAEELGTDPGKELAALHAAIL	PFAM_domain	BTAD
ATCC 27064	GCF_005519465	PPRQRAVFALLLINAGSVVPVDSIVFRIWGNSPPGAVTATLQSYVSRLRKLLAE	PFAM_domain	Trans_reg_C
ATCC 27064	GCF_005519465	MATTTAKAMLERLHQYGVDHVFGVVGREASAILFDEVEGLDFVLTRHEFTAGVMADVLARITNRPQACFATLGPGMTNLATGVATSALDRSSVIALAAQSESYDCYPNVTHQCLDSTAVMGPLTKFSVQLERGEDIVNLVDSAVLNSRIEPVGPSFISLPVDLLGAELNGTPTDAPLVRATATHALDADWRARLDEAAELVREAENPLLVVGSAVIRAGAVDALRALAERLNIPVVTTYTAKGVLPHDHPLNYGAISGYMDGILGHPALDEIFGPADLLLAIGYDYAEDLRPSMWTRGRAKTTVRVAPEVNPIPELFRADIDIVTNVAEFVTALDDATSGLAPKTRHDLSALRARVAEFLADPTEYEDGMRVHQVIDCMNSVLDNGTFVSDIGFFRHYG…	CDS	N(2)-(2-carboxyethyl)arginine synthase
ATCC 27064	GCF_005519465	MPGPDLVYGFRVRIGTEGRPGGGPGGHSEPGSAPRFAVRGTHVPVHDGTAYPLWSGTAVTLGRPPVLVADGQVRLLLAGELYNRAELTGALGGSSAALGDAELLLAAWRRWGPGAFRLLNGRFAALLTDASTGATVAATDHAGSVPLWLRADVTGLSAATEAKTLAHEPGRPLGLSGTHTAPGAAGVCRVPAGTALLLHGVGGSDITARAVRTWTPPLSRALPGEREAVDLVGERLATAVRTRLRGGEAAPTVVLSGGIDSGGVAAHTAALAPGTRSVSMGTEVSDEFDAARSVAVHLGTAHSEIRLHSAELVRELPWAVAAAEITDPTVLEYLLPLVALYRRLDTGPLRILTGYGADIPLGGMHRRTASLWSLDDEIAGDMAGFDGLNEMSPVLAGIA…	CDS	Carboxyethyl-arginine beta-lactam-synthase
ATCC 27064	GCF_005519465	VHHGHAGIRGSHADLAVIASDVPAAVGAVFTRSRFAAPSVLLSRDAVADGIARGVVVLSGNANAGTGPRGYEDAAEVRHLVAGIVDCDERDVLIASTGPVGERYPMSRVRAHLRAVRGPLPGADFDGAAAAVLGTAGARPTIRRARCGDATLIGVAKGPGTGPAEQDDRSTLAFFCTDAQVSPVVLDDIFRRVADRAFHGLGFGADASTGDTAAVLANGLAGRVDLVAFEQVLGALALDLVRDVVRDSGCGGALVTVRVTGAHDTEQAGRVGRAVVDAPSLRAAVHGPAPDWAPVAAVAGGHGDEGPGRSPGRITIRVGGREVFPAPRDRARPDAVTAYPHGGEVTVHIDLGVPGRAPGAFTVHGCDLLAGYPRLGAGRAV*	CDS	Glutamate N-acetyltransferase 2
ATCC 27064	GCF_005519465	TTAKAMLERLHQYGVDHVFGVVGREASAILFDEVEGLDFVLTRHEFTAGVMADVLARITNRPQACFATLGPGMTNLATGVATSALDRSSVIALAAQSESYDCYPNVTHQCLDSTAVMGPLTKFSVQLERGEDIVNLVDSAVLNSRIEPVGPSFISLPVDLLGAELN	PFAM_domain	TPP_enzyme_N
ATCC 27064	GCF_005519465	LDEAAELVREAENPLLVVGSAVIRAGAVDALRALAERLNIPVVTTYTAKGVLPHDHPLNYGAISGYMDGILGHPALDEIFGPADLLLAIGYDYAEDLRPSMWTRGRAKTTVRVAPEVNPIPELFRADIDIVTNVAEFVTAL	PFAM_domain	TPP_enzyme_M
ATCC 27064	GCF_005519465	IGFFRHYGVLFAKSDQPYGFLTSAGCSSFGYGLPAAMAAQIARPGEPVFLIAGDGGFHSNSADIETAVRLGLPIVMVVVNNDRNGLIELYQNLGHQRSHAPAVGFGSVDFVQLAEANGCEAVRATDRTSLLAALTKGAGLGRPFLIEV	PFAM_domain	TPP_enzyme_C
ATCC 27064	GCF_005519465	GRPPVLVADGQVRLLLAGELYNRAELTGALGGSSAALGDAELLLAAWRRWGPGAFRLLNGRFAALLTDASTGATVAATDHAGSVPLWLRADVTGLSAATEAKTLA	PFAM_domain	GATase_7
ATCC 27064	GCF_005519465	GERLATAVRTRLRGGEAAPTVVLSGGIDSGGVAAHTAALAPGTRSVSMGTEVSDEFDAARSVAVHLGTAHSEIRLHSAELVRELPWAVAAAEITDPTVLEYLLPLVALYRRLDTGPLRILTGYGADIPLGGMHRRTASLWSL	PFAM_domain	Asn_synthase
ATCC 27064	GCF_005519465	HPYWDRAVLDALVSLEPGLKRRRGTDKWVLRQALSGLLPAETVARPKLGIHEGSGTT	PFAM_domain	Asn_synthase
ATCC 27064	GCF_005519465	DVVVVGAPYDGGTSYRPGARFAPRAIRHESSLIHGVGIDRGPGVFDRIDVVDGGDIDLSPFSMDLAMDTATVALTRLLERNDAFLMLGGDHSLSLAALRAVHARHGRVAVLHLDAHSDTNPPVYGGTYHHGTPFRWAIEEGLVDPERLVQVGIRGHNPRPDSLDYARGHGVSIVTAADFTRRSPRGIAEQIRRTVGGLPLYVSVDIDVVDPAYAPGTGTPAPGGLSSREVLTLLDVVGQLRPVGFDVVEVSPAYDPSGITSLLAAEIGAEL	PFAM_domain	Arginase
ATCC 27064	GCF_005519465	HGHAGIRGSHADLAVIASDVPAAVGAVFTRSRFAAPSVLLSRDAVADGIARGVVVLSGNANAGTGPRGYEDAAEVRHLVAGIVDCDERDVLIASTGPVGERYPMSRVRAHLRAVRGPLPGADFDGAAAAVLGTAGARPTIRRARCGDATLIGVAKGPGTGPAEQDDRSTLAFFCTDAQVSPVVLDDIFRRVADRAFHGLGFGADASTGDTAAVLANGLAGRVDLVAFEQVLGALALDLVRDVVRDSGCGGALVTVRVTGAHDTEQAGRVGRAVVDAPSLRAAVHGPAPDWAPVAAVAGGHGDEGPGRSPGRITIRVGGREVFPAPRDRARPDAVTAYPHGGEVTVHIDLGVPGRAPGAFTVHGCDLLAGYPRL	PFAM_domain	ArgJ
ATCC 27064	GCF_005519465	MSGQNGTGGQNGTGGGNGTGGGADGAAGVGAGTGPQSGNGRRNGRSGLGGRGSRGPDGAAGAGTGFHAGTGARSGTGVGTGTGARTGWPGVGTGTGAGPGARGTARVSTAVSPRYAQPATFMRLRHRPDPIGHDVVVVGAPYDGGTSYRPGARFAPRAIRHESSLIHGVGIDRGPGVFDRIDVVDGGDIDLSPFSMDLAMDTATVALTRLLERNDAFLMLGGDHSLSLAALRAVHARHGRVAVLHLDAHSDTNPPVYGGTYHHGTPFRWAIEEGLVDPERLVQVGIRGHNPRPDSLDYARGHGVSIVTAADFTRRSPRGIAEQIRRTVGGLPLYVSVDIDVVDPAYAPGTGTPAPGGLSSREVLTLLDVVGQLRPVGFDVVEVSPAYDPSGITSLLAAE…	CDS	Agmatinase
ATCC 27064	GCF_005519465	MTTTVYETKSAPQPVGPYSQAVRRGNILSLSGQVALDPATGKVVEGGIAEQTRQVMNNLRNVLESAGASFSDVVTVRIYLTEAADFPGMNSVYAEFLAEPFPCRTTVFVGLPPGMLIEIDVLAVVE*	CDS	2-iminobutanoate/2-iminopropanoate deaminase
ATCC 27064	GCF_005519465	MTEPKDLTATADTAGTADPNDPTGPAGAAVTRKPDLVTLDEVRAAARRVTEVARRTPLLRCDGLHGGHRVFVKAENLQSTGSFKVRGAANALLSLDPRPRSVVTFSAGNHGAAVALVGRALGVTVTVCMPPGAVAAKVGAVRRYGGEIVFTDDLIGSAAALAAERGCPVLHPFDDPAVIAGQGTTALEIFEEVPHPDVILVPVGGGGLISGVAAVTAALSDGTRVIGVEPETAPTVGHALRRGTPEPLPVPPRSAADGLNAPRTGALPLAHVRQHAVELVTVGEEDIRRAWPLMAAETRLLVEPSAAVTVAALRSGRIGLPECATVVLIATGGNTSLGALGDAASSANAVP*	CDS	L-threo-3-hydroxyaspartate ammonia-lyase
ATCC 27064	GCF_005519465	PEQMFATVAAEVGELLGNDVTGIIRLDPDGMASAVGGWSRSLHGPLFPIGTRVDPDGRNVVTLVSETGRPARIDDAAESSGAPADFARARGFGSVVGVPINVEGRLWGVMMAISLTAEPLPPDTEDRLAGFTDLVATAI	PFAM_domain	GAF
ATCC 27064	GCF_005519465	KEVFAAVAAEAGQLLSADFAVLGRYEPNGTALYVAAWTRTGRDFPAGIQVPPGGRNVHTLVFESGCPARIDDYAAVSSGPASVVGKEWGFRATVCMPINVDGQLWGALSVASMNDKPMPSDTEDRLAGFTELVATAI	PFAM_domain	GAF
ATCC 27064	GCF_005519465	KSAPQPVGPYSQAVRRGNILSLSGQVALDPATGKVVEGGIAEQTRQVMNNLRNVLESAGASFSDVVTVRIYLTEAADFPGMNSVYAEFLAEPFPCRTTVFVGLPPGMLIEIDVLAVV	PFAM_domain	Ribonuc_L-PSP
ATCC 27064	GCF_005519465	DIAIGTPPGQPPRAAVTAAADAMLAGRNQYADPAGVPELRAAVAGRLLASSGVGVDPETEITITAGATEGLLVALLTVTDPGDEVVVVEPAFELYRGAVELAGCTRVPAPLDPSGWRLDPERIASVLTPRTAALIVNTPHNPTGRVFTAEELGGLLDLCERRGVTCVVDEVYADFVFDGGPHVSALGFPRHRPRVVVVGSLSKADEMSGWRLGYCVADPALTTALRHVHERTTFGAAVPLQHGAAVLARAGSGPEQFRNGRDEMVRRLAAMGFEVTTPEGGWFLLAGTRRLGLRSDALAEGLLVRAGVLVAPATPFFADTGEGQRWIRTTFVKDLATLTKALDA	PFAM_domain	Aminotran_1_2
ATCC 27064	GCF_005519465	TEVARRTPLLRCDGLHGGHRVFVKAENLQSTGSFKVRGAANALLSLDPRPRSVVTFSAGNHGAAVALVGRALGVTVTVCMPPGAVAAKVGAVRRYGGEIVFTDDLIGSAAALAAERGCPVLHPFDDPAVIAGQGTTALEIFEEVPHPDVILVPVGGGGLISGVAAVTAALSDGTRVIGVEPETAPTVGHALRRGTPEPLPVPPRSAADGLNAPRTGALPLAHVRQHAVELVTVGEEDIRRAWPLMAAETRLLVEPSAAVTVAALRSGRIGLPECATVVLIATG	PFAM_domain	PALP
ATCC 27064	GCF_005519465	IGLGVVAIGVSFGAVAVTSGVPGWMAVALSVFVFAGGAQFMAVSLATAGNPVAAVVAGLLLNARHLPFGLALGDMFRPGRGRMLLGAHLLSDESAALALSLPPGPARRRAYWRLAWVLVFAWNGGTVLGVILVDA	PFAM_domain	AzlC
ATCC 27064	GCF_015708605	LTTAISALPTVPGSGLEALDRATLIHPTLSGNTAERIVLTSGSGSRVRDTDGREYLDASAVLGVTQVGHGRAELARVAAEQMARLEYFHTWGTISNDRAVELAARLVGLSPEPLTRVYFTSGGAEGNEIALRMARLYHHRRGESARTWILSRRSAYHGVGYGSGGVTGFPAYHQGFGPSLPDVDFLTPPQPYRRELFAGSDVTDFCLAELRETIDRIGPERIAAMIGEPIMGAVGAAAPPADYWPRVAELLHSYGILLISDEVITGYGRTGHWFAADHFGVVPDIMVTAKGITSGYVPHGAVLTTEAVADEVVGDQGFPAGFTYSGHATACAVALANLDIIERENLLDNASTVGAYLGKRLAELSDLPIVGDVRQTGLMLGVELVADRGTREPLPGAAV…	CDS	Putrescine--pyruvate aminotransferase
ATCC 27064	GCF_015708605	IVLTSGSGSRVRDTDGREYLDASAVLGVTQVGHGRAELARVAAEQMARLEYFHTWGTISNDRAVELAARLVGLSPEPLTRVYFTSGGAEGNEIALRMARLYHHRRGESARTWILSRRSAYHGVGYGSGGVTGFPAYHQGFGPSLPDVDFLTPPQPYRRELFAGSDVTDFCLAELRETIDRIGPERIAAMIGEPIMGAVGAAAPPADYWPRVAELLHSYGILLISDEVITGYGRTGHWFAADHFGVVPDIMVTAKGITSGYVPHGAVLTTEAVADEVVGDQGFPAGFTYSGHATACAVALANLDIIERENLLDNASTVGAYLGKRLAELSDLPIVGDVRQTGLMLGVELVADRGTREPLPGAAVAEALRERAGILLRANGNALIVNPPLIFTQEDADELV…	PFAM_domain	Aminotran_3
ATCC 27064	GCF_015708605	LAPEDPADKEAVAALSKALDEVTEAVYLEPGDLLIVDNFRTTHARTPFSPRWDGKDRWLHRVY	PFAM_domain	TauD
ATCC 27064	GCF_015708605	HTGYRELRSGTVYHDVYPSPGAHHLSSETSETLLEFHTEMAYHRLQPNYVMLACSRADHERTAATLVASVRKALPLLDERTRARL	PFAM_domain	TauD
ATCC 27064	GCF_015708605	RLIGRRAELRRLRLLLTKTRAGHGHVLLVCGEQGIGKTRLLEHTEHTLAAGAFRVVRSHCVATLPAPGYWPWEHLVRQLDPDSGLGDDGDADPVAQAEWLPEHHLTHQMRICRTVLAAARRTPLLLILEDLHLAHAPVLDVLQLLVKQIGQAPVMVV	PFAM_domain	AAA_16
ATCC 27064	GCF_015708605	VDAVVFETRVRECRELSRARNPEATRAVAWSALEMWKGTPMGELHDYEFVAAEADRLEGIRLRALETWSQACLDLQHYEEVAFQLGEEIHRNPELERLGGLFMRAQYHSGRSAEALLTYERMRTAVAENLGADISPELQELHGKIL	PFAM_domain	BTAD
ATCC 27064	GCF_015708605	VDLGAPRQRALLALLLIDVGNVVPLPVMTASIWGADPPSRVRGTLQAYVSRLRKLLHRHDRSLRLVHQLQGYL	PFAM_domain	Trans_reg_C
ATCC 27064	GCF_015708605	LDTYAADTYPRSGTHPEPRPDAPPHARPGTRPGTRSEPRPDPGAEAAWLLAADRAHMFHPVLPRGREDRTVLVSGRGCTVRDTEGRTYLDASSVLGLTQIGHGREEIAQAAAEQMRTLGHFHTWGTISNDKAIRLAARLTDLAPQGLQRVYFTSGGGEGVEIALRMARYFHHRTGSPERTWILSRRTAYHGIGYGSGTVSGSPAYQDGFGPVLPHVHHLTPPDPYHAELYDGEDVTEYCLRELARTIDEIGPGRIAAMIGEPVMGAGGAVVPPPDYWPRVAALLRSHGILLILDEVVTAFGRTGTWFAAEHFGVTPDLLVTAKGITSGYVPHGAVLLTEEVADAVNGETGFPIGFTYTGHPTACAVALANLDIIEREGLLENAVKVGDHLAGRLAALRG…	CDS	Putrescine--pyruvate aminotransferase
ATCC 27064	GCF_015708605	VLVSGRGCTVRDTEGRTYLDASSVLGLTQIGHGREEIAQAAAEQMRTLGHFHTWGTISNDKAIRLAARLTDLAPQGLQRVYFTSGGGEGVEIALRMARYFHHRTGSPERTWILSRRTAYHGIGYGSGTVSGSPAYQDGFGPVLPHVHHLTPPDPYHAELYDGEDVTEYCLRELARTIDEIGPGRIAAMIGEPVMGAGGAVVPPPDYWPRVAALLRSHGILLILDEVVTAFGRTGTWFAAEHFGVTPDLLVTAKGITSGYVPHGAVLLTEEVADAVNGETGFPIGFTYTGHPTACAVALANLDIIEREGLLENAVKVGDHLAGRLAALRGLPAVGDVRQLGMMLAVELVSDKTARTPLPGGTLGVVDALREDAGVIVRATPRSLVLNPALVMDRATADEV…	PFAM_domain	Aminotran_3
ATCC 27064	GCF_015708605	PFVGRGDELRGLLESATSAFHTSGRVAFVVGEAGSGKTRLLSELERSVPDSVRTVWASCSESEDRPDYWPWTTVLRHLYAMWPERMHGFPGWLRRALAELLPEVGPEPQGPHSPDGGEENSGNGDGAGDGDSTPAHTLTLAPALAPPRSREARFTLHDAVCQALLRTVREPVVIMLEDMERADAPSLALLRLLVEQLRTVPLLLV	PFAM_domain	AAA_16
ATCC 27064	GCF_015708605	IDANRFEQAIRTGRRLSREEQHQEARAVLCQALLSWGGTPYEELSAYDFAVQEANRLEQLRLGAVETWAHCCLRLGRDEEVMDQLKPEVQRNPLRERLIGQLMQAQYRLGCQADALRTYEATRRALAEELGTDPGKELAALHAAIL	PFAM_domain	BTAD
ATCC 27064	GCF_015708605	PPRQRAVFALLLINAGSVVPVDSIVFRIWGNSPPGAVTATLQSYVSRLRKLLAE	PFAM_domain	Trans_reg_C
ATCC 27064	GCF_015708605	MATTTAKAMLERLHQYGVDHVFGVVGREASAILFDEVEGLDFVLTRHEFTAGVMADVLARITNRPQACFATLGPGMTNLATGVATSALDRSSVIALAAQSESYDCYPNVTHQCLDSTAVMGPLTKFSVQLERGEDIVNLVDSAVLNSRIEPVGPSFISLPVDLLGAELNGTPTDAPLVRATATHALDADWRARLDEAAELVREAENPLLVVGSAVIRAGAVDALRALAERLNIPVVTTYTAKGVLPHDHPLNYGAISGYMDGILGHPALDEIFGPADLLLAIGYDYAEDLRPSMWTRGRAKTTVRVAPEVNPIPELFRADIDIVTNVAEFVTALDDATSGLAPKTRHDLSALRARVAEFLADPTEYEDGMRVHQVIDCMNSVLDNGTFVSDIGFFRHYG…	CDS	N(2)-(2-carboxyethyl)arginine synthase
ATCC 27064	GCF_015708605	MPGPDLVYGFRVRIGTEGRPGGGPGGHSEPGSAPRFAVRGTHVPVHDGTAYPLWSGTAVTLGRPPVLVADGQVRLLLAGELYNRAELTGALGGSSAALGDAELLLAAWRRWGPGAFRLLNGRFAALLTDASTGATVAATDHAGSVPLWLRADVTGLSAATEAKTLAHEPGRPLGLSGTHTAPGAAGVCRVPAGTALLLHGVGGSDITARAVRTWTPPLSRALPGEREAVDLVGERLATAVRTRLRGGEAAPTVVLSGGIDSGGVAAHTAALAPGTRSVSMGTEVSDEFDAARSVAVHLGTAHSEIRLHSAELVRELPWAVAAAEITDPTVLEYLLPLVALYRRLDTGPLRILTGYGADIPLGGMHRRTASLWSLDDEIAGDMAGFDGLNEMSPVLAGIA…	CDS	Carboxyethyl-arginine beta-lactam-synthase
ATCC 27064	GCF_015708605	VHHGHAGIRGSHADLAVIASDVPAAVGAVFTRSRFAAPSVLLSRDAVADGIARGVVVLSGNANAGTGPRGYEDAAEVRHLVAGIVDCDERDVLIASTGPVGERYPMSRVRAHLRAVRGPLPGADFDGAAAAVLGTAGARPTIRRARCGDATLIGVAKGPGTGPAEQDDRSTLAFFCTDAQVSPVVLDDIFRRVADRAFHGLGFGADASTGDTAAVLANGLAGRVDLVAFEQVLGALALDLVRDVVRDSGCGGALVTVRVTGAHDTEQAGRVGRAVVDAPSLRAAVHGPAPDWAPVAAVAGGHGDEGPGRSPGRITIRVGGREVFPAPRDRARPDAVTAYPHGGEVTVHIDLGVPGRAPGAFTVHGCDLLAGYPRLGAGRAV*	CDS	Glutamate N-acetyltransferase 2
ATCC 27064	GCF_015708605	TTAKAMLERLHQYGVDHVFGVVGREASAILFDEVEGLDFVLTRHEFTAGVMADVLARITNRPQACFATLGPGMTNLATGVATSALDRSSVIALAAQSESYDCYPNVTHQCLDSTAVMGPLTKFSVQLERGEDIVNLVDSAVLNSRIEPVGPSFISLPVDLLGAELN	PFAM_domain	TPP_enzyme_N
ATCC 27064	GCF_015708605	LDEAAELVREAENPLLVVGSAVIRAGAVDALRALAERLNIPVVTTYTAKGVLPHDHPLNYGAISGYMDGILGHPALDEIFGPADLLLAIGYDYAEDLRPSMWTRGRAKTTVRVAPEVNPIPELFRADIDIVTNVAEFVTAL	PFAM_domain	TPP_enzyme_M
ATCC 27064	GCF_015708605	IGFFRHYGVLFAKSDQPYGFLTSAGCSSFGYGLPAAMAAQIARPGEPVFLIAGDGGFHSNSADIETAVRLGLPIVMVVVNNDRNGLIELYQNLGHQRSHAPAVGFGSVDFVQLAEANGCEAVRATDRTSLLAALTKGAGLGRPFLIEV	PFAM_domain	TPP_enzyme_C
ATCC 27064	GCF_015708605	GRPPVLVADGQVRLLLAGELYNRAELTGALGGSSAALGDAELLLAAWRRWGPGAFRLLNGRFAALLTDASTGATVAATDHAGSVPLWLRADVTGLSAATEAKTLA	PFAM_domain	GATase_7
ATCC 27064	GCF_015708605	HPYWDRAVLDALVSLEPGLKRRRGTDKWVLRQALSGLLPAETVARPKLGIHEGSGTT	PFAM_domain	Asn_synthase
ATCC 27064	GCF_015708605	GERLATAVRTRLRGGEAAPTVVLSGGIDSGGVAAHTAALAPGTRSVSMGTEVSDEFDAARSVAVHLGTAHSEIRLHSAELVRELPWAVAAAEITDPTVLEYLLPLVALYRRLDTGPLRILTGYGADIPLGGMHRRTASLWSL	PFAM_domain	Asn_synthase
ATCC 27064	GCF_015708605	DVVVVGAPYDGGTSYRPGARFAPRAIRHESSLIHGVGIDRGPGVFDRIDVVDGGDIDLSPFSMDLAMDTATVALTRLLERNDAFLMLGGDHSLSLAALRAVHARHGRVAVLHLDAHSDTNPPVYGGTYHHGTPFRWAIEEGLVDPERLVQVGIRGHNPRPDSLDYARGHGVSIVTAADFTRRSPRGIAEQIRRTVGGLPLYVSVDIDVVDPAYAPGTGTPAPGGLSSREVLTLLDVVGQLRPVGFDVVEVSPAYDPSGITSLLAAEIGAEL	PFAM_domain	Arginase
ATCC 27064	GCF_015708605	HGHAGIRGSHADLAVIASDVPAAVGAVFTRSRFAAPSVLLSRDAVADGIARGVVVLSGNANAGTGPRGYEDAAEVRHLVAGIVDCDERDVLIASTGPVGERYPMSRVRAHLRAVRGPLPGADFDGAAAAVLGTAGARPTIRRARCGDATLIGVAKGPGTGPAEQDDRSTLAFFCTDAQVSPVVLDDIFRRVADRAFHGLGFGADASTGDTAAVLANGLAGRVDLVAFEQVLGALALDLVRDVVRDSGCGGALVTVRVTGAHDTEQAGRVGRAVVDAPSLRAAVHGPAPDWAPVAAVAGGHGDEGPGRSPGRITIRVGGREVFPAPRDRARPDAVTAYPHGGEVTVHIDLGVPGRAPGAFTVHGCDLLAGYPRL	PFAM_domain	ArgJ
ATCC 27064	GCF_015708605	MSGQNGTGGQNGTGGGNGTGGGADGAAGVGAGTGPQSGNGRRNGRSGLGGRGSRGPDGAAGAGTGFHAGTGARSGTGVGTGTGARTGWPGVGTGTGAGPGARGTARVSTAVSPRYAQPATFMRLRHRPDPIGHDVVVVGAPYDGGTSYRPGARFAPRAIRHESSLIHGVGIDRGPGVFDRIDVVDGGDIDLSPFSMDLAMDTATVALTRLLERNDAFLMLGGDHSLSLAALRAVHARHGRVAVLHLDAHSDTNPPVYGGTYHHGTPFRWAIEEGLVDPERLVQVGIRGHNPRPDSLDYARGHGVSIVTAADFTRRSPRGIAEQIRRTVGGLPLYVSVDIDVVDPAYAPGTGTPAPGGLSSREVLTLLDVVGQLRPVGFDVVEVSPAYDPSGITSLLAAE…	CDS	Agmatinase
ATCC 27064	GCF_015708605	MTTTVYETKSAPQPVGPYSQAVRRGNILSLSGQVALDPATGKVVEGGIAEQTRQVMNNLRNVLESAGASFSDVVTVRIYLTEAADFPGMNSVYAEFLAEPFPCRTTVFVGLPPGMLIEIDVLAVVE*	CDS	2-iminobutanoate/2-iminopropanoate deaminase
ATCC 27064	GCF_015708605	MTEPKDLTATADTAGTADPNDPTGPAGAAVTRKPDLVTLDEVRAAARRVTEVARRTPLLRCDGLHGGHRVFVKAENLQSTGSFKVRGAANALLSLDPRPRSVVTFSAGNHGAAVALVGRALGVTVTVCMPPGAVAAKVGAVRRYGGEIVFTDDLIGSAAALAAERGCPVLHPFDDPAVIAGQGTTALEIFEEVPHPDVILVPVGGGGLISGVAAVTAALSDGTRVIGVEPETAPTVGHALRRGTPEPLPVPPRSAADGLNAPRTGALPLAHVRQHAVELVTVGEEDIRRAWPLMAAETRLLVEPSAAVTVAALRSGRIGLPECATVVLIATGGNTSLGALGDAASSANAVP*	CDS	L-threo-3-hydroxyaspartate ammonia-lyase
ATCC 27064	GCF_015708605	KEVFAAVAAEAGQLLSADFAVLGRYEPNGTALYVAAWTRTGRDFPAGIQVPPGGRNVHTLVFESGCPARIDDYAAVSSGPASVVGKEWGFRATVCMPINVDGQLWGALSVASMNDKPMPSDTEDRLAGFTELVATAI	PFAM_domain	GAF
ATCC 27064	GCF_015708605	PEQMFATVAAEVGELLGNDVTGIIRLDPDGMASAVGGWSRSLHGPLFPIGTRVDPDGRNVVTLVSETGRPARIDDAAESSGAPADFARARGFGSVVGVPINVEGRLWGVMMAISLTAEPLPPDTEDRLAGFTDLVATAI	PFAM_domain	GAF
ATCC 27064	GCF_015708605	KSAPQPVGPYSQAVRRGNILSLSGQVALDPATGKVVEGGIAEQTRQVMNNLRNVLESAGASFSDVVTVRIYLTEAADFPGMNSVYAEFLAEPFPCRTTVFVGLPPGMLIEIDVLAVV	PFAM_domain	Ribonuc_L-PSP
ATCC 27064	GCF_015708605	DIAIGTPPGQPPRAAVTAAADAMLAGRNQYADPAGVPELRAAVAGRLLASSGVGVDPETEITITAGATEGLLVALLTVTDPGDEVVVVEPAFELYRGAVELAGCTRVPAPLDPSGWRLDPERIASVLTPRTAALIVNTPHNPTGRVFTAEELGGLLDLCERRGVTCVVDEVYADFVFDGGPHVSALGFPRHRPRVVVVGSLSKADEMSGWRLGYCVADPALTTALRHVHERTTFGAAVPLQHGAAVLARAGSGPEQFRNGRDEMVRRLAAMGFEVTTPEGGWFLLAGTRRLGLRSDALAEGLLVRAGVLVAPATPFFADTGEGQRWIRTTFVKDLATLTKALDA	PFAM_domain	Aminotran_1_2
ATCC 27064	GCF_015708605	TEVARRTPLLRCDGLHGGHRVFVKAENLQSTGSFKVRGAANALLSLDPRPRSVVTFSAGNHGAAVALVGRALGVTVTVCMPPGAVAAKVGAVRRYGGEIVFTDDLIGSAAALAAERGCPVLHPFDDPAVIAGQGTTALEIFEEVPHPDVILVPVGGGGLISGVAAVTAALSDGTRVIGVEPETAPTVGHALRRGTPEPLPVPPRSAADGLNAPRTGALPLAHVRQHAVELVTVGEEDIRRAWPLMAAETRLLVEPSAAVTVAALRSGRIGLPECATVVLIATG	PFAM_domain	PALP
ATCC 27064	GCF_015708605	IGLGVVAIGVSFGAVAVTSGVPGWMAVALSVFVFAGGAQFMAVSLATAGNPVAAVVAGLLLNARHLPFGLALGDMFRPGRGRMLLGAHLLSDESAALALSLPPGPARRRAYWRLAWVLVFAWNGGTVLGVILVDA	PFAM_domain	AzlC
F1D1	GCF_015767735	LTTAISALPTVPGSGLEALDRATLIHPTLSGNTAERIVLTSGSGSRVRDTDGREYLDASAVLGVTQVGHGRAELARVAAEQMARLEYFHTWGTISNDRAVELAARLVGLSPEPLTRVYFTSGGAEGNEIALRMARLYHHRRGESARTWILSRRSAYHGVGYGSGGVTGFPAYHQGFGPSLPDVDFLTPPQPYRRELFAGSDVTDFCLAELRETIDRIGPERIAAMIGEPIMGAVGAAAPPADYWPRVAELLHSYGILLISDEVITGYGRTGHWFAADHFGVVPDIMVTAKGITSGYVPHGAVLTTEAVADEVVGDQGFPAGFTYSGHATACAVALANLDIIERENLLDNASTVGAYLGKRLAELSDLPIVGDVRQTGLMLGVELVADRGTREPLPGAAV…	CDS	Putrescine--pyruvate aminotransferase
F1D1	GCF_015767735	IVLTSGSGSRVRDTDGREYLDASAVLGVTQVGHGRAELARVAAEQMARLEYFHTWGTISNDRAVELAARLVGLSPEPLTRVYFTSGGAEGNEIALRMARLYHHRRGESARTWILSRRSAYHGVGYGSGGVTGFPAYHQGFGPSLPDVDFLTPPQPYRRELFAGSDVTDFCLAELRETIDRIGPERIAAMIGEPIMGAVGAAAPPADYWPRVAELLHSYGILLISDEVITGYGRTGHWFAADHFGVVPDIMVTAKGITSGYVPHGAVLTTEAVADEVVGDQGFPAGFTYSGHATACAVALANLDIIERENLLDNASTVGAYLGKRLAELSDLPIVGDVRQTGLMLGVELVADRGTREPLPGAAVAEALRERAGILLRANGNALIVNPPLIFTQEDADELV…	PFAM_domain	Aminotran_3
F1D1	GCF_015767735	HTGYRELRSGTVYHDVYPSPGAHHLSSETSETLLEFHTEMAYHRLQPNYVMLACSRADHERTAATLVASVRKALPLLDERTRARL	PFAM_domain	TauD
F1D1	GCF_015767735	LAPEDPADKEAVAALSKALDEVTEAVYLEPGDLLIVDNFRTTHARTPFSPRWDGKDRWLHRVY	PFAM_domain	TauD
F1D1	GCF_015767735	RLIGRRAELRRLRLLLTKTRAGHGHVLLVCGEQGIGKTRLLEHTEHTLAAGAFRVVRSHCVATLPAPGYWPWEHLVRQLDPDSGLGDDGDADPVAQAEWLPEHHLTHQMRICRTVLAAARRTPLLLILEDLHLAHAPVLDVLQLLVKQIGQAPVMVV	PFAM_domain	AAA_16
F1D1	GCF_015767735	VDAVVFETRVRECRELSRARNPEATRAVAWSALEMWKGTPMGELHDYEFVAAEADRLEGIRLRALETWSQACLDLQHYEEVAFQLGEEIHRNPELERLGGLFMRAQYHSGRSAEALLTYERMRTAVAENLGADISPELQELHGKIL	PFAM_domain	BTAD
F1D1	GCF_015767735	VDLGAPRQRALLALLLIDVGNVVPLPVMTASIWGADPPSRVRGTLQAYVSRLRKLLHRHDRSLRLVHQLQGYL	PFAM_domain	Trans_reg_C
F1D1	GCF_015767735	LDTYAADTYPRSGTHPEPRPDAPPHARPGTRPGTRSEPRPDPGAEAAWLLAADRAHMFHPVLPRGREDRTVLVSGRGCTVRDTEGRTYLDASSVLGLTQIGHGREEIAQAAAEQMRTLGHFHTWGTISNDKAIRLAARLTDLAPQGLQRVYFTSGGGEGVEIALRMARYFHHRTGSPERTWILSRRTAYHGIGYGSGTVSGSPAYQDGFGPVLPHVHHLTPPDPYHAELYDGEDVTEYCLRELARTIDEIGPGRIAAMIGEPVMGAGGAVVPPPDYWPRVAALLRSHGILLILDEVVTAFGRTGTWFAAEHFGVTPDLLVTAKGITSGYVPHGAVLLTEEVADAVNGETGFPIGFTYTGHPTACAVALANLDIIEREGLLENAVKVGDHLAGRLAALRG…	CDS	Putrescine--pyruvate aminotransferase
F1D1	GCF_015767735	VLVSGRGCTVRDTEGRTYLDASSVLGLTQIGHGREEIAQAAAEQMRTLGHFHTWGTISNDKAIRLAARLTDLAPQGLQRVYFTSGGGEGVEIALRMARYFHHRTGSPERTWILSRRTAYHGIGYGSGTVSGSPAYQDGFGPVLPHVHHLTPPDPYHAELYDGEDVTEYCLRELARTIDEIGPGRIAAMIGEPVMGAGGAVVPPPDYWPRVAALLRSHGILLILDEVVTAFGRTGTWFAAEHFGVTPDLLVTAKGITSGYVPHGAVLLTEEVADAVNGETGFPIGFTYTGHPTACAVALANLDIIEREGLLENAVKVGDHLAGRLAALRGLPAVGDVRQLGMMLAVELVSDKTARTPLPGGTLGVVDALREDAGVIVRATPRSLVLNPALVMDRATADEV…	PFAM_domain	Aminotran_3
F1D1	GCF_015767735	PFVGRGDELRGLLESATSAFHTSGRVAFVVGEAGSGKTRLLSELERSVPDSVRTVWASCSESEDRPDYWPWTTVLRHLYAMWPERMHGFPGWLRRALAELLPEVGPEPQGPHSPDGGEENSGNGDGAGDGDSTPAHTLTLAPALAPPRSREARFTLHDAVCQALLRTVREPVVIMLEDMERADAPSLALLRLLVEQLRTVPLLLV	PFAM_domain	AAA_16
F1D1	GCF_015767735	IDANRFEQAIRTGRRLSREEQHQEARAVLCQALLSWGGTPYEELSAYDFAVQEANRLEQLRLGAVETWAHCCLRLGRDEEVMDQLKPEVQRNPLRERLIGQLMQAQYRLGCQADALRTYEATRRALAEELGTDPGKELAALHAAIL	PFAM_domain	BTAD
F1D1	GCF_015767735	PPRQRAVFALLLINAGSVVPVDSIVFRIWGNSPPGAVTATLQSYVSRLRKLLAE	PFAM_domain	Trans_reg_C
F1D1	GCF_015767735	MATTTAKAMLERLHQYGVDHVFGVVGREASAILFDEVEGLDFVLTRHEFTAGVMADVLARITNRPQACFATLGPGMTNLATGVATSALDRSSVIALAAQSESYDCYPNVTHQCLDSTAVMGPLTKFSVQLERGEDIVNLVDSAVLNSRIEPVGPSFISLPVDLLGAELNGTPTDAPLVRATATHALDADWRARLDEAAELVREAENPLLVVGSAVIRAGAVDALRALAERLNIPVVTTYTAKGVLPHDHPLNYGAISGYMDGILGHPALDEIFGPADLLLAIGYDYAEDLRPSMWTRGRAKTTVRVAPEVNPIPELFRADIDIVTNVAEFVTALDDATSGLAPKTRHDLSALRARVAEFLADPTEYEDGMRVHQVIDCMNSVLDNGTFVSDIGFFRHYG…	CDS	N(2)-(2-carboxyethyl)arginine synthase
F1D1	GCF_015767735	MPGPDLVYGFRVRIGTEGRPGGGPGGHSEPGSAPRFAVRGTHVPVHDGTAYPLWSGTAVTLGRPPVLVADGQVRLLLAGELYNRAELTGALGGSSAALGDAELLLAAWRRWGPGAFRLLNGRFAALLTDASTGATVAATDHAGSVPLWLRADVTGLSAATEAKTLAHEPGRPLGLSGTHTAPGAAGVCRVPAGTALLLHGVGGSDITARAVRTWTPPLSRALPGEREAVDLVGERLATAVRTRLRGGEAAPTVVLSGGIDSGGVAAHTAALAPGTRSVSMGTEVSDEFDAARSVAVHLGTAHSEIRLHSAELVRELPWAVAAAEITDPTVLEYLLPLVALYRRLDTGPLRILTGYGADIPLGGMHRRTASLWSLDDEIAGDMAGFDGLNEMSPVLAGIA…	CDS	Carboxyethyl-arginine beta-lactam-synthase
F1D1	GCF_015767735	VHHGHAGIRGSHADLAVIASDVPAAVGAVFTRSRFAAPSVLLSRDAVADGIARGVVVLSGNANAGTGPRGYEDAAEVRHLVAGIVDCDERDVLIASTGPVGERYPMSRVRAHLRAVRGPLPGADFDGAAAAVLGTAGARPTIRRARCGDATLIGVAKGPGTGPAEQDDRSTLAFFCTDAQVSPVVLDDIFRRVADRAFHGLGFGADASTGDTAAVLANGLAGRVDLVAFEQVLGALALDLVRDVVRDSGCGGALVTVRVTGAHDTEQAGRVGRAVVDAPSLRAAVHGPAPDWAPVAAVAGGHGDEGPGRSPGRITIRVGGREVFPAPRDRARPDAVTAYPHGGEVTVHIDLGVPGRAPGAFTVHGCDLLAGYPRLGAGRAV*	CDS	Glutamate N-acetyltransferase 2
F1D1	GCF_015767735	TTAKAMLERLHQYGVDHVFGVVGREASAILFDEVEGLDFVLTRHEFTAGVMADVLARITNRPQACFATLGPGMTNLATGVATSALDRSSVIALAAQSESYDCYPNVTHQCLDSTAVMGPLTKFSVQLERGEDIVNLVDSAVLNSRIEPVGPSFISLPVDLLGAELN	PFAM_domain	TPP_enzyme_N
F1D1	GCF_015767735	LDEAAELVREAENPLLVVGSAVIRAGAVDALRALAERLNIPVVTTYTAKGVLPHDHPLNYGAISGYMDGILGHPALDEIFGPADLLLAIGYDYAEDLRPSMWTRGRAKTTVRVAPEVNPIPELFRADIDIVTNVAEFVTAL	PFAM_domain	TPP_enzyme_M
F1D1	GCF_015767735	IGFFRHYGVLFAKSDQPYGFLTSAGCSSFGYGLPAAMAAQIARPGEPVFLIAGDGGFHSNSADIETAVRLGLPIVMVVVNNDRNGLIELYQNLGHQRSHAPAVGFGSVDFVQLAEANGCEAVRATDRTSLLAALTKGAGLGRPFLIEV	PFAM_domain	TPP_enzyme_C
F1D1	GCF_015767735	GRPPVLVADGQVRLLLAGELYNRAELTGALGGSSAALGDAELLLAAWRRWGPGAFRLLNGRFAALLTDASTGATVAATDHAGSVPLWLRADVTGLSAATEAKTLA	PFAM_domain	GATase_7
F1D1	GCF_015767735	HPYWDRAVLDALVSLEPGLKRRRGTDKWVLRQALSGLLPAETVARPKLGIHEGSGTT	PFAM_domain	Asn_synthase
F1D1	GCF_015767735	GERLATAVRTRLRGGEAAPTVVLSGGIDSGGVAAHTAALAPGTRSVSMGTEVSDEFDAARSVAVHLGTAHSEIRLHSAELVRELPWAVAAAEITDPTVLEYLLPLVALYRRLDTGPLRILTGYGADIPLGGMHRRTASLWSL	PFAM_domain	Asn_synthase
F1D1	GCF_015767735	DVVVVGAPYDGGTSYRPGARFAPRAIRHESSLIHGVGIDRGPGVFDRIDVVDGGDIDLSPFSMDLAMDTATVALTRLLERNDAFLMLGGDHSLSLAALRAVHARHGRVAVLHLDAHSDTNPPVYGGTYHHGTPFRWAIEEGLVDPERLVQVGIRGHNPRPDSLDYARGHGVSIVTAADFTRRSPRGIAEQIRRTVGGLPLYVSVDIDVVDPAYAPGTGTPAPGGLSSREVLTLLDVVGQLRPVGFDVVEVSPAYDPSGITSLLAAEIGAEL	PFAM_domain	Arginase
F1D1	GCF_015767735	HGHAGIRGSHADLAVIASDVPAAVGAVFTRSRFAAPSVLLSRDAVADGIARGVVVLSGNANAGTGPRGYEDAAEVRHLVAGIVDCDERDVLIASTGPVGERYPMSRVRAHLRAVRGPLPGADFDGAAAAVLGTAGARPTIRRARCGDATLIGVAKGPGTGPAEQDDRSTLAFFCTDAQVSPVVLDDIFRRVADRAFHGLGFGADASTGDTAAVLANGLAGRVDLVAFEQVLGALALDLVRDVVRDSGCGGALVTVRVTGAHDTEQAGRVGRAVVDAPSLRAAVHGPAPDWAPVAAVAGGHGDEGPGRSPGRITIRVGGREVFPAPRDRARPDAVTAYPHGGEVTVHIDLGVPGRAPGAFTVHGCDLLAGYPRL	PFAM_domain	ArgJ
F1D1	GCF_015767735	MSGQNGTGGQNGTGGGNGTGGGADGAAGVGAGTGPQSGNGRRNGRSGLGGRGSRGPDGAAGAGTGFHAGTGARSGTGVGTGTGARTGWPGVGTGTGAGPGARGTARVSTAVSPRYAQPATFMRLRHRPDPIGHDVVVVGAPYDGGTSYRPGARFAPRAIRHESSLIHGVGIDRGPGVFDRIDVVDGGDIDLSPFSMDLAMDTATVALTRLLERNDAFLMLGGDHSLSLAALRAVHARHGRVAVLHLDAHSDTNPPVYGGTYHHGTPFRWAIEEGLVDPERLVQVGIRGHNPRPDSLDYARGHGVSIVTAADFTRRSPRGIAEQIRRTVGGLPLYVSVDIDVVDPAYAPGTGTPAPGGLSSREVLTLLDVVGQLRPVGFDVVEVSPAYDPSGITSLLAAE…	CDS	Agmatinase
F1D1	GCF_015767735	MTTTVYETKSAPQPVGPYSQAVRRGNILSLSGQVALDPATGKVVEGGIAEQTRQVMNNLRNVLESAGASFSDVVTVRIYLTEAADFPGMNSVYAEFLAEPFPCRTTVFVGLPPGMLIEIDVLAVVE*	CDS	2-iminobutanoate/2-iminopropanoate deaminase
F1D1	GCF_015767735	MTEPKDLTATADTAGTADPNDPTGPAGAAVTRKPDLVTLDEVRAAARRVTEVARRTPLLRCDGLHGGHRVFVKAENLQSTGSFKVRGAANALLSLDPRPRSVVTFSAGNHGAAVALVGRALGVTVTVCMPPGAVAAKVGAVRRYGGEIVFTDDLIGSAAALAAERGCPVLHPFDDPAVIAGQGTTALEIFEEVPHPDVILVPVGGGGLISGVAAVTAALSDGTRVIGVEPETAPTVGHALRRGTPEPLPVPPRSAADGLNAPRTGALPLAHVRQHAVELVTVGEEDIRRAWPLMAAETRLLVEPSAAVTVAALRSGRIGLPECATVVLIATGGNTSLGALGDAASSANAVP*	CDS	L-threo-3-hydroxyaspartate ammonia-lyase
F1D1	GCF_015767735	KEVFAAVAAEAGQLLSADFAVLGRYEPNGTALYVAAWTRTGRDFPAGIQVPPGGRNVHTLVFESGCPARIDDYAAVSSGPASVVGKEWGFRATVCMPINVDGQLWGALSVASMNDKPMPSDTEDRLAGFTELVATAI	PFAM_domain	GAF
F1D1	GCF_015767735	PEQMFATVAAEVGELLGNDVTGIIRLDPDGMASAVGGWSRSLHGPLFPIGTRVDPDGRNVVTLVSETGRPARIDDAAESSGAPADFARARGFGSVVGVPINVEGRLWGVMMAISLTAEPLPPDTEDRLAGFTDLVATAI	PFAM_domain	GAF
F1D1	GCF_015767735	KSAPQPVGPYSQAVRRGNILSLSGQVALDPATGKVVEGGIAEQTRQVMNNLRNVLESAGASFSDVVTVRIYLTEAADFPGMNSVYAEFLAEPFPCRTTVFVGLPPGMLIEIDVLAVV	PFAM_domain	Ribonuc_L-PSP
F1D1	GCF_015767735	DIAIGTPPGQPPRAAVTAAADAMLAGRNQYADPAGVPELRAAVAGRLLASSGVGVDPETEITITAGATEGLLVALLTVTDPGDEVVVVEPAFELYRGAVELAGCTRVPAPLDPSGWRLDPERIASVLTPRTAALIVNTPHNPTGRVFTAEELGGLLDLCERRGVTCVVDEVYADFVFDGGPHVSALGFPRHRPRVVVVGSLSKADEMSGWRLGYCVADPALTTALRHVHERTTFGAAVPLQHGAAVLARAGSGPEQFRNGRDEMVRRLAAMGFEVTTPEGGWFLLAGTRRLGLRSDALAEGLLVRAGVLVAPATPFFADTGEGQRWIRTTFVKDLATLTKALDA	PFAM_domain	Aminotran_1_2
F1D1	GCF_015767735	TEVARRTPLLRCDGLHGGHRVFVKAENLQSTGSFKVRGAANALLSLDPRPRSVVTFSAGNHGAAVALVGRALGVTVTVCMPPGAVAAKVGAVRRYGGEIVFTDDLIGSAAALAAERGCPVLHPFDDPAVIAGQGTTALEIFEEVPHPDVILVPVGGGGLISGVAAVTAALSDGTRVIGVEPETAPTVGHALRRGTPEPLPVPPRSAADGLNAPRTGALPLAHVRQHAVELVTVGEEDIRRAWPLMAAETRLLVEPSAAVTVAALRSGRIGLPECATVVLIATG	PFAM_domain	PALP
F1D1	GCF_015767735	IGLGVVAIGVSFGAVAVTSGVPGWMAVALSVFVFAGGAQFMAVSLATAGNPVAAVVAGLLLNARHLPFGLALGDMFRPGRGRMLLGAHLLSDESAALALSLPPGPARRRAYWRLAWVLVFAWNGGTVLGVILVDA	PFAM_domain	AzlC
F1D4	GCF_015767755	LTTAISALPTVPGSGLEALDRATLIHPTLSGNTAERIVLTSGSGSRVRDTDGREYLDASAVLGVTQVGHGRAELARVAAEQMARLEYFHTWGTISNDRAVELAARLVGLSPEPLTRVYFTSGGAEGNEIALRMARLYHHRRGESARTWILSRRSAYHGVGYGSGGVTGFPAYHQGFGPSLPDVDFLTPPQPYRRELFAGSDVTDFCLAELRETIDRIGPERIAAMIGEPIMGAVGAAAPPADYWPRVAELLHSYGILLISDEVITGYGRTGHWFAADHFGVVPDIMVTAKGITSGYVPHGAVLTTEAVADEVVGDQGFPAGFTYSGHATACAVALANLDIIERENLLDNASTVGAYLGKRLAELSDLPIVGDVRQTGLMLGVELVADRGTREPLPGAAV…	CDS	Putrescine--pyruvate aminotransferase
F1D4	GCF_015767755	IVLTSGSGSRVRDTDGREYLDASAVLGVTQVGHGRAELARVAAEQMARLEYFHTWGTISNDRAVELAARLVGLSPEPLTRVYFTSGGAEGNEIALRMARLYHHRRGESARTWILSRRSAYHGVGYGSGGVTGFPAYHQGFGPSLPDVDFLTPPQPYRRELFAGSDVTDFCLAELRETIDRIGPERIAAMIGEPIMGAVGAAAPPADYWPRVAELLHSYGILLISDEVITGYGRTGHWFAADHFGVVPDIMVTAKGITSGYVPHGAVLTTEAVADEVVGDQGFPAGFTYSGHATACAVALANLDIIERENLLDNASTVGAYLGKRLAELSDLPIVGDVRQTGLMLGVELVADRGTREPLPGAAVAEALRERAGILLRANGNALIVNPPLIFTQEDADELV…	PFAM_domain	Aminotran_3
F1D4	GCF_015767755	HTGYRELRSGTVYHDVYPSPGAHHLSSETSETLLEFHTEMAYHRLQPNYVMLACSRADHERTAATLVASVRKALPLLDERTRARL	PFAM_domain	TauD
F1D4	GCF_015767755	LAPEDPADKEAVAALSKALDEVTEAVYLEPGDLLIVDNFRTTHARTPFSPRWDGKDRWLHRVY	PFAM_domain	TauD
F1D4	GCF_015767755	RLIGRRAELRRLRLLLTKTRAGHGHVLLVCGEQGIGKTRLLEHTEHTLAAGAFRVVRSHCVATLPAPGYWPWEHLVRQLDPDSGLGDDGDADPVAQAEWLPEHHLTHQMRICRTVLAAARRTPLLLILEDLHLAHAPVLDVLQLLVKQIGQAPVMVV	PFAM_domain	AAA_16
F1D4	GCF_015767755	VDAVVFETRVRECRELSRARNPEATRAVAWSALEMWKGTPMGELHDYEFVAAEADRLEGIRLRALETWSQACLDLQHYEEVAFQLGEEIHRNPELERLGGLFMRAQYHSGRSAEALLTYERMRTAVAENLGADISPELQELHGKIL	PFAM_domain	BTAD
F1D4	GCF_015767755	VDLGAPRQRALLALLLIDVGNVVPLPVMTASIWGADPPSRVRGTLQAYVSRLRKLLHRHDRSLRLVHQLQGYL	PFAM_domain	Trans_reg_C
F1D4	GCF_015767755	LDTYAADTYPRSGTHPEPRPDAPPHARPGTRPGTRSEPRPDPGAEAAWLLAADRAHMFHPVLPRGREDRTVLVSGRGCTVRDTEGRTYLDASSVLGLTQIGHGREEIAQAAAEQMRTLGHFHTWGTISNDKAIRLAARLTDLAPQGLQRVYFTSGGGEGVEIALRMARYFHHRTGSPERTWILSRRTAYHGIGYGSGTVSGSPAYQDGFGPVLPHVHHLTPPDPYHAELYDGEDVTEYCLRELARTIDEIGPGRIAAMIGEPVMGAGGAVVPPPDYWPRVAALLRSHGILLILDEVVTAFGRTGTWFAAEHFGVTPDLLVTAKGITSGYVPHGAVLLTEEVADAVNGETGFPIGFTYTGHPTACAVALANLDIIEREGLLENAVKVGDHLAGRLAALRG…	CDS	Putrescine--pyruvate aminotransferase
F1D4	GCF_015767755	VLVSGRGCTVRDTEGRTYLDASSVLGLTQIGHGREEIAQAAAEQMRTLGHFHTWGTISNDKAIRLAARLTDLAPQGLQRVYFTSGGGEGVEIALRMARYFHHRTGSPERTWILSRRTAYHGIGYGSGTVSGSPAYQDGFGPVLPHVHHLTPPDPYHAELYDGEDVTEYCLRELARTIDEIGPGRIAAMIGEPVMGAGGAVVPPPDYWPRVAALLRSHGILLILDEVVTAFGRTGTWFAAEHFGVTPDLLVTAKGITSGYVPHGAVLLTEEVADAVNGETGFPIGFTYTGHPTACAVALANLDIIEREGLLENAVKVGDHLAGRLAALRGLPAVGDVRQLGMMLAVELVSDKTARTPLPGGTLGVVDALREDAGVIVRATPRSLVLNPALVMDRATADEV…	PFAM_domain	Aminotran_3
F1D4	GCF_015767755	PFVGRGDELRGLLESATSAFHTSGRVAFVVGEAGSGKTRLLSELERSVPDSVRTVWASCSESEDRPDYWPWTTVLRHLYAMWPERMHGFPGWLRRALAELLPEVGPEPQGPHSPDGGEENSGNGDGAGDGDSTPAHTLTLAPALAPPRSREARFTLHDAVCQALLRTVREPVVIMLEDMERADAPSLALLRLLVEQLRTVPLLLV	PFAM_domain	AAA_16
F1D4	GCF_015767755	IDANRFEQAIRTGRRLSREEQHQEARAVLCQALLSWGGTPYEELSAYDFAVQEANRLEQLRLGAVETWAHCCLRLGRDEEVMDQLKPEVQRNPLRERLIGQLMQAQYRLGCQADALRTYEATRRALAEELGTDPGKELAALHAAIL	PFAM_domain	BTAD
F1D4	GCF_015767755	PPRQRAVFALLLINAGSVVPVDSIVFRIWGNSPPGAVTATLQSYVSRLRKLLAE	PFAM_domain	Trans_reg_C
F1D4	GCF_015767755	MATTTAKAMLERLHQYGVDHVFGVVGREASAILFDEVEGLDFVLTRHEFTAGVMADVLARITNRPQACFATLGPGMTNLATGVATSALDRSSVIALAAQSESYDCYPNVTHQCLDSTAVMGPLTKFSVQLERGEDIVNLVDSAVLNSRIEPVGPSFISLPVDLLGAELNGTPTDAPLVRATATHALDADWRARLDEAAELVREAENPLLVVGSAVIRAGAVDALRALAERLNIPVVTTYTAKGVLPHDHPLNYGAISGYMDGILGHPALDEIFGPADLLLAIGYDYAEDLRPSMWTRGRAKTTVRVAPEVNPIPELFRADIDIVTNVAEFVTALDDATSGLAPKTRHDLSALRARVAEFLADPTEYEDGMRVHQVIDCMNSVLDNGTFVSDIGFFRHYG…	CDS	N(2)-(2-carboxyethyl)arginine synthase
F1D4	GCF_015767755	MPGPDLVYGFRVRIGTEGRPGGGPGGHSEPGSAPRFAVRGTHVPVHDGTAYPLWSGTAVTLGRPPVLVADGQVRLLLAGELYNRAELTGALGGSSAALGDAELLLAAWRRWGPGAFRLLNGRFAALLTDASTGATVAATDHAGSVPLWLRADVTGLSAATEAKTLAHEPGRPLGLSGTHTAPGAAGVCRVPAGTALLLHGVGGSDITARAVRTWTPPLSRALPGEREAVDLVGERLATAVRTRLRGGEAAPTVVLSGGIDSGGVAAHTAALAPGTRSVSMGTEVSDEFDAARSVAVHLGTAHSEIRLHSAELVRELPWAVAAAEITDPTVLEYLLPLVALYRRLDTGPLRILTGYGADIPLGGMHRRTASLWSLDDEIAGDMAGFDGLNEMSPVLAGIA…	CDS	Carboxyethyl-arginine beta-lactam-synthase
F1D4	GCF_015767755	VHHGHAGIRGSHADLAVIASDVPAAVGAVFTRSRFAAPSVLLSRDAVADGIARGVVVLSGNANAGTGPRGYEDAAEVRHLVAGIVDCDERDVLIASTGPVGERYPMSRVRAHLRAVRGPLPGADFDGAAAAVLGTAGARPTIRRARCGDATLIGVAKGPGTGPAEQDDRSTLAFFCTDAQVSPVVLDDIFRRVADRAFHGLGFGADASTGDTAAVLANGLAGRVDLVAFEQVLGALALDLVRDVVRDSGCGGALVTVRVTGAHDTEQAGRVGRAVVDAPSLRAAVHGPAPDWAPVAAVAGGHGDEGPGRSPGRITIRVGGREVFPAPRDRARPDAVTAYPHGGEVTVHIDLGVPGRAPGAFTVHGCDLLAGYPRLGAGRAV*	CDS	Glutamate N-acetyltransferase 2
F1D4	GCF_015767755	TTAKAMLERLHQYGVDHVFGVVGREASAILFDEVEGLDFVLTRHEFTAGVMADVLARITNRPQACFATLGPGMTNLATGVATSALDRSSVIALAAQSESYDCYPNVTHQCLDSTAVMGPLTKFSVQLERGEDIVNLVDSAVLNSRIEPVGPSFISLPVDLLGAELN	PFAM_domain	TPP_enzyme_N
F1D4	GCF_015767755	LDEAAELVREAENPLLVVGSAVIRAGAVDALRALAERLNIPVVTTYTAKGVLPHDHPLNYGAISGYMDGILGHPALDEIFGPADLLLAIGYDYAEDLRPSMWTRGRAKTTVRVAPEVNPIPELFRADIDIVTNVAEFVTAL	PFAM_domain	TPP_enzyme_M
F1D4	GCF_015767755	IGFFRHYGVLFAKSDQPYGFLTSAGCSSFGYGLPAAMAAQIARPGEPVFLIAGDGGFHSNSADIETAVRLGLPIVMVVVNNDRNGLIELYQNLGHQRSHAPAVGFGSVDFVQLAEANGCEAVRATDRTSLLAALTKGAGLGRPFLIEV	PFAM_domain	TPP_enzyme_C
F1D4	GCF_015767755	GRPPVLVADGQVRLLLAGELYNRAELTGALGGSSAALGDAELLLAAWRRWGPGAFRLLNGRFAALLTDASTGATVAATDHAGSVPLWLRADVTGLSAATEAKTLA	PFAM_domain	GATase_7
F1D4	GCF_015767755	HPYWDRAVLDALVSLEPGLKRRRGTDKWVLRQALSGLLPAETVARPKLGIHEGSGTT	PFAM_domain	Asn_synthase
F1D4	GCF_015767755	GERLATAVRTRLRGGEAAPTVVLSGGIDSGGVAAHTAALAPGTRSVSMGTEVSDEFDAARSVAVHLGTAHSEIRLHSAELVRELPWAVAAAEITDPTVLEYLLPLVALYRRLDTGPLRILTGYGADIPLGGMHRRTASLWSL	PFAM_domain	Asn_synthase
F1D4	GCF_015767755	DVVVVGAPYDGGTSYRPGARFAPRAIRHESSLIHGVGIDRGPGVFDRIDVVDGGDIDLSPFSMDLAMDTATVALTRLLERNDAFLMLGGDHSLSLAALRAVHARHGRVAVLHLDAHSDTNPPVYGGTYHHGTPFRWAIEEGLVDPERLVQVGIRGHNPRPDSLDYARGHGVSIVTAADFTRRSPRGIAEQIRRTVGGLPLYVSVDIDVVDPAYAPGTGTPAPGGLSSREVLTLLDVVGQLRPVGFDVVEVSPAYDPSGITSLLAAEIGAEL	PFAM_domain	Arginase
F1D4	GCF_015767755	HGHAGIRGSHADLAVIASDVPAAVGAVFTRSRFAAPSVLLSRDAVADGIARGVVVLSGNANAGTGPRGYEDAAEVRHLVAGIVDCDERDVLIASTGPVGERYPMSRVRAHLRAVRGPLPGADFDGAAAAVLGTAGARPTIRRARCGDATLIGVAKGPGTGPAEQDDRSTLAFFCTDAQVSPVVLDDIFRRVADRAFHGLGFGADASTGDTAAVLANGLAGRVDLVAFEQVLGALALDLVRDVVRDSGCGGALVTVRVTGAHDTEQAGRVGRAVVDAPSLRAAVHGPAPDWAPVAAVAGGHGDEGPGRSPGRITIRVGGREVFPAPRDRARPDAVTAYPHGGEVTVHIDLGVPGRAPGAFTVHGCDLLAGYPRL	PFAM_domain	ArgJ
F1D4	GCF_015767755	MSGQNGTGGQNGTGGGNGTGGGADGAAGVGAGTGPQSGNGRRNGRSGLGGRGSRGPDGAAGAGTGFHAGTGARSGTGVGTGTGARTGWPGVGTGTGAGPGARGTARVSTAVSPRYAQPATFMRLRHRPDPIGHDVVVVGAPYDGGTSYRPGARFAPRAIRHESSLIHGVGIDRGPGVFDRIDVVDGGDIDLSPFSMDLAMDTATVALTRLLERNDAFLMLGGDHSLSLAALRAVHARHGRVAVLHLDAHSDTNPPVYGGTYHHGTPFRWAIEEGLVDPERLVQVGIRGHNPRPDSLDYARGHGVSIVTAADFTRRSPRGIAEQIRRTVGGLPLYVSVDIDVVDPAYAPGTGTPAPGGLSSREVLTLLDVVGQLRPVGFDVVEVSPAYDPSGITSLLAAE…	CDS	Agmatinase
F1D4	GCF_015767755	MTTTVYETKSAPQPVGPYSQAVRRGNILSLSGQVALDPATGKVVEGGIAEQTRQVMNNLRNVLESAGASFSDVVTVRIYLTEAADFPGMNSVYAEFLAEPFPCRTTVFVGLPPGMLIEIDVLAVVE*	CDS	2-iminobutanoate/2-iminopropanoate deaminase
F1D4	GCF_015767755	MTEPKDLTATADTAGTADPNDPTGPAGAAVTRKPDLVTLDEVRAAARRVTEVARRTPLLRCDGLHGGHRVFVKAENLQSTGSFKVRGAANALLSLDPRPRSVVTFSAGNHGAAVALVGRALGVTVTVCMPPGAVAAKVGAVRRYGGEIVFTDDLIGSAAALAAERGCPVLHPFDDPAVIAGQGTTALEIFEEVPHPDVILVPVGGGGLISGVAAVTAALSDGTRVIGVEPETAPTVGHALRRGTPEPLPVPPRSAADGLNAPRTGALPLAHVRQHAVELVTVGEEDIRRAWPLMAAETRLLVEPSAAVTVAALRSGRIGLPECATVVLIATGGNTSLGALGDAASSANAVP*	CDS	L-threo-3-hydroxyaspartate ammonia-lyase
F1D4	GCF_015767755	KEVFAAVAAEAGQLLSADFAVLGRYEPNGTALYVAAWTRTGRDFPAGIQVPPGGRNVHTLVFESGCPARIDDYAAVSSGPASVVGKEWGFRATVCMPINVDGQLWGALSVASMNDKPMPSDTEDRLAGFTELVATAI	PFAM_domain	GAF
F1D4	GCF_015767755	PEQMFATVAAEVGELLGNDVTGIIRLDPDGMASAVGGWSRSLHGPLFPIGTRVDPDGRNVVTLVSETGRPARIDDAAESSGAPADFARARGFGSVVGVPINVEGRLWGVMMAISLTAEPLPPDTEDRLAGFTDLVATAI	PFAM_domain	GAF
F1D4	GCF_015767755	KSAPQPVGPYSQAVRRGNILSLSGQVALDPATGKVVEGGIAEQTRQVMNNLRNVLESAGASFSDVVTVRIYLTEAADFPGMNSVYAEFLAEPFPCRTTVFVGLPPGMLIEIDVLAVV	PFAM_domain	Ribonuc_L-PSP
F1D4	GCF_015767755	DIAIGTPPGQPPRAAVTAAADAMLAGRNQYADPAGVPELRAAVAGRLLASSGVGVDPETEITITAGATEGLLVALLTVTDPGDEVVVVEPAFELYRGAVELAGCTRVPAPLDPSGWRLDPERIASVLTPRTAALIVNTPHNPTGRVFTAEELGGLLDLCERRGVTCVVDEVYADFVFDGGPHVSALGFPRHRPRVVVVGSLSKADEMSGWRLGYCVADPALTTALRHVHERTTFGAAVPLQHGAAVLARAGSGPEQFRNGRDEMVRRLAAMGFEVTTPEGGWFLLAGTRRLGLRSDALAEGLLVRAGVLVAPATPFFADTGEGQRWIRTTFVKDLATLTKALDA	PFAM_domain	Aminotran_1_2
F1D4	GCF_015767755	TEVARRTPLLRCDGLHGGHRVFVKAENLQSTGSFKVRGAANALLSLDPRPRSVVTFSAGNHGAAVALVGRALGVTVTVCMPPGAVAAKVGAVRRYGGEIVFTDDLIGSAAALAAERGCPVLHPFDDPAVIAGQGTTALEIFEEVPHPDVILVPVGGGGLISGVAAVTAALSDGTRVIGVEPETAPTVGHALRRGTPEPLPVPPRSAADGLNAPRTGALPLAHVRQHAVELVTVGEEDIRRAWPLMAAETRLLVEPSAAVTVAALRSGRIGLPECATVVLIATG	PFAM_domain	PALP
F1D4	GCF_015767755	IGLGVVAIGVSFGAVAVTSGVPGWMAVALSVFVFAGGAQFMAVSLATAGNPVAAVVAGLLLNARHLPFGLALGDMFRPGRGRMLLGAHLLSDESAALALSLPPGPARRRAYWRLAWVLVFAWNGGTVLGVILVDA	PFAM_domain	AzlC
F1D7	GCF_015767775	LTTAISALPTVPGSGLEALDRATLIHPTLSGNTAERIVLTSGSGSRVRDTDGREYLDASAVLGVTQVGHGRAELARVAAEQMARLEYFHTWGTISNDRAVELAARLVGLSPEPLTRVYFTSGGAEGNEIALRMARLYHHRRGESARTWILSRRSAYHGVGYGSGGVTGFPAYHQGFGPSLPDVDFLTPPQPYRRELFAGSDVTDFCLAELRETIDRIGPERIAAMIGEPIMGAVGAAAPPADYWPRVAELLHSYGILLISDEVITGYGRTGHWFAADHFGVVPDIMVTAKGITSGYVPHGAVLTTEAVADEVVGDQGFPAGFTYSGHATACAVALANLDIIERENLLDNASTVGAYLGKRLAELSDLPIVGDVRQTGLMLGVELVADRGTREPLPGAAV…	CDS	Putrescine--pyruvate aminotransferase
F1D7	GCF_015767775	IVLTSGSGSRVRDTDGREYLDASAVLGVTQVGHGRAELARVAAEQMARLEYFHTWGTISNDRAVELAARLVGLSPEPLTRVYFTSGGAEGNEIALRMARLYHHRRGESARTWILSRRSAYHGVGYGSGGVTGFPAYHQGFGPSLPDVDFLTPPQPYRRELFAGSDVTDFCLAELRETIDRIGPERIAAMIGEPIMGAVGAAAPPADYWPRVAELLHSYGILLISDEVITGYGRTGHWFAADHFGVVPDIMVTAKGITSGYVPHGAVLTTEAVADEVVGDQGFPAGFTYSGHATACAVALANLDIIERENLLDNASTVGAYLGKRLAELSDLPIVGDVRQTGLMLGVELVADRGTREPLPGAAVAEALRERAGILLRANGNALIVNPPLIFTQEDADELV…	PFAM_domain	Aminotran_3
F1D7	GCF_015767775	HTGYRELRSGTVYHDVYPSPGAHHLSSETSETLLEFHTEMAYHRLQPNYVMLACSRADHERTAATLVASVRKALPLLDERTRARL	PFAM_domain	TauD
F1D7	GCF_015767775	LAPEDPADKEAVAALSKALDEVTEAVYLEPGDLLIVDNFRTTHARTPFSPRWDGKDRWLHRVY	PFAM_domain	TauD
F1D7	GCF_015767775	RLIGRRAELRRLRLLLTKTRAGHGHVLLVCGEQGIGKTRLLEHTEHTLAAGAFRVVRSHCVATLPAPGYWPWEHLVRQLDPDSGLGDDGDADPVAQAEWLPEHHLTHQMRICRTVLAAARRTPLLLILEDLHLAHAPVLDVLQLLVKQIGQAPVMVV	PFAM_domain	AAA_16
F1D7	GCF_015767775	VDAVVFETRVRECRELSRARNPEATRAVAWSALEMWKGTPMGELHDYEFVAAEADRLEGIRLRALETWSQACLDLQHYEEVAFQLGEEIHRNPELERLGGLFMRAQYHSGRSAEALLTYERMRTAVAENLGADISPELQELHGKIL	PFAM_domain	BTAD
F1D7	GCF_015767775	VDLGAPRQRALLALLLIDVGNVVPLPVMTASIWGADPPSRVRGTLQAYVSRLRKLLHRHDRSLRLVHQLQGYL	PFAM_domain	Trans_reg_C
F1D7	GCF_015767775	LDTYAADTYPRSGTHPEPRPDAPPHARPGTRPGTRSEPRPDPGAEAAWLLAADRAHMFHPVLPRGREDRTVLVSGRGCTVRDTEGRTYLDASSVLGLTQIGHGREEIAQAAAEQMRTLGHFHTWGTISNDKAIRLAARLTDLAPQGLQRVYFTSGGGEGVEIALRMARYFHHRTGSPERTWILSRRTAYHGIGYGSGTVSGSPAYQDGFGPVLPHVHHLTPPDPYHAELYDGEDVTEYCLRELARTIDEIGPGRIAAMIGEPVMGAGGAVVPPPDYWPRVAALLRSHGILLILDEVVTAFGRTGTWFAAEHFGVTPDLLVTAKGITSGYVPHGAVLLTEEVADAVNGETGFPIGFTYTGHPTACAVALANLDIIEREGLLENAVKVGDHLAGRLAALRG…	CDS	Putrescine--pyruvate aminotransferase
F1D7	GCF_015767775	VLVSGRGCTVRDTEGRTYLDASSVLGLTQIGHGREEIAQAAAEQMRTLGHFHTWGTISNDKAIRLAARLTDLAPQGLQRVYFTSGGGEGVEIALRMARYFHHRTGSPERTWILSRRTAYHGIGYGSGTVSGSPAYQDGFGPVLPHVHHLTPPDPYHAELYDGEDVTEYCLRELARTIDEIGPGRIAAMIGEPVMGAGGAVVPPPDYWPRVAALLRSHGILLILDEVVTAFGRTGTWFAAEHFGVTPDLLVTAKGITSGYVPHGAVLLTEEVADAVNGETGFPIGFTYTGHPTACAVALANLDIIEREGLLENAVKVGDHLAGRLAALRGLPAVGDVRQLGMMLAVELVSDKTARTPLPGGTLGVVDALREDAGVIVRATPRSLVLNPALVMDRATADEV…	PFAM_domain	Aminotran_3
F1D7	GCF_015767775	PFVGRGDELRGLLESATSAFHTSGRVAFVVGEAGSGKTRLLSELERSVPDSVRTVWASCSESEDRPDYWPWTTVLRHLYAMWPERMHGFPGWLRRALAELLPEVGPEPQGPHSPDGGEENSGNGDGAGDGDSTPAHTLTLAPALAPPRSREARFTLHDAVCQALLRTVREPVVIMLEDMERADAPSLALLRLLVEQLRTVPLLLV	PFAM_domain	AAA_16
F1D7	GCF_015767775	IDANRFEQAIRTGRRLSREEQHQEARAVLCQALLSWGGTPYEELSAYDFAVQEANRLEQLRLGAVETWAHCCLRLGRDEEVMDQLKPEVQRNPLRERLIGQLMQAQYRLGCQADALRTYEATRRALAEELGTDPGKELAALHAAIL	PFAM_domain	BTAD
F1D7	GCF_015767775	PPRQRAVFALLLINAGSVVPVDSIVFRIWGNSPPGAVTATLQSYVSRLRKLLAE	PFAM_domain	Trans_reg_C
F1D7	GCF_015767775	MATTTAKAMLERLHQYGVDHVFGVVGREASAILFDEVEGLDFVLTRHEFTAGVMADVLARITNRPQACFATLGPGMTNLATGVATSALDRSSVIALAAQSESYDCYPNVTHQCLDSTAVMGPLTKFSVQLERGEDIVNLVDSAVLNSRIEPVGPSFISLPVDLLGAELNGTPTDAPLVRATATHALDADWRARLDEAAELVREAENPLLVVGSAVIRAGAVDALRALAERLNIPVVTTYTAKGVLPHDHPLNYGAISGYMDGILGHPALDEIFGPADLLLAIGYDYAEDLRPSMWTRGRAKTTVRVAPEVNPIPELFRADIDIVTNVAEFVTALDDATSGLAPKTRHDLSALRARVAEFLADPTEYEDGMRVHQVIDCMNSVLDNGTFVSDIGFFRHYG…	CDS	N(2)-(2-carboxyethyl)arginine synthase
F1D7	GCF_015767775	MPGPDLVYGFRVRIGTEGRPGGGPGGHSEPGSAPRFAVRGTHVPVHDGTAYPLWSGTAVTLGRPPVLVADGQVRLLLAGELYNRAELTGALGGSSAALGDAELLLAAWRRWGPGAFRLLNGRFAALLTDASTGATVAATDHAGSVPLWLRADVTGLSAATEAKTLAHEPGRPLGLSGTHTAPGAAGVCRVPAGTALLLHGVGGSDITARAVRTWTPPLSRALPGEREAVDLVGERLATAVRTRLRGGEAAPTVVLSGGIDSGGVAAHTAALAPGTRSVSMGTEVSDEFDAARSVAVHLGTAHSEIRLHSAELVRELPWAVAAAEITDPTVLEYLLPLVALYRRLDTGPLRILTGYGADIPLGGMHRRTASLWSLDDEIAGDMAGFDGLNEMSPVLAGIA…	CDS	Carboxyethyl-arginine beta-lactam-synthase
F1D7	GCF_015767775	VHHGHAGIRGSHADLAVIASDVPAAVGAVFTRSRFAAPSVLLSRDAVADGIARGVVVLSGNANAGTGPRGYEDAAEVRHLVAGIVDCDERDVLIASTGPVGERYPMSRVRAHLRAVRGPLPGADFDGAAAAVLGTAGARPTIRRARCGDATLIGVAKGPGTGPAEQDDRSTLAFFCTDAQVSPVVLDDIFRRVADRAFHGLGFGADASTGDTAAVLANGLAGRVDLVAFEQVLGALALDLVRDVVRDSGCGGALVTVRVTGAHDTEQAGRVGRAVVDAPSLRAAVHGPAPDWAPVAAVAGGHGDEGPGRSPGRITIRVGGREVFPAPRDRARPDAVTAYPHGGEVTVHIDLGVPGRAPGAFTVHGCDLLAGYPRLGAGRAV*	CDS	Glutamate N-acetyltransferase 2
F1D7	GCF_015767775	TTAKAMLERLHQYGVDHVFGVVGREASAILFDEVEGLDFVLTRHEFTAGVMADVLARITNRPQACFATLGPGMTNLATGVATSALDRSSVIALAAQSESYDCYPNVTHQCLDSTAVMGPLTKFSVQLERGEDIVNLVDSAVLNSRIEPVGPSFISLPVDLLGAELN	PFAM_domain	TPP_enzyme_N
F1D7	GCF_015767775	LDEAAELVREAENPLLVVGSAVIRAGAVDALRALAERLNIPVVTTYTAKGVLPHDHPLNYGAISGYMDGILGHPALDEIFGPADLLLAIGYDYAEDLRPSMWTRGRAKTTVRVAPEVNPIPELFRADIDIVTNVAEFVTAL	PFAM_domain	TPP_enzyme_M
F1D7	GCF_015767775	IGFFRHYGVLFAKSDQPYGFLTSAGCSSFGYGLPAAMAAQIARPGEPVFLIAGDGGFHSNSADIETAVRLGLPIVMVVVNNDRNGLIELYQNLGHQRSHAPAVGFGSVDFVQLAEANGCEAVRATDRTSLLAALTKGAGLGRPFLIEV	PFAM_domain	TPP_enzyme_C
F1D7	GCF_015767775	GRPPVLVADGQVRLLLAGELYNRAELTGALGGSSAALGDAELLLAAWRRWGPGAFRLLNGRFAALLTDASTGATVAATDHAGSVPLWLRADVTGLSAATEAKTLA	PFAM_domain	GATase_7
F1D7	GCF_015767775	HPYWDRAVLDALVSLEPGLKRRRGTDKWVLRQALSGLLPAETVARPKLGIHEGSGTT	PFAM_domain	Asn_synthase
F1D7	GCF_015767775	GERLATAVRTRLRGGEAAPTVVLSGGIDSGGVAAHTAALAPGTRSVSMGTEVSDEFDAARSVAVHLGTAHSEIRLHSAELVRELPWAVAAAEITDPTVLEYLLPLVALYRRLDTGPLRILTGYGADIPLGGMHRRTASLWSL	PFAM_domain	Asn_synthase
F1D7	GCF_015767775	DVVVVGAPYDGGTSYRPGARFAPRAIRHESSLIHGVGIDRGPGVFDRIDVVDGGDIDLSPFSMDLAMDTATVALTRLLERNDAFLMLGGDHSLSLAALRAVHARHGRVAVLHLDAHSDTNPPVYGGTYHHGTPFRWAIEEGLVDPERLVQVGIRGHNPRPDSLDYARGHGVSIVTAADFTRRSPRGIAEQIRRTVGGLPLYVSVDIDVVDPAYAPGTGTPAPGGLSSREVLTLLDVVGQLRPVGFDVVEVSPAYDPSGITSLLAAEIGAEL	PFAM_domain	Arginase
F1D7	GCF_015767775	HGHAGIRGSHADLAVIASDVPAAVGAVFTRSRFAAPSVLLSRDAVADGIARGVVVLSGNANAGTGPRGYEDAAEVRHLVAGIVDCDERDVLIASTGPVGERYPMSRVRAHLRAVRGPLPGADFDGAAAAVLGTAGARPTIRRARCGDATLIGVAKGPGTGPAEQDDRSTLAFFCTDAQVSPVVLDDIFRRVADRAFHGLGFGADASTGDTAAVLANGLAGRVDLVAFEQVLGALALDLVRDVVRDSGCGGALVTVRVTGAHDTEQAGRVGRAVVDAPSLRAAVHGPAPDWAPVAAVAGGHGDEGPGRSPGRITIRVGGREVFPAPRDRARPDAVTAYPHGGEVTVHIDLGVPGRAPGAFTVHGCDLLAGYPRL	PFAM_domain	ArgJ
F1D7	GCF_015767775	MSGQNGTGGQNGTGGGNGTGGGADGAAGVGAGTGPQSGNGRRNGRSGLGGRGSRGPDGAAGAGTGFHAGTGARSGTGVGTGTGARTGWPGVGTGTGAGPGARGTARVSTAVSPRYAQPATFMRLRHRPDPIGHDVVVVGAPYDGGTSYRPGARFAPRAIRHESSLIHGVGIDRGPGVFDRIDVVDGGDIDLSPFSMDLAMDTATVALTRLLERNDAFLMLGGDHSLSLAALRAVHARHGRVAVLHLDAHSDTNPPVYGGTYHHGTPFRWAIEEGLVDPERLVQVGIRGHNPRPDSLDYARGHGVSIVTAADFTRRSPRGIAEQIRRTVGGLPLYVSVDIDVVDPAYAPGTGTPAPGGLSSREVLTLLDVVGQLRPVGFDVVEVSPAYDPSGITSLLAAE…	CDS	Agmatinase
F1D7	GCF_015767775	MTTTVYETKSAPQPVGPYSQAVRRGNILSLSGQVALDPATGKVVEGGIAEQTRQVMNNLRNVLESAGASFSDVVTVRIYLTEAADFPGMNSVYAEFLAEPFPCRTTVFVGLPPGMLIEIDVLAVVE*	CDS	2-iminobutanoate/2-iminopropanoate deaminase
F1D7	GCF_015767775	MTEPKDLTATADTAGTADPNDPTGPAGAAVTRKPDLVTLDEVRAAARRVTEVARRTPLLRCDGLHGGHRVFVKAENLQSTGSFKVRGAANALLSLDPRPRSVVTFSAGNHGAAVALVGRALGVTVTVCMPPGAVAAKVGAVRRYGGEIVFTDDLIGSAAALAAERGCPVLHPFDDPAVIAGQGTTALEIFEEVPHPDVILVPVGGGGLISGVAAVTAALSDGTRVIGVEPETAPTVGHALRRGTPEPLPVPPRSAADGLNAPRTGALPLAHVRQHAVELVTVGEEDIRRAWPLMAAETRLLVEPSAAVTVAALRSGRIGLPECATVVLIATGGNTSLGALGDAASSANAVP*	CDS	L-threo-3-hydroxyaspartate ammonia-lyase
F1D7	GCF_015767775	KEVFAAVAAEAGQLLSADFAVLGRYEPNGTALYVAAWTRTGRDFPAGIQVPPGGRNVHTLVFESGCPARIDDYAAVSSGPASVVGKEWGFRATVCMPINVDGQLWGALSVASMNDKPMPSDTEDRLAGFTELVATAI	PFAM_domain	GAF
F1D7	GCF_015767775	PEQMFATVAAEVGELLGNDVTGIIRLDPDGMASAVGGWSRSLHGPLFPIGTRVDPDGRNVVTLVSETGRPARIDDAAESSGAPADFARARGFGSVVGVPINVEGRLWGVMMAISLTAEPLPPDTEDRLAGFTDLVATAI	PFAM_domain	GAF
F1D7	GCF_015767775	KSAPQPVGPYSQAVRRGNILSLSGQVALDPATGKVVEGGIAEQTRQVMNNLRNVLESAGASFSDVVTVRIYLTEAADFPGMNSVYAEFLAEPFPCRTTVFVGLPPGMLIEIDVLAVV	PFAM_domain	Ribonuc_L-PSP
F1D7	GCF_015767775	DIAIGTPPGQPPRAAVTAAADAMLAGRNQYADPAGVPELRAAVAGRLLASSGVGVDPETEITITAGATEGLLVALLTVTDPGDEVVVVEPAFELYRGAVELAGCTRVPAPLDPSGWRLDPERIASVLTPRTAALIVNTPHNPTGRVFTAEELGGLLDLCERRGVTCVVDEVYADFVFDGGPHVSALGFPRHRPRVVVVGSLSKADEMSGWRLGYCVADPALTTALRHVHERTTFGAAVPLQHGAAVLARAGSGPEQFRNGRDEMVRRLAAMGFEVTTPEGGWFLLAGTRRLGLRSDALAEGLLVRAGVLVAPATPFFADTGEGQRWIRTTFVKDLATLTKALDA	PFAM_domain	Aminotran_1_2
F1D7	GCF_015767775	TEVARRTPLLRCDGLHGGHRVFVKAENLQSTGSFKVRGAANALLSLDPRPRSVVTFSAGNHGAAVALVGRALGVTVTVCMPPGAVAAKVGAVRRYGGEIVFTDDLIGSAAALAAERGCPVLHPFDDPAVIAGQGTTALEIFEEVPHPDVILVPVGGGGLISGVAAVTAALSDGTRVIGVEPETAPTVGHALRRGTPEPLPVPPRSAADGLNAPRTGALPLAHVRQHAVELVTVGEEDIRRAWPLMAAETRLLVEPSAAVTVAALRSGRIGLPECATVVLIATG	PFAM_domain	PALP
F1D7	GCF_015767775	IGLGVVAIGVSFGAVAVTSGVPGWMAVALSVFVFAGGAQFMAVSLATAGNPVAAVVAGLLLNARHLPFGLALGDMFRPGRGRMLLGAHLLSDESAALALSLPPGPARRRAYWRLAWVLVFAWNGGTVLGVILVDA	PFAM_domain	AzlC
F1D10	GCF_015767795	LTTAISALPTVPGSGLEALDRATLIHPTLSGNTAERIVLTSGSGSRVRDTDGREYLDASAVLGVTQVGHGRAELARVAAEQMARLEYFHTWGTISNDRAVELAARLVGLSPEPLTRVYFTSGGAEGNEIALRMARLYHHRRGESARTWILSRRSAYHGVGYGSGGVTGFPAYHQGFGPSLPDVDFLTPPQPYRRELFAGSDVTDFCLAELRETIDRIGPERIAAMIGEPIMGAVGAAAPPADYWPRVAELLHSYGILLISDEVITGYGRTGHWFAADHFGVVPDIMVTAKGITSGYVPHGAVLTTEAVADEVVGDQGFPAGFTYSGHATACAVALANLDIIERENLLDNASTVGAYLGKRLAELSDLPIVGDVRQTGLMLGVELVADRGTREPLPGAAV…	CDS	Putrescine--pyruvate aminotransferase
F1D10	GCF_015767795	IVLTSGSGSRVRDTDGREYLDASAVLGVTQVGHGRAELARVAAEQMARLEYFHTWGTISNDRAVELAARLVGLSPEPLTRVYFTSGGAEGNEIALRMARLYHHRRGESARTWILSRRSAYHGVGYGSGGVTGFPAYHQGFGPSLPDVDFLTPPQPYRRELFAGSDVTDFCLAELRETIDRIGPERIAAMIGEPIMGAVGAAAPPADYWPRVAELLHSYGILLISDEVITGYGRTGHWFAADHFGVVPDIMVTAKGITSGYVPHGAVLTTEAVADEVVGDQGFPAGFTYSGHATACAVALANLDIIERENLLDNASTVGAYLGKRLAELSDLPIVGDVRQTGLMLGVELVADRGTREPLPGAAVAEALRERAGILLRANGNALIVNPPLIFTQEDADELV…	PFAM_domain	Aminotran_3
F1D10	GCF_015767795	HTGYRELRSGTVYHDVYPSPGAHHLSSETSETLLEFHTEMAYHRLQPNYVMLACSRADHERTAATLVASVRKALPLLDERTRARL	PFAM_domain	TauD
F1D10	GCF_015767795	LAPEDPADKEAVAALSKALDEVTEAVYLEPGDLLIVDNFRTTHARTPFSPRWDGKDRWLHRVY	PFAM_domain	TauD
F1D10	GCF_015767795	RLIGRRAELRRLRLLLTKTRAGHGHVLLVCGEQGIGKTRLLEHTEHTLAAGAFRVVRSHCVATLPAPGYWPWEHLVRQLDPDSGLGDDGDADPVAQAEWLPEHHLTHQMRICRTVLAAARRTPLLLILEDLHLAHAPVLDVLQLLVKQIGQAPVMVV	PFAM_domain	AAA_16
F1D10	GCF_015767795	VDAVVFETRVRECRELSRARNPEATRAVAWSALEMWKGTPMGELHDYEFVAAEADRLEGIRLRALETWSQACLDLQHYEEVAFQLGEEIHRNPELERLGGLFMRAQYHSGRSAEALLTYERMRTAVAENLGADISPELQELHGKIL	PFAM_domain	BTAD
F1D10	GCF_015767795	VDLGAPRQRALLALLLIDVGNVVPLPVMTASIWGADPPSRVRGTLQAYVSRLRKLLHRHDRSLRLVHQLQGYL	PFAM_domain	Trans_reg_C
F1D10	GCF_015767795	LDTYAADTYPRSGTHPEPRPDAPPHARPGTRPGTRSEPRPDPGAEAAWLLAADRAHMFHPVLPRGREDRTVLVSGRGCTVRDTEGRTYLDASSVLGLTQIGHGREEIAQAAAEQMRTLGHFHTWGTISNDKAIRLAARLTDLAPQGLQRVYFTSGGGEGVEIALRMARYFHHRTGSPERTWILSRRTAYHGIGYGSGTVSGSPAYQDGFGPVLPHVHHLTPPDPYHAELYDGEDVTEYCLRELARTIDEIGPGRIAAMIGEPVMGAGGAVVPPPDYWPRVAALLRSHGILLILDEVVTAFGRTGTWFAAEHFGVTPDLLVTAKGITSGYVPHGAVLLTEEVADAVNGETGFPIGFTYTGHPTACAVALANLDIIEREGLLENAVKVGDHLAGRLAALRG…	CDS	Putrescine--pyruvate aminotransferase
F1D10	GCF_015767795	VLVSGRGCTVRDTEGRTYLDASSVLGLTQIGHGREEIAQAAAEQMRTLGHFHTWGTISNDKAIRLAARLTDLAPQGLQRVYFTSGGGEGVEIALRMARYFHHRTGSPERTWILSRRTAYHGIGYGSGTVSGSPAYQDGFGPVLPHVHHLTPPDPYHAELYDGEDVTEYCLRELARTIDEIGPGRIAAMIGEPVMGAGGAVVPPPDYWPRVAALLRSHGILLILDEVVTAFGRTGTWFAAEHFGVTPDLLVTAKGITSGYVPHGAVLLTEEVADAVNGETGFPIGFTYTGHPTACAVALANLDIIEREGLLENAVKVGDHLAGRLAALRGLPAVGDVRQLGMMLAVELVSDKTARTPLPGGTLGVVDALREDAGVIVRATPRSLVLNPALVMDRATADEV…	PFAM_domain	Aminotran_3
F1D10	GCF_015767795	PFVGRGDELRGLLESATSAFHTSGRVAFVVGEAGSGKTRLLSELERSVPDSVRTVWASCSESEDRPDYWPWTTVLRHLYAMWPERMHGFPGWLRRALAELLPEVGPEPQGPHSPDGGEENSGNGDGAGDGDSTPAHTLTLAPALAPPRSREARFTLHDAVCQALLRTVREPVVIMLEDMERADAPSLALLRLLVEQLRTVPLLLV	PFAM_domain	AAA_16
F1D10	GCF_015767795	IDANRFEQAIRTGRRLSREEQHQEARAVLCQALLSWGGTPYEELSAYDFAVQEANRLEQLRLGAVETWAHCCLRLGRDEEVMDQLKPEVQRNPLRERLIGQLMQAQYRLGCQADALRTYEATRRALAEELGTDPGKELAALHAAIL	PFAM_domain	BTAD
F1D10	GCF_015767795	PPRQRAVFALLLINAGSVVPVDSIVFRIWGNSPPGAVTATLQSYVSRLRKLLAE	PFAM_domain	Trans_reg_C
F1D10	GCF_015767795	MATTTAKAMLERLHQYGVDHVFGVVGREASAILFDEVEGLDFVLTRHEFTAGVMADVLARITNRPQACFATLGPGMTNLATGVATSALDRSSVIALAAQSESYDCYPNVTHQCLDSTAVMGPLTKFSVQLERGEDIVNLVDSAVLNSRIEPVGPSFISLPVDLLGAELNGTPTDAPLVRATATHALDADWRARLDEAAELVREAENPLLVVGSAVIRAGAVDALRALAERLNIPVVTTYTAKGVLPHDHPLNYGAISGYMDGILGHPALDEIFGPADLLLAIGYDYAEDLRPSMWTRGRAKTTVRVAPEVNPIPELFRADIDIVTNVAEFVTALDDATSGLAPKTRHDLSALRARVAEFLADPTEYEDGMRVHQVIDCMNSVLDNGTFVSDIGFFRHYG…	CDS	N(2)-(2-carboxyethyl)arginine synthase
F1D10	GCF_015767795	MPGPDLVYGFRVRIGTEGRPGGGPGGHSEPGSAPRFAVRGTHVPVHDGTAYPLWSGTAVTLGRPPVLVADGQVRLLLAGELYNRAELTGALGGSSAALGDAELLLAAWRRWGPGAFRLLNGRFAALLTDASTGATVAATDHAGSVPLWLRADVTGLSAATEAKTLAHEPGRPLGLSGTHTAPGAAGVCRVPAGTALLLHGVGGSDITARAVRTWTPPLSRALPGEREAVDLVGERLATAVRTRLRGGEAAPTVVLSGGIDSGGVAAHTAALAPGTRSVSMGTEVSDEFDAARSVAVHLGTAHSEIRLHSAELVRELPWAVAAAEITDPTVLEYLLPLVALYRRLDTGPLRILTGYGADIPLGGMHRRTASLWSLDDEIAGDMAGFDGLNEMSPVLAGIA…	CDS	Carboxyethyl-arginine beta-lactam-synthase
F1D10	GCF_015767795	VHHGHAGIRGSHADLAVIASDVPAAVGAVFTRSRFAAPSVLLSRDAVADGIARGVVVLSGNANAGTGPRGYEDAAEVRHLVAGIVDCDERDVLIASTGPVGERYPMSRVRAHLRAVRGPLPGADFDGAAAAVLGTAGARPTIRRARCGDATLIGVAKGPGTGPAEQDDRSTLAFFCTDAQVSPVVLDDIFRRVADRAFHGLGFGADASTGDTAAVLANGLAGRVDLVAFEQVLGALALDLVRDVVRDSGCGGALVTVRVTGAHDTEQAGRVGRAVVDAPSLRAAVHGPAPDWAPVAAVAGGHGDEGPGRSPGRITIRVGGREVFPAPRDRARPDAVTAYPHGGEVTVHIDLGVPGRAPGAFTVHGCDLLAGYPRLGAGRAV*	CDS	Glutamate N-acetyltransferase 2
F1D10	GCF_015767795	TTAKAMLERLHQYGVDHVFGVVGREASAILFDEVEGLDFVLTRHEFTAGVMADVLARITNRPQACFATLGPGMTNLATGVATSALDRSSVIALAAQSESYDCYPNVTHQCLDSTAVMGPLTKFSVQLERGEDIVNLVDSAVLNSRIEPVGPSFISLPVDLLGAELN	PFAM_domain	TPP_enzyme_N
F1D10	GCF_015767795	LDEAAELVREAENPLLVVGSAVIRAGAVDALRALAERLNIPVVTTYTAKGVLPHDHPLNYGAISGYMDGILGHPALDEIFGPADLLLAIGYDYAEDLRPSMWTRGRAKTTVRVAPEVNPIPELFRADIDIVTNVAEFVTAL	PFAM_domain	TPP_enzyme_M
F1D10	GCF_015767795	IGFFRHYGVLFAKSDQPYGFLTSAGCSSFGYGLPAAMAAQIARPGEPVFLIAGDGGFHSNSADIETAVRLGLPIVMVVVNNDRNGLIELYQNLGHQRSHAPAVGFGSVDFVQLAEANGCEAVRATDRTSLLAALTKGAGLGRPFLIEV	PFAM_domain	TPP_enzyme_C
F1D10	GCF_015767795	GRPPVLVADGQVRLLLAGELYNRAELTGALGGSSAALGDAELLLAAWRRWGPGAFRLLNGRFAALLTDASTGATVAATDHAGSVPLWLRADVTGLSAATEAKTLA	PFAM_domain	GATase_7
F1D10	GCF_015767795	HPYWDRAVLDALVSLEPGLKRRRGTDKWVLRQALSGLLPAETVARPKLGIHEGSGTT	PFAM_domain	Asn_synthase
F1D10	GCF_015767795	GERLATAVRTRLRGGEAAPTVVLSGGIDSGGVAAHTAALAPGTRSVSMGTEVSDEFDAARSVAVHLGTAHSEIRLHSAELVRELPWAVAAAEITDPTVLEYLLPLVALYRRLDTGPLRILTGYGADIPLGGMHRRTASLWSL	PFAM_domain	Asn_synthase
F1D10	GCF_015767795	DVVVVGAPYDGGTSYRPGARFAPRAIRHESSLIHGVGIDRGPGVFDRIDVVDGGDIDLSPFSMDLAMDTATVALTRLLERNDAFLMLGGDHSLSLAALRAVHARHGRVAVLHLDAHSDTNPPVYGGTYHHGTPFRWAIEEGLVDPERLVQVGIRGHNPRPDSLDYARGHGVSIVTAADFTRRSPRGIAEQIRRTVGGLPLYVSVDIDVVDPAYAPGTGTPAPGGLSSREVLTLLDVVGQLRPVGFDVVEVSPAYDPSGITSLLAAEIGAEL	PFAM_domain	Arginase
F1D10	GCF_015767795	HGHAGIRGSHADLAVIASDVPAAVGAVFTRSRFAAPSVLLSRDAVADGIARGVVVLSGNANAGTGPRGYEDAAEVRHLVAGIVDCDERDVLIASTGPVGERYPMSRVRAHLRAVRGPLPGADFDGAAAAVLGTAGARPTIRRARCGDATLIGVAKGPGTGPAEQDDRSTLAFFCTDAQVSPVVLDDIFRRVADRAFHGLGFGADASTGDTAAVLANGLAGRVDLVAFEQVLGALALDLVRDVVRDSGCGGALVTVRVTGAHDTEQAGRVGRAVVDAPSLRAAVHGPAPDWAPVAAVAGGHGDEGPGRSPGRITIRVGGREVFPAPRDRARPDAVTAYPHGGEVTVHIDLGVPGRAPGAFTVHGCDLLAGYPRL	PFAM_domain	ArgJ
F1D10	GCF_015767795	MSGQNGTGGQNGTGGGNGTGGGADGAAGVGAGTGPQSGNGRRNGRSGLGGRGSRGPDGAAGAGTGFHAGTGARSGTGVGTGTGARTGWPGVGTGTGAGPGARGTARVSTAVSPRYAQPATFMRLRHRPDPIGHDVVVVGAPYDGGTSYRPGARFAPRAIRHESSLIHGVGIDRGPGVFDRIDVVDGGDIDLSPFSMDLAMDTATVALTRLLERNDAFLMLGGDHSLSLAALRAVHARHGRVAVLHLDAHSDTNPPVYGGTYHHGTPFRWAIEEGLVDPERLVQVGIRGHNPRPDSLDYARGHGVSIVTAADFTRRSPRGIAEQIRRTVGGLPLYVSVDIDVVDPAYAPGTGTPAPGGLSSREVLTLLDVVGQLRPVGFDVVEVSPAYDPSGITSLLAAE…	CDS	Agmatinase
F1D10	GCF_015767795	MTTTVYETKSAPQPVGPYSQAVRRGNILSLSGQVALDPATGKVVEGGIAEQTRQVMNNLRNVLESAGASFSDVVTVRIYLTEAADFPGMNSVYAEFLAEPFPCRTTVFVGLPPGMLIEIDVLAVVE*	CDS	2-iminobutanoate/2-iminopropanoate deaminase
F1D10	GCF_015767795	MTEPKDLTATADTAGTADPNDPTGPAGAAVTRKPDLVTLDEVRAAARRVTEVARRTPLLRCDGLHGGHRVFVKAENLQSTGSFKVRGAANALLSLDPRPRSVVTFSAGNHGAAVALVGRALGVTVTVCMPPGAVAAKVGAVRRYGGEIVFTDDLIGSAAALAAERGCPVLHPFDDPAVIAGQGTTALEIFEEVPHPDVILVPVGGGGLISGVAAVTAALSDGTRVIGVEPETAPTVGHALRRGTPEPLPVPPRSAADGLNAPRTGALPLAHVRQHAVELVTVGEEDIRRAWPLMAAETRLLVEPSAAVTVAALRSGRIGLPECATVVLIATGGNTSLGALGDAASSANAVP*	CDS	L-threo-3-hydroxyaspartate ammonia-lyase
F1D10	GCF_015767795	KEVFAAVAAEAGQLLSADFAVLGRYEPNGTALYVAAWTRTGRDFPAGIQVPPGGRNVHTLVFESGCPARIDDYAAVSSGPASVVGKEWGFRATVCMPINVDGQLWGALSVASMNDKPMPSDTEDRLAGFTELVATAI	PFAM_domain	GAF
F1D10	GCF_015767795	PEQMFATVAAEVGELLGNDVTGIIRLDPDGMASAVGGWSRSLHGPLFPIGTRVDPDGRNVVTLVSETGRPARIDDAAESSGAPADFARARGFGSVVGVPINVEGRLWGVMMAISLTAEPLPPDTEDRLAGFTDLVATAI	PFAM_domain	GAF
F1D10	GCF_015767795	KSAPQPVGPYSQAVRRGNILSLSGQVALDPATGKVVEGGIAEQTRQVMNNLRNVLESAGASFSDVVTVRIYLTEAADFPGMNSVYAEFLAEPFPCRTTVFVGLPPGMLIEIDVLAVV	PFAM_domain	Ribonuc_L-PSP
F1D10	GCF_015767795	DIAIGTPPGQPPRAAVTAAADAMLAGRNQYADPAGVPELRAAVAGRLLASSGVGVDPETEITITAGATEGLLVALLTVTDPGDEVVVVEPAFELYRGAVELAGCTRVPAPLDPSGWRLDPERIASVLTPRTAALIVNTPHNPTGRVFTAEELGGLLDLCERRGVTCVVDEVYADFVFDGGPHVSALGFPRHRPRVVVVGSLSKADEMSGWRLGYCVADPALTTALRHVHERTTFGAAVPLQHGAAVLARAGSGPEQFRNGRDEMVRRLAAMGFEVTTPEGGWFLLAGTRRLGLRSDALAEGLLVRAGVLVAPATPFFADTGEGQRWIRTTFVKDLATLTKALDA	PFAM_domain	Aminotran_1_2
F1D10	GCF_015767795	TEVARRTPLLRCDGLHGGHRVFVKAENLQSTGSFKVRGAANALLSLDPRPRSVVTFSAGNHGAAVALVGRALGVTVTVCMPPGAVAAKVGAVRRYGGEIVFTDDLIGSAAALAAERGCPVLHPFDDPAVIAGQGTTALEIFEEVPHPDVILVPVGGGGLISGVAAVTAALSDGTRVIGVEPETAPTVGHALRRGTPEPLPVPPRSAADGLNAPRTGALPLAHVRQHAVELVTVGEEDIRRAWPLMAAETRLLVEPSAAVTVAALRSGRIGLPECATVVLIATG	PFAM_domain	PALP
F1D10	GCF_015767795	IGLGVVAIGVSFGAVAVTSGVPGWMAVALSVFVFAGGAQFMAVSLATAGNPVAAVVAGLLLNARHLPFGLALGDMFRPGRGRMLLGAHLLSDESAALALSLPPGPARRRAYWRLAWVLVFAWNGGTVLGVILVDA	PFAM_domain	AzlC
F1D14	GCF_015767815	LTTAISALPTVPGSGLEALDRATLIHPTLSGNTAERIVLTSGSGSRVRDTDGREYLDASAVLGVTQVGHGRAELARVAAEQMARLEYFHTWGTISNDRAVELAARLVGLSPEPLTRVYFTSGGAEGNEIALRMARLYHHRRGESARTWILSRRSAYHGVGYGSGGVTGFPAYHQGFGPSLPDVDFLTPPQPYRRELFAGSDVTDFCLAELRETIDRIGPERIAAMIGEPIMGAVGAAAPPADYWPRVAELLHSYGILLISDEVITGYGRTGHWFAADHFGVVPDIMVTAKGITSGYVPHGAVLTTEAVADEVVGDQGFPAGFTYSGHATACAVALANLDIIERENLLDNASTVGAYLGKRLAELSDLPIVGDVRQTGLMLGVELVADRGTREPLPGAAV…	CDS	Putrescine--pyruvate aminotransferase
F1D14	GCF_015767815	IVLTSGSGSRVRDTDGREYLDASAVLGVTQVGHGRAELARVAAEQMARLEYFHTWGTISNDRAVELAARLVGLSPEPLTRVYFTSGGAEGNEIALRMARLYHHRRGESARTWILSRRSAYHGVGYGSGGVTGFPAYHQGFGPSLPDVDFLTPPQPYRRELFAGSDVTDFCLAELRETIDRIGPERIAAMIGEPIMGAVGAAAPPADYWPRVAELLHSYGILLISDEVITGYGRTGHWFAADHFGVVPDIMVTAKGITSGYVPHGAVLTTEAVADEVVGDQGFPAGFTYSGHATACAVALANLDIIERENLLDNASTVGAYLGKRLAELSDLPIVGDVRQTGLMLGVELVADRGTREPLPGAAVAEALRERAGILLRANGNALIVNPPLIFTQEDADELV…	PFAM_domain	Aminotran_3
F1D14	GCF_015767815	LAPEDPADKEAVAALSKALDEVTEAVYLEPGDLLIVDNFRTTHARTPFSPRWDGKDRWLHRVY	PFAM_domain	TauD
F1D14	GCF_015767815	HTGYRELRSGTVYHDVYPSPGAHHLSSETSETLLEFHTEMAYHRLQPNYVMLACSRADHERTAATLVASVRKALPLLDERTRARL	PFAM_domain	TauD
F1D14	GCF_015767815	RLIGRRAELRRLRLLLTKTRAGHGHVLLVCGEQGIGKTRLLEHTEHTLAAGAFRVVRSHCVATLPAPGYWPWEHLVRQLDPDSGLGDDGDADPVAQAEWLPEHHLTHQMRICRTVLAAARRTPLLLILEDLHLAHAPVLDVLQLLVKQIGQAPVMVV	PFAM_domain	AAA_16
F1D14	GCF_015767815	VDAVVFETRVRECRELSRARNPEATRAVAWSALEMWKGTPMGELHDYEFVAAEADRLEGIRLRALETWSQACLDLQHYEEVAFQLGEEIHRNPELERLGGLFMRAQYHSGRSAEALLTYERMRTAVAENLGADISPELQELHGKIL	PFAM_domain	BTAD
F1D14	GCF_015767815	VDLGAPRQRALLALLLIDVGNVVPLPVMTASIWGADPPSRVRGTLQAYVSRLRKLLHRHDRSLRLVHQLQGYL	PFAM_domain	Trans_reg_C
F1D14	GCF_015767815	LDTYAADTYPRSGTHPEPRPDAPPHARPGTRPGTRSEPRPDPGAEAAWLLAADRAHMFHPVLPRGREDRTVLVSGRGCTVRDTEGRTYLDASSVLGLTQIGHGREEIAQAAAEQMRTLGHFHTWGTISNDKAIRLAARLTDLAPQGLQRVYFTSGGGEGVEIALRMARYFHHRTGSPERTWILSRRTAYHGIGYGSGTVSGSPAYQDGFGPVLPHVHHLTPPDPYHAELYDGEDVTEYCLRELARTIDEIGPGRIAAMIGEPVMGAGGAVVPPPDYWPRVAALLRSHGILLILDEVVTAFGRTGTWFAAEHFGVTPDLLVTAKGITSGYVPHGAVLLTEEVADAVNGETGFPIGFTYTGHPTACAVALANLDIIEREGLLENAVKVGDHLAGRLAALRG…	CDS	Putrescine--pyruvate aminotransferase
F1D14	GCF_015767815	VLVSGRGCTVRDTEGRTYLDASSVLGLTQIGHGREEIAQAAAEQMRTLGHFHTWGTISNDKAIRLAARLTDLAPQGLQRVYFTSGGGEGVEIALRMARYFHHRTGSPERTWILSRRTAYHGIGYGSGTVSGSPAYQDGFGPVLPHVHHLTPPDPYHAELYDGEDVTEYCLRELARTIDEIGPGRIAAMIGEPVMGAGGAVVPPPDYWPRVAALLRSHGILLILDEVVTAFGRTGTWFAAEHFGVTPDLLVTAKGITSGYVPHGAVLLTEEVADAVNGETGFPIGFTYTGHPTACAVALANLDIIEREGLLENAVKVGDHLAGRLAALRGLPAVGDVRQLGMMLAVELVSDKTARTPLPGGTLGVVDALREDAGVIVRATPRSLVLNPALVMDRATADEV…	PFAM_domain	Aminotran_3
F1D14	GCF_015767815	PFVGRGDELRGLLESATSAFHTSGRVAFVVGEAGSGKTRLLSELERSVPDSVRTVWASCSESEDRPDYWPWTTVLRHLYAMWPERMHGFPGWLRRALAELLPEVGPEPQGPHSPDGGEENSGNGDGAGDGDSTPAHTLTLAPALAPPRSREARFTLHDAVCQALLRTVREPVVIMLEDMERADAPSLALLRLLVEQLRTVPLLLV	PFAM_domain	AAA_16
F1D14	GCF_015767815	IDANRFEQAIRTGRRLSREEQHQEARAVLCQALLSWGGTPYEELSAYDFAVQEANRLEQLRLGAVETWAHCCLRLGRDEEVMDQLKPEVQRNPLRERLIGQLMQAQYRLGCQADALRTYEATRRALAEELGTDPGKELAALHAAIL	PFAM_domain	BTAD
F1D14	GCF_015767815	PPRQRAVFALLLINAGSVVPVDSIVFRIWGNSPPGAVTATLQSYVSRLRKLLAE	PFAM_domain	Trans_reg_C
F1D14	GCF_015767815	MATTTAKAMLERLHQYGVDHVFGVVGREASAILFDEVEGLDFVLTRHEFTAGVMADVLARITNRPQACFATLGPGMTNLATGVATSALDRSSVIALAAQSESYDCYPNVTHQCLDSTAVMGPLTKFSVQLERGEDIVNLVDSAVLNSRIEPVGPSFISLPVDLLGAELNGTPTDAPLVRATATHALDADWRARLDEAAELVREAENPLLVVGSAVIRAGAVDALRALAERLNIPVVTTYTAKGVLPHDHPLNYGAISGYMDGILGHPALDEIFGPADLLLAIGYDYAEDLRPSMWTRGRAKTTVRVAPEVNPIPELFRADIDIVTNVAEFVTALDDATSGLAPKTRHDLSALRARVAEFLADPTEYEDGMRVHQVIDCMNSVLDNGTFVSDIGFFRHYG…	CDS	N(2)-(2-carboxyethyl)arginine synthase
F1D14	GCF_015767815	MPGPDLVYGFRVRIGTEGRPGGGPGGHSEPGSAPRFAVRGTHVPVHDGTAYPLWSGTAVTLGRPPVLVADGQVRLLLAGELYNRAELTGALGGSSAALGDAELLLAAWRRWGPGAFRLLNGRFAALLTDASTGATVAATDHAGSVPLWLRADVTGLSAATEAKTLAHEPGRPLGLSGTHTAPGAAGVCRVPAGTALLLHGVGGSDITARAVRTWTPPLSRALPGEREAVDLVGERLATAVRTRLRGGEAAPTVVLSGGIDSGGVAAHTAALAPGTRSVSMGTEVSDEFDAARSVAVHLGTAHSEIRLHSAELVRELPWAVAAAEITDPTVLEYLLPLVALYRRLDTGPLRILTGYGADIPLGGMHRRTASLWSLDDEIAGDMAGFDGLNEMSPVLAGIA…	CDS	Carboxyethyl-arginine beta-lactam-synthase
F1D14	GCF_015767815	VHHGHAGIRGSHADLAVIASDVPAAVGAVFTRSRFAAPSVLLSRDAVADGIARGVVVLSGNANAGTGPRGYEDAAEVRHLVAGIVDCDERDVLIASTGPVGERYPMSRVRAHLRAVRGPLPGADFDGAAAAVLGTAGARPTIRRARCGDATLIGVAKGPGTGPAEQDDRSTLAFFCTDAQVSPVVLDDIFRRVADRAFHGLGFGADASTGDTAAVLANGLAGRVDLVAFEQVLGALALDLVRDVVRDSGCGGALVTVRVTGAHDTEQAGRVGRAVVDAPSLRAAVHGPAPDWAPVAAVAGGHGDEGPGRSPGRITIRVGGREVFPAPRDRARPDAVTAYPHGGEVTVHIDLGVPGRAPGAFTVHGCDLLAGYPRLGAGRAV*	CDS	Glutamate N-acetyltransferase 2
F1D14	GCF_015767815	TTAKAMLERLHQYGVDHVFGVVGREASAILFDEVEGLDFVLTRHEFTAGVMADVLARITNRPQACFATLGPGMTNLATGVATSALDRSSVIALAAQSESYDCYPNVTHQCLDSTAVMGPLTKFSVQLERGEDIVNLVDSAVLNSRIEPVGPSFISLPVDLLGAELN	PFAM_domain	TPP_enzyme_N
F1D14	GCF_015767815	LDEAAELVREAENPLLVVGSAVIRAGAVDALRALAERLNIPVVTTYTAKGVLPHDHPLNYGAISGYMDGILGHPALDEIFGPADLLLAIGYDYAEDLRPSMWTRGRAKTTVRVAPEVNPIPELFRADIDIVTNVAEFVTAL	PFAM_domain	TPP_enzyme_M
F1D14	GCF_015767815	IGFFRHYGVLFAKSDQPYGFLTSAGCSSFGYGLPAAMAAQIARPGEPVFLIAGDGGFHSNSADIETAVRLGLPIVMVVVNNDRNGLIELYQNLGHQRSHAPAVGFGSVDFVQLAEANGCEAVRATDRTSLLAALTKGAGLGRPFLIEV	PFAM_domain	TPP_enzyme_C
F1D14	GCF_015767815	GRPPVLVADGQVRLLLAGELYNRAELTGALGGSSAALGDAELLLAAWRRWGPGAFRLLNGRFAALLTDASTGATVAATDHAGSVPLWLRADVTGLSAATEAKTLA	PFAM_domain	GATase_7
F1D14	GCF_015767815	HPYWDRAVLDALVSLEPGLKRRRGTDKWVLRQALSGLLPAETVARPKLGIHEGSGTT	PFAM_domain	Asn_synthase
F1D14	GCF_015767815	GERLATAVRTRLRGGEAAPTVVLSGGIDSGGVAAHTAALAPGTRSVSMGTEVSDEFDAARSVAVHLGTAHSEIRLHSAELVRELPWAVAAAEITDPTVLEYLLPLVALYRRLDTGPLRILTGYGADIPLGGMHRRTASLWSL	PFAM_domain	Asn_synthase
F1D14	GCF_015767815	DVVVVGAPYDGGTSYRPGARFAPRAIRHESSLIHGVGIDRGPGVFDRIDVVDGGDIDLSPFSMDLAMDTATVALTRLLERNDAFLMLGGDHSLSLAALRAVHARHGRVAVLHLDAHSDTNPPVYGGTYHHGTPFRWAIEEGLVDPERLVQVGIRGHNPRPDSLDYARGHGVSIVTAADFTRRSPRGIAEQIRRTVGGLPLYVSVDIDVVDPAYAPGTGTPAPGGLSSREVLTLLDVVGQLRPVGFDVVEVSPAYDPSGITSLLAAEIGAEL	PFAM_domain	Arginase
F1D14	GCF_015767815	HGHAGIRGSHADLAVIASDVPAAVGAVFTRSRFAAPSVLLSRDAVADGIARGVVVLSGNANAGTGPRGYEDAAEVRHLVAGIVDCDERDVLIASTGPVGERYPMSRVRAHLRAVRGPLPGADFDGAAAAVLGTAGARPTIRRARCGDATLIGVAKGPGTGPAEQDDRSTLAFFCTDAQVSPVVLDDIFRRVADRAFHGLGFGADASTGDTAAVLANGLAGRVDLVAFEQVLGALALDLVRDVVRDSGCGGALVTVRVTGAHDTEQAGRVGRAVVDAPSLRAAVHGPAPDWAPVAAVAGGHGDEGPGRSPGRITIRVGGREVFPAPRDRARPDAVTAYPHGGEVTVHIDLGVPGRAPGAFTVHGCDLLAGYPRL	PFAM_domain	ArgJ
F1D14	GCF_015767815	MSGQNGTGGQNGTGGGNGTGGGADGAAGVGAGTGPQSGNGRRNGRSGLGGRGSRGPDGAAGAGTGFHAGTGARSGTGVGTGTGARTGWPGVGTGTGAGPGARGTARVSTAVSPRYAQPATFMRLRHRPDPIGHDVVVVGAPYDGGTSYRPGARFAPRAIRHESSLIHGVGIDRGPGVFDRIDVVDGGDIDLSPFSMDLAMDTATVALTRLLERNDAFLMLGGDHSLSLAALRAVHARHGRVAVLHLDAHSDTNPPVYGGTYHHGTPFRWAIEEGLVDPERLVQVGIRGHNPRPDSLDYARGHGVSIVTAADFTRRSPRGIAEQIRRTVGGLPLYVSVDIDVVDPAYAPGTGTPAPGGLSSREVLTLLDVVGQLRPVGFDVVEVSPAYDPSGITSLLAAE…	CDS	Agmatinase
F1D14	GCF_015767815	MTTTVYETKSAPQPVGPYSQAVRRGNILSLSGQVALDPATGKVVEGGIAEQTRQVMNNLRNVLESAGASFSDVVTVRIYLTEAADFPGMNSVYAEFLAEPFPCRTTVFVGLPPGMLIEIDVLAVVE*	CDS	2-iminobutanoate/2-iminopropanoate deaminase
F1D14	GCF_015767815	MTEPKDLTATADTAGTADPNDPTGPAGAAVTRKPDLVTLDEVRAAARRVTEVARRTPLLRCDGLHGGHRVFVKAENLQSTGSFKVRGAANALLSLDPRPRSVVTFSAGNHGAAVALVGRALGVTVTVCMPPGAVAAKVGAVRRYGGEIVFTDDLIGSAAALAAERGCPVLHPFDDPAVIAGQGTTALEIFEEVPHPDVILVPVGGGGLISGVAAVTAALSDGTRVIGVEPETAPTVGHALRRGTPEPLPVPPRSAADGLNAPRTGALPLAHVRQHAVELVTVGEEDIRRAWPLMAAETRLLVEPSAAVTVAALRSGRIGLPECATVVLIATGGNTSLGALGDAASSANAVP*	CDS	L-threo-3-hydroxyaspartate ammonia-lyase
F1D14	GCF_015767815	KEVFAAVAAEAGQLLSADFAVLGRYEPNGTALYVAAWTRTGRDFPAGIQVPPGGRNVHTLVFESGCPARIDDYAAVSSGPASVVGKEWGFRATVCMPINVDGQLWGALSVASMNDKPMPSDTEDRLAGFTELVATAI	PFAM_domain	GAF
F1D14	GCF_015767815	PEQMFATVAAEVGELLGNDVTGIIRLDPDGMASAVGGWSRSLHGPLFPIGTRVDPDGRNVVTLVSETGRPARIDDAAESSGAPADFARARGFGSVVGVPINVEGRLWGVMMAISLTAEPLPPDTEDRLAGFTDLVATAI	PFAM_domain	GAF
F1D14	GCF_015767815	KSAPQPVGPYSQAVRRGNILSLSGQVALDPATGKVVEGGIAEQTRQVMNNLRNVLESAGASFSDVVTVRIYLTEAADFPGMNSVYAEFLAEPFPCRTTVFVGLPPGMLIEIDVLAVV	PFAM_domain	Ribonuc_L-PSP
F1D14	GCF_015767815	DIAIGTPPGQPPRAAVTAAADAMLAGRNQYADPAGVPELRAAVAGRLLASSGVGVDPETEITITAGATEGLLVALLTVTDPGDEVVVVEPAFELYRGAVELAGCTRVPAPLDPSGWRLDPERIASVLTPRTAALIVNTPHNPTGRVFTAEELGGLLDLCERRGVTCVVDEVYADFVFDGGPHVSALGFPRHRPRVVVVGSLSKADEMSGWRLGYCVADPALTTALRHVHERTTFGAAVPLQHGAAVLARAGSGPEQFRNGRDEMVRRLAAMGFEVTTPEGGWFLLAGTRRLGLRSDALAEGLLVRAGVLVAPATPFFADTGEGQRWIRTTFVKDLATLTKALDA	PFAM_domain	Aminotran_1_2
F1D14	GCF_015767815	TEVARRTPLLRCDGLHGGHRVFVKAENLQSTGSFKVRGAANALLSLDPRPRSVVTFSAGNHGAAVALVGRALGVTVTVCMPPGAVAAKVGAVRRYGGEIVFTDDLIGSAAALAAERGCPVLHPFDDPAVIAGQGTTALEIFEEVPHPDVILVPVGGGGLISGVAAVTAALSDGTRVIGVEPETAPTVGHALRRGTPEPLPVPPRSAADGLNAPRTGALPLAHVRQHAVELVTVGEEDIRRAWPLMAAETRLLVEPSAAVTVAALRSGRIGLPECATVVLIATG	PFAM_domain	PALP
F1D14	GCF_015767815	IGLGVVAIGVSFGAVAVTSGVPGWMAVALSVFVFAGGAQFMAVSLATAGNPVAAVVAGLLLNARHLPFGLALGDMFRPGRGRMLLGAHLLSDESAALALSLPPGPARRRAYWRLAWVLVFAWNGGTVLGVILVDA	PFAM_domain	AzlC
F1D18	GCF_015767855	LTTAISALPTVPGSGLEALDRATLIHPTLSGNTAERIVLTSGSGSRVRDTDGREYLDASAVLGVTQVGHGRAELARVAAEQMARLEYFHTWGTISNDRAVELAARLVGLSPEPLTRVYFTSGGAEGNEIALRMARLYHHRRGESARTWILSRRSAYHGVGYGSGGVTGFPAYHQGFGPSLPDVDFLTPPQPYRRELFAGSDVTDFCLAELRETIDRIGPERIAAMIGEPIMGAVGAAAPPADYWPRVAELLHSYGILLISDEVITGYGRTGHWFAADHFGVVPDIMVTAKGITSGYVPHGAVLTTEAVADEVVGDQGFPAGFTYSGHATACAVALANLDIIERENLLDNASTVGAYLGKRLAELSDLPIVGDVRQTGLMLGVELVADRGTREPLPGAAV…	CDS	Putrescine--pyruvate aminotransferase
F1D18	GCF_015767855	IVLTSGSGSRVRDTDGREYLDASAVLGVTQVGHGRAELARVAAEQMARLEYFHTWGTISNDRAVELAARLVGLSPEPLTRVYFTSGGAEGNEIALRMARLYHHRRGESARTWILSRRSAYHGVGYGSGGVTGFPAYHQGFGPSLPDVDFLTPPQPYRRELFAGSDVTDFCLAELRETIDRIGPERIAAMIGEPIMGAVGAAAPPADYWPRVAELLHSYGILLISDEVITGYGRTGHWFAADHFGVVPDIMVTAKGITSGYVPHGAVLTTEAVADEVVGDQGFPAGFTYSGHATACAVALANLDIIERENLLDNASTVGAYLGKRLAELSDLPIVGDVRQTGLMLGVELVADRGTREPLPGAAVAEALRERAGILLRANGNALIVNPPLIFTQEDADELV…	PFAM_domain	Aminotran_3
F1D18	GCF_015767855	HTGYRELRSGTVYHDVYPSPGAHHLSSETSETLLEFHTEMAYHRLQPNYVMLACSRADHERTAATLVASVRKALPLLDERTRARL	PFAM_domain	TauD
F1D18	GCF_015767855	LAPEDPADKEAVAALSKALDEVTEAVYLEPGDLLIVDNFRTTHARTPFSPRWDGKDRWLHRVY	PFAM_domain	TauD
F1D18	GCF_015767855	RLIGRRAELRRLRLLLTKTRAGHGHVLLVCGEQGIGKTRLLEHTEHTLAAGAFRVVRSHCVATLPAPGYWPWEHLVRQLDPDSGLGDDGDADPVAQAEWLPEHHLTHQMRICRTVLAAARRTPLLLILEDLHLAHAPVLDVLQLLVKQIGQAPVMVV	PFAM_domain	AAA_16
F1D18	GCF_015767855	VDAVVFETRVRECRELSRARNPEATRAVAWSALEMWKGTPMGELHDYEFVAAEADRLEGIRLRALETWSQACLDLQHYEEVAFQLGEEIHRNPELERLGGLFMRAQYHSGRSAEALLTYERMRTAVAENLGADISPELQELHGKIL	PFAM_domain	BTAD
F1D18	GCF_015767855	VDLGAPRQRALLALLLIDVGNVVPLPVMTASIWGADPPSRVRGTLQAYVSRLRKLLHRHDRSLRLVHQLQGYL	PFAM_domain	Trans_reg_C
F1D18	GCF_015767855	LDTYAADTYPRSGTHPEPRPDAPPHARPGTRPGTRSEPRPDPGAEAAWLLAADRAHMFHPVLPRGREDRTVLVSGRGCTVRDTEGRTYLDASSVLGLTQIGHGREEIAQAAAEQMRTLGHFHTWGTISNDKAIRLAARLTDLAPQGLQRVYFTSGGGEGVEIALRMARYFHHRTGSPERTWILSRRTAYHGIGYGSGTVSGSPAYQDGFGPVLPHVHHLTPPDPYHAELYDGEDVTEYCLRELARTIDEIGPGRIAAMIGEPVMGAGGAVVPPPDYWPRVAALLRSHGILLILDEVVTAFGRTGTWFAAEHFGVTPDLLVTAKGITSGYVPHGAVLLTEEVADAVNGETGFPIGFTYTGHPTACAVALANLDIIEREGLLENAVKVGDHLAGRLAALRG…	CDS	Putrescine--pyruvate aminotransferase
F1D18	GCF_015767855	VLVSGRGCTVRDTEGRTYLDASSVLGLTQIGHGREEIAQAAAEQMRTLGHFHTWGTISNDKAIRLAARLTDLAPQGLQRVYFTSGGGEGVEIALRMARYFHHRTGSPERTWILSRRTAYHGIGYGSGTVSGSPAYQDGFGPVLPHVHHLTPPDPYHAELYDGEDVTEYCLRELARTIDEIGPGRIAAMIGEPVMGAGGAVVPPPDYWPRVAALLRSHGILLILDEVVTAFGRTGTWFAAEHFGVTPDLLVTAKGITSGYVPHGAVLLTEEVADAVNGETGFPIGFTYTGHPTACAVALANLDIIEREGLLENAVKVGDHLAGRLAALRGLPAVGDVRQLGMMLAVELVSDKTARTPLPGGTLGVVDALREDAGVIVRATPRSLVLNPALVMDRATADEV…	PFAM_domain	Aminotran_3
F1D18	GCF_015767855	PFVGRGDELRGLLESATSAFHTSGRVAFVVGEAGSGKTRLLSELERSVPDSVRTVWASCSESEDRPDYWPWTTVLRHLYAMWPERMHGFPGWLRRALAELLPEVGPEPQGPHSPDGGEENSGNGDGAGDGDSTPAHTLTLAPALAPPRSREARFTLHDAVCQALLRTVREPVVIMLEDMERADAPSLALLRLLVEQLRTVPLLLV	PFAM_domain	AAA_16
F1D18	GCF_015767855	IDANRFEQAIRTGRRLSREEQHQEARAVLCQALLSWGGTPYEELSAYDFAVQEANRLEQLRLGAVETWAHCCLRLGRDEEVMDQLKPEVQRNPLRERLIGQLMQAQYRLGCQADALRTYEATRRALAEELGTDPGKELAALHAAIL	PFAM_domain	BTAD
F1D18	GCF_015767855	PPRQRAVFALLLINAGSVVPVDSIVFRIWGNSPPGAVTATLQSYVSRLRKLLAE	PFAM_domain	Trans_reg_C
F1D18	GCF_015767855	MATTTAKAMLERLHQYGVDHVFGVVGREASAILFDEVEGLDFVLTRHEFTAGVMADVLARITNRPQACFATLGPGMTNLATGVATSALDRSSVIALAAQSESYDCYPNVTHQCLDSTAVMGPLTKFSVQLERGEDIVNLVDSAVLNSRIEPVGPSFISLPVDLLGAELNGTPTDAPLVRATATHALDADWRARLDEAAELVREAENPLLVVGSAVIRAGAVDALRALAERLNIPVVTTYTAKGVLPHDHPLNYGAISGYMDGILGHPALDEIFGPADLLLAIGYDYAEDLRPSMWTRGRAKTTVRVAPEVNPIPELFRADIDIVTNVAEFVTALDDATSGLAPKTRHDLSALRARVAEFLADPTEYEDGMRVHQVIDCMNSVLDNGTFVSDIGFFRHYG…	CDS	N(2)-(2-carboxyethyl)arginine synthase
F1D18	GCF_015767855	MPGPDLVYGFRVRIGTEGRPGGGPGGHSEPGSAPRFAVRGTHVPVHDGTAYPLWSGTAVTLGRPPVLVADGQVRLLLAGELYNRAELTGALGGSSAALGDAELLLAAWRRWGPGAFRLLNGRFAALLTDASTGATVAATDHAGSVPLWLRADVTGLSAATEAKTLAHEPGRPLGLSGTHTAPGAAGVCRVPAGTALLLHGVGGSDITARAVRTWTPPLSRALPGEREAVDLVGERLATAVRTRLRGGEAAPTVVLSGGIDSGGVAAHTAALAPGTRSVSMGTEVSDEFDAARSVAVHLGTAHSEIRLHSAELVRELPWAVAAAEITDPTVLEYLLPLVALYRRLDTGPLRILTGYGADIPLGGMHRRTASLWSLDDEIAGDMAGFDGLNEMSPVLAGIA…	CDS	Carboxyethyl-arginine beta-lactam-synthase
F1D18	GCF_015767855	VHHGHAGIRGSHADLAVIASDVPAAVGAVFTRSRFAAPSVLLSRDAVADGIARGVVVLSGNANAGTGPRGYEDAAEVRHLVAGIVDCDERDVLIASTGPVGERYPMSRVRAHLRAVRGPLPGADFDGAAAAVLGTAGARPTIRRARCGDATLIGVAKGPGTGPAEQDDRSTLAFFCTDAQVSPVVLDDIFRRVADRAFHGLGFGADASTGDTAAVLANGLAGRVDLVAFEQVLGALALDLVRDVVRDSGCGGALVTVRVTGAHDTEQAGRVGRAVVDAPSLRAAVHGPAPDWAPVAAVAGGHGDEGPGRSPGRITIRVGGREVFPAPRDRARPDAVTAYPHGGEVTVHIDLGVPGRAPGAFTVHGCDLLAGYPRLGAGRAV*	CDS	Glutamate N-acetyltransferase 2
F1D18	GCF_015767855	TTAKAMLERLHQYGVDHVFGVVGREASAILFDEVEGLDFVLTRHEFTAGVMADVLARITNRPQACFATLGPGMTNLATGVATSALDRSSVIALAAQSESYDCYPNVTHQCLDSTAVMGPLTKFSVQLERGEDIVNLVDSAVLNSRIEPVGPSFISLPVDLLGAELN	PFAM_domain	TPP_enzyme_N
F1D18	GCF_015767855	LDEAAELVREAENPLLVVGSAVIRAGAVDALRALAERLNIPVVTTYTAKGVLPHDHPLNYGAISGYMDGILGHPALDEIFGPADLLLAIGYDYAEDLRPSMWTRGRAKTTVRVAPEVNPIPELFRADIDIVTNVAEFVTAL	PFAM_domain	TPP_enzyme_M
F1D18	GCF_015767855	IGFFRHYGVLFAKSDQPYGFLTSAGCSSFGYGLPAAMAAQIARPGEPVFLIAGDGGFHSNSADIETAVRLGLPIVMVVVNNDRNGLIELYQNLGHQRSHAPAVGFGSVDFVQLAEANGCEAVRATDRTSLLAALTKGAGLGRPFLIEV	PFAM_domain	TPP_enzyme_C
F1D18	GCF_015767855	GRPPVLVADGQVRLLLAGELYNRAELTGALGGSSAALGDAELLLAAWRRWGPGAFRLLNGRFAALLTDASTGATVAATDHAGSVPLWLRADVTGLSAATEAKTLA	PFAM_domain	GATase_7
F1D18	GCF_015767855	HPYWDRAVLDALVSLEPGLKRRRGTDKWVLRQALSGLLPAETVARPKLGIHEGSGTT	PFAM_domain	Asn_synthase
F1D18	GCF_015767855	GERLATAVRTRLRGGEAAPTVVLSGGIDSGGVAAHTAALAPGTRSVSMGTEVSDEFDAARSVAVHLGTAHSEIRLHSAELVRELPWAVAAAEITDPTVLEYLLPLVALYRRLDTGPLRILTGYGADIPLGGMHRRTASLWSL	PFAM_domain	Asn_synthase
F1D18	GCF_015767855	DVVVVGAPYDGGTSYRPGARFAPRAIRHESSLIHGVGIDRGPGVFDRIDVVDGGDIDLSPFSMDLAMDTATVALTRLLERNDAFLMLGGDHSLSLAALRAVHARHGRVAVLHLDAHSDTNPPVYGGTYHHGTPFRWAIEEGLVDPERLVQVGIRGHNPRPDSLDYARGHGVSIVTAADFTRRSPRGIAEQIRRTVGGLPLYVSVDIDVVDPAYAPGTGTPAPGGLSSREVLTLLDVVGQLRPVGFDVVEVSPAYDPSGITSLLAAEIGAEL	PFAM_domain	Arginase
F1D18	GCF_015767855	HGHAGIRGSHADLAVIASDVPAAVGAVFTRSRFAAPSVLLSRDAVADGIARGVVVLSGNANAGTGPRGYEDAAEVRHLVAGIVDCDERDVLIASTGPVGERYPMSRVRAHLRAVRGPLPGADFDGAAAAVLGTAGARPTIRRARCGDATLIGVAKGPGTGPAEQDDRSTLAFFCTDAQVSPVVLDDIFRRVADRAFHGLGFGADASTGDTAAVLANGLAGRVDLVAFEQVLGALALDLVRDVVRDSGCGGALVTVRVTGAHDTEQAGRVGRAVVDAPSLRAAVHGPAPDWAPVAAVAGGHGDEGPGRSPGRITIRVGGREVFPAPRDRARPDAVTAYPHGGEVTVHIDLGVPGRAPGAFTVHGCDLLAGYPRL	PFAM_domain	ArgJ
F1D18	GCF_015767855	MSGQNGTGGQNGTGGGNGTGGGADGAAGVGAGTGPQSGNGRRNGRSGLGGRGSRGPDGAAGAGTGFHAGTGARSGTGVGTGTGARTGWPGVGTGTGAGPGARGTARVSTAVSPRYAQPATFMRLRHRPDPIGHDVVVVGAPYDGGTSYRPGARFAPRAIRHESSLIHGVGIDRGPGVFDRIDVVDGGDIDLSPFSMDLAMDTATVALTRLLERNDAFLMLGGDHSLSLAALRAVHARHGRVAVLHLDAHSDTNPPVYGGTYHHGTPFRWAIEEGLVDPERLVQVGIRGHNPRPDSLDYARGHGVSIVTAADFTRRSPRGIAEQIRRTVGGLPLYVSVDIDVVDPAYAPGTGTPAPGGLSSREVLTLLDVVGQLRPVGFDVVEVSPAYDPSGITSLLAAE…	CDS	Agmatinase
F1D18	GCF_015767855	MTTTVYETKSAPQPVGPYSQAVRRGNILSLSGQVALDPATGKVVEGGIAEQTRQVMNNLRNVLESAGASFSDVVTVRIYLTEAADFPGMNSVYAEFLAEPFPCRTTVFVGLPPGMLIEIDVLAVVE*	CDS	2-iminobutanoate/2-iminopropanoate deaminase
F1D18	GCF_015767855	MTEPKDLTATADTAGTADPNDPTGPAGAAVTRKPDLVTLDEVRAAARRVTEVARRTPLLRCDGLHGGHRVFVKAENLQSTGSFKVRGAANALLSLDPRPRSVVTFSAGNHGAAVALVGRALGVTVTVCMPPGAVAAKVGAVRRYGGEIVFTDDLIGSAAALAAERGCPVLHPFDDPAVIAGQGTTALEIFEEVPHPDVILVPVGGGGLISGVAAVTAALSDGTRVIGVEPETAPTVGHALRRGTPEPLPVPPRSAADGLNAPRTGALPLAHVRQHAVELVTVGEEDIRRAWPLMAAETRLLVEPSAAVTVAALRSGRIGLPECATVVLIATGGNTSLGALGDAASSANAVP*	CDS	L-threo-3-hydroxyaspartate ammonia-lyase
F1D18	GCF_015767855	KEVFAAVAAEAGQLLSADFAVLGRYEPNGTALYVAAWTRTGRDFPAGIQVPPGGRNVHTLVFESGCPARIDDYAAVSSGPASVVGKEWGFRATVCMPINVDGQLWGALSVASMNDKPMPSDTEDRLAGFTELVATAI	PFAM_domain	GAF
F1D18	GCF_015767855	PEQMFATVAAEVGELLGNDVTGIIRLDPDGMASAVGGWSRSLHGPLFPIGTRVDPDGRNVVTLVSETGRPARIDDAAESSGAPADFARARGFGSVVGVPINVEGRLWGVMMAISLTAEPLPPDTEDRLAGFTDLVATAI	PFAM_domain	GAF
F1D18	GCF_015767855	KSAPQPVGPYSQAVRRGNILSLSGQVALDPATGKVVEGGIAEQTRQVMNNLRNVLESAGASFSDVVTVRIYLTEAADFPGMNSVYAEFLAEPFPCRTTVFVGLPPGMLIEIDVLAVV	PFAM_domain	Ribonuc_L-PSP
F1D18	GCF_015767855	DIAIGTPPGQPPRAAVTAAADAMLAGRNQYADPAGVPELRAAVAGRLLASSGVGVDPETEITITAGATEGLLVALLTVTDPGDEVVVVEPAFELYRGAVELAGCTRVPAPLDPSGWRLDPERIASVLTPRTAALIVNTPHNPTGRVFTAEELGGLLDLCERRGVTCVVDEVYADFVFDGGPHVSALGFPRHRPRVVVVGSLSKADEMSGWRLGYCVADPALTTALRHVHERTTFGAAVPLQHGAAVLARAGSGPEQFRNGRDEMVRRLAAMGFEVTTPEGGWFLLAGTRRLGLRSDALAEGLLVRAGVLVAPATPFFADTGEGQRWIRTTFVKDLATLTKALDA	PFAM_domain	Aminotran_1_2
F1D18	GCF_015767855	TEVARRTPLLRCDGLHGGHRVFVKAENLQSTGSFKVRGAANALLSLDPRPRSVVTFSAGNHGAAVALVGRALGVTVTVCMPPGAVAAKVGAVRRYGGEIVFTDDLIGSAAALAAERGCPVLHPFDDPAVIAGQGTTALEIFEEVPHPDVILVPVGGGGLISGVAAVTAALSDGTRVIGVEPETAPTVGHALRRGTPEPLPVPPRSAADGLNAPRTGALPLAHVRQHAVELVTVGEEDIRRAWPLMAAETRLLVEPSAAVTVAALRSGRIGLPECATVVLIATG	PFAM_domain	PALP
F1D18	GCF_015767855	IGLGVVAIGVSFGAVAVTSGVPGWMAVALSVFVFAGGAQFMAVSLATAGNPVAAVVAGLLLNARHLPFGLALGDMFRPGRGRMLLGAHLLSDESAALALSLPPGPARRRAYWRLAWVLVFAWNGGTVLGVILVDA	PFAM_domain	AzlC
F1D26	GCF_015767875	LTTAISALPTVPGSGLEALDRATLIHPTLSGNTAERIVLTSGSGSRVRDTDGREYLDASAVLGVTQVGHGRAELARVAAEQMARLEYFHTWGTISNDRAVELAARLVGLSPEPLTRVYFTSGGAEGNEIALRMARLYHHRRGESARTWILSRRSAYHGVGYGSGGVTGFPAYHQGFGPSLPDVDFLTPPQPYRRELFAGSDVTDFCLAELRETIDRIGPERIAAMIGEPIMGAVGAAAPPADYWPRVAELLHSYGILLISDEVITGYGRTGHWFAADHFGVVPDIMVTAKGITSGYVPHGAVLTTEAVADEVVGDQGFPAGFTYSGHATACAVALANLDIIERENLLDNASTVGAYLGKRLAELSDLPIVGDVRQTGLMLGVELVADRGTREPLPGAAV…	CDS	Putrescine--pyruvate aminotransferase
F1D26	GCF_015767875	IVLTSGSGSRVRDTDGREYLDASAVLGVTQVGHGRAELARVAAEQMARLEYFHTWGTISNDRAVELAARLVGLSPEPLTRVYFTSGGAEGNEIALRMARLYHHRRGESARTWILSRRSAYHGVGYGSGGVTGFPAYHQGFGPSLPDVDFLTPPQPYRRELFAGSDVTDFCLAELRETIDRIGPERIAAMIGEPIMGAVGAAAPPADYWPRVAELLHSYGILLISDEVITGYGRTGHWFAADHFGVVPDIMVTAKGITSGYVPHGAVLTTEAVADEVVGDQGFPAGFTYSGHATACAVALANLDIIERENLLDNASTVGAYLGKRLAELSDLPIVGDVRQTGLMLGVELVADRGTREPLPGAAVAEALRERAGILLRANGNALIVNPPLIFTQEDADELV…	PFAM_domain	Aminotran_3
F1D26	GCF_015767875	HTGYRELRSGTVYHDVYPSPGAHHLSSETSETLLEFHTEMAYHRLQPNYVMLACSRADHERTAATLVASVRKALPLLDERTRARL	PFAM_domain	TauD
F1D26	GCF_015767875	LAPEDPADKEAVAALSKALDEVTEAVYLEPGDLLIVDNFRTTHARTPFSPRWDGKDRWLHRVY	PFAM_domain	TauD
F1D26	GCF_015767875	RLIGRRAELRRLRLLLTKTRAGHGHVLLVCGEQGIGKTRLLEHTEHTLAAGAFRVVRSHCVATLPAPGYWPWEHLVRQLDPDSGLGDDGDADPVAQAEWLPEHHLTHQMRICRTVLAAARRTPLLLILEDLHLAHAPVLDVLQLLVKQIGQAPVMVV	PFAM_domain	AAA_16
F1D26	GCF_015767875	VDAVVFETRVRECRELSRARNPEATRAVAWSALEMWKGTPMGELHDYEFVAAEADRLEGIRLRALETWSQACLDLQHYEEVAFQLGEEIHRNPELERLGGLFMRAQYHSGRSAEALLTYERMRTAVAENLGADISPELQELHGKIL	PFAM_domain	BTAD
F1D26	GCF_015767875	VDLGAPRQRALLALLLIDVGNVVPLPVMTASIWGADPPSRVRGTLQAYVSRLRKLLHRHDRSLRLVHQLQGYL	PFAM_domain	Trans_reg_C
F1D26	GCF_015767875	LDTYAADTYPRSGTHPEPRPDAPPHARPGTRPGTRSEPRPDPGAEAAWLLAADRAHMFHPVLPRGREDRTVLVSGRGCTVRDTEGRTYLDASSVLGLTQIGHGREEIAQAAAEQMRTLGHFHTWGTISNDKAIRLAARLTDLAPQGLQRVYFTSGGGEGVEIALRMARYFHHRTGSPERTWILSRRTAYHGIGYGSGTVSGSPAYQDGFGPVLPHVHHLTPPDPYHAELYDGEDVTEYCLRELARTIDEIGPGRIAAMIGEPVMGAGGAVVPPPDYWPRVAALLRSHGILLILDEVVTAFGRTGTWFAAEHFGVTPDLLVTAKGITSGYVPHGAVLLTEEVADAVNGETGFPIGFTYTGHPTACAVALANLDIIEREGLLENAVKVGDHLAGRLAALRG…	CDS	Putrescine--pyruvate aminotransferase
F1D26	GCF_015767875	VLVSGRGCTVRDTEGRTYLDASSVLGLTQIGHGREEIAQAAAEQMRTLGHFHTWGTISNDKAIRLAARLTDLAPQGLQRVYFTSGGGEGVEIALRMARYFHHRTGSPERTWILSRRTAYHGIGYGSGTVSGSPAYQDGFGPVLPHVHHLTPPDPYHAELYDGEDVTEYCLRELARTIDEIGPGRIAAMIGEPVMGAGGAVVPPPDYWPRVAALLRSHGILLILDEVVTAFGRTGTWFAAEHFGVTPDLLVTAKGITSGYVPHGAVLLTEEVADAVNGETGFPIGFTYTGHPTACAVALANLDIIEREGLLENAVKVGDHLAGRLAALRGLPAVGDVRQLGMMLAVELVSDKTARTPLPGGTLGVVDALREDAGVIVRATPRSLVLNPALVMDRATADEV…	PFAM_domain	Aminotran_3
F1D26	GCF_015767875	PFVGRGDELRGLLESATSAFHTSGRVAFVVGEAGSGKTRLLSELERSVPDSVRTVWASCSESEDRPDYWPWTTVLRHLYAMWPERMHGFPGWLRRALAELLPEVGPEPQGPHSPDGGEENSGNGDGAGDGDSTPAHTLTLAPALAPPRSREARFTLHDAVCQALLRTVREPVVIMLEDMERADAPSLALLRLLVEQLRTVPLLLV	PFAM_domain	AAA_16
F1D26	GCF_015767875	IDANRFEQAIRTGRRLSREEQHQEARAVLCQALLSWGGTPYEELSAYDFAVQEANRLEQLRLGAVETWAHCCLRLGRDEEVMDQLKPEVQRNPLRERLIGQLMQAQYRLGCQADALRTYEATRRALAEELGTDPGKELAALHAAIL	PFAM_domain	BTAD
F1D26	GCF_015767875	PPRQRAVFALLLINAGSVVPVDSIVFRIWGNSPPGAVTATLQSYVSRLRKLLAE	PFAM_domain	Trans_reg_C
F1D26	GCF_015767875	MATTTAKAMLERLHQYGVDHVFGVVGREASAILFDEVEGLDFVLTRHEFTAGVMADVLARITNRPQACFATLGPGMTNLATGVATSALDRSSVIALAAQSESYDCYPNVTHQCLDSTAVMGPLTKFSVQLERGEDIVNLVDSAVLNSRIEPVGPSFISLPVDLLGAELNGTPTDAPLVRATATHALDADWRARLDEAAELVREAENPLLVVGSAVIRAGAVDALRALAERLNIPVVTTYTAKGVLPHDHPLNYGAISGYMDGILGHPALDEIFGPADLLLAIGYDYAEDLRPSMWTRGRAKTTVRVAPEVNPIPELFRADIDIVTNVAEFVTALDDATSGLAPKTRHDLSALRARVAEFLADPTEYEDGMRVHQVIDCMNSVLDNGTFVSDIGFFRHYG…	CDS	N(2)-(2-carboxyethyl)arginine synthase
F1D26	GCF_015767875	MPGPDLVYGFRVRIGTEGRPGGGPGGHSEPGSAPRFAVRGTHVPVHDGTAYPLWSGTAVTLGRPPVLVADGQVRLLLAGELYNRAELTGALGGSSAALGDAELLLAAWRRWGPGAFRLLNGRFAALLTDASTGATVAATDHAGSVPLWLRADVTGLSAATEAKTLAHEPGRPLGLSGTHTAPGAAGVCRVPAGTALLLHGVGGSDITARAVRTWTPPLSRALPGEREAVDLVGERLATAVRTRLRGGEAAPTVVLSGGIDSGGVAAHTAALAPGTRSVSMGTEVSDEFDAARSVAVHLGTAHSEIRLHSAELVRELPWAVAAAEITDPTVLEYLLPLVALYRRLDTGPLRILTGYGADIPLGGMHRRTASLWSLDDEIAGDMAGFDGLNEMSPVLAGIA…	CDS	Carboxyethyl-arginine beta-lactam-synthase
F1D26	GCF_015767875	VHHGHAGIRGSHADLAVIASDVPAAVGAVFTRSRFAAPSVLLSRDAVADGIARGVVVLSGNANAGTGPRGYEDAAEVRHLVAGIVDCDERDVLIASTGPVGERYPMSRVRAHLRAVRGPLPGADFDGAAAAVLGTAGARPTIRRARCGDATLIGVAKGPGTGPAEQDDRSTLAFFCTDAQVSPVVLDDIFRRVADRAFHGLGFGADASTGDTAAVLANGLAGRVDLVAFEQVLGALALDLVRDVVRDSGCGGALVTVRVTGAHDTEQAGRVGRAVVDAPSLRAAVHGPAPDWAPVAAVAGGHGDEGPGRSPGRITIRVGGREVFPAPRDRARPDAVTAYPHGGEVTVHIDLGVPGRAPGAFTVHGCDLLAGYPRLGAGRAV*	CDS	Glutamate N-acetyltransferase 2
F1D26	GCF_015767875	TTAKAMLERLHQYGVDHVFGVVGREASAILFDEVEGLDFVLTRHEFTAGVMADVLARITNRPQACFATLGPGMTNLATGVATSALDRSSVIALAAQSESYDCYPNVTHQCLDSTAVMGPLTKFSVQLERGEDIVNLVDSAVLNSRIEPVGPSFISLPVDLLGAELN	PFAM_domain	TPP_enzyme_N
F1D26	GCF_015767875	LDEAAELVREAENPLLVVGSAVIRAGAVDALRALAERLNIPVVTTYTAKGVLPHDHPLNYGAISGYMDGILGHPALDEIFGPADLLLAIGYDYAEDLRPSMWTRGRAKTTVRVAPEVNPIPELFRADIDIVTNVAEFVTAL	PFAM_domain	TPP_enzyme_M
F1D26	GCF_015767875	IGFFRHYGVLFAKSDQPYGFLTSAGCSSFGYGLPAAMAAQIARPGEPVFLIAGDGGFHSNSADIETAVRLGLPIVMVVVNNDRNGLIELYQNLGHQRSHAPAVGFGSVDFVQLAEANGCEAVRATDRTSLLAALTKGAGLGRPFLIEV	PFAM_domain	TPP_enzyme_C
F1D26	GCF_015767875	GRPPVLVADGQVRLLLAGELYNRAELTGALGGSSAALGDAELLLAAWRRWGPGAFRLLNGRFAALLTDASTGATVAATDHAGSVPLWLRADVTGLSAATEAKTLA	PFAM_domain	GATase_7
F1D26	GCF_015767875	HPYWDRAVLDALVSLEPGLKRRRGTDKWVLRQALSGLLPAETVARPKLGIHEGSGTT	PFAM_domain	Asn_synthase
F1D26	GCF_015767875	GERLATAVRTRLRGGEAAPTVVLSGGIDSGGVAAHTAALAPGTRSVSMGTEVSDEFDAARSVAVHLGTAHSEIRLHSAELVRELPWAVAAAEITDPTVLEYLLPLVALYRRLDTGPLRILTGYGADIPLGGMHRRTASLWSL	PFAM_domain	Asn_synthase
F1D26	GCF_015767875	DVVVVGAPYDGGTSYRPGARFAPRAIRHESSLIHGVGIDRGPGVFDRIDVVDGGDIDLSPFSMDLAMDTATVALTRLLERNDAFLMLGGDHSLSLAALRAVHARHGRVAVLHLDAHSDTNPPVYGGTYHHGTPFRWAIEEGLVDPERLVQVGIRGHNPRPDSLDYARGHGVSIVTAADFTRRSPRGIAEQIRRTVGGLPLYVSVDIDVVDPAYAPGTGTPAPGGLSSREVLTLLDVVGQLRPVGFDVVEVSPAYDPSGITSLLAAEIGAEL	PFAM_domain	Arginase
F1D26	GCF_015767875	HGHAGIRGSHADLAVIASDVPAAVGAVFTRSRFAAPSVLLSRDAVADGIARGVVVLSGNANAGTGPRGYEDAAEVRHLVAGIVDCDERDVLIASTGPVGERYPMSRVRAHLRAVRGPLPGADFDGAAAAVLGTAGARPTIRRARCGDATLIGVAKGPGTGPAEQDDRSTLAFFCTDAQVSPVVLDDIFRRVADRAFHGLGFGADASTGDTAAVLANGLAGRVDLVAFEQVLGALALDLVRDVVRDSGCGGALVTVRVTGAHDTEQAGRVGRAVVDAPSLRAAVHGPAPDWAPVAAVAGGHGDEGPGRSPGRITIRVGGREVFPAPRDRARPDAVTAYPHGGEVTVHIDLGVPGRAPGAFTVHGCDLLAGYPRL	PFAM_domain	ArgJ
F1D26	GCF_015767875	MSGQNGTGGQNGTGGGNGTGGGADGAAGVGAGTGPQSGNGRRNGRSGLGGRGSRGPDGAAGAGTGFHAGTGARSGTGVGTGTGARTGWPGVGTGTGAGPGARGTARVSTAVSPRYAQPATFMRLRHRPDPIGHDVVVVGAPYDGGTSYRPGARFAPRAIRHESSLIHGVGIDRGPGVFDRIDVVDGGDIDLSPFSMDLAMDTATVALTRLLERNDAFLMLGGDHSLSLAALRAVHARHGRVAVLHLDAHSDTNPPVYGGTYHHGTPFRWAIEEGLVDPERLVQVGIRGHNPRPDSLDYARGHGVSIVTAADFTRRSPRGIAEQIRRTVGGLPLYVSVDIDVVDPAYAPGTGTPAPGGLSSREVLTLLDVVGQLRPVGFDVVEVSPAYDPSGITSLLAAE…	CDS	Agmatinase
F1D26	GCF_015767875	MTTTVYETKSAPQPVGPYSQAVRRGNILSLSGQVALDPATGKVVEGGIAEQTRQVMNNLRNVLESAGASFSDVVTVRIYLTEAADFPGMNSVYAEFLAEPFPCRTTVFVGLPPGMLIEIDVLAVVE*	CDS	2-iminobutanoate/2-iminopropanoate deaminase
F1D26	GCF_015767875	MTEPKDLTATADTAGTADPNDPTGPAGAAVTRKPDLVTLDEVRAAARRVTEVARRTPLLRCDGLHGGHRVFVKAENLQSTGSFKVRGAANALLSLDPRPRSVVTFSAGNHGAAVALVGRALGVTVTVCMPPGAVAAKVGAVRRYGGEIVFTDDLIGSAAALAAERGCPVLHPFDDPAVIAGQGTTALEIFEEVPHPDVILVPVGGGGLISGVAAVTAALSDGTRVIGVEPETAPTVGHALRRGTPEPLPVPPRSAADGLNAPRTGALPLAHVRQHAVELVTVGEEDIRRAWPLMAAETRLLVEPSAAVTVAALRSGRIGLPECATVVLIATGGNTSLGALGDAASSANAVP*	CDS	L-threo-3-hydroxyaspartate ammonia-lyase
F1D26	GCF_015767875	KEVFAAVAAEAGQLLSADFAVLGRYEPNGTALYVAAWTRTGRDFPAGIQVPPGGRNVHTLVFESGCPARIDDYAAVSSGPASVVGKEWGFRATVCMPINVDGQLWGALSVASMNDKPMPSDTEDRLAGFTELVATAI	PFAM_domain	GAF
F1D26	GCF_015767875	PEQMFATVAAEVGELLGNDVTGIIRLDPDGMASAVGGWSRSLHGPLFPIGTRVDPDGRNVVTLVSETGRPARIDDAAESSGAPADFARARGFGSVVGVPINVEGRLWGVMMAISLTAEPLPPDTEDRLAGFTDLVATAI	PFAM_domain	GAF
F1D26	GCF_015767875	KSAPQPVGPYSQAVRRGNILSLSGQVALDPATGKVVEGGIAEQTRQVMNNLRNVLESAGASFSDVVTVRIYLTEAADFPGMNSVYAEFLAEPFPCRTTVFVGLPPGMLIEIDVLAVV	PFAM_domain	Ribonuc_L-PSP
F1D26	GCF_015767875	DIAIGTPPGQPPRAAVTAAADAMLAGRNQYADPAGVPELRAAVAGRLLASSGVGVDPETEITITAGATEGLLVALLTVTDPGDEVVVVEPAFELYRGAVELAGCTRVPAPLDPSGWRLDPERIASVLTPRTAALIVNTPHNPTGRVFTAEELGGLLDLCERRGVTCVVDEVYADFVFDGGPHVSALGFPRHRPRVVVVGSLSKADEMSGWRLGYCVADPALTTALRHVHERTTFGAAVPLQHGAAVLARAGSGPEQFRNGRDEMVRRLAAMGFEVTTPEGGWFLLAGTRRLGLRSDALAEGLLVRAGVLVAPATPFFADTGEGQRWIRTTFVKDLATLTKALDA	PFAM_domain	Aminotran_1_2
F1D26	GCF_015767875	TEVARRTPLLRCDGLHGGHRVFVKAENLQSTGSFKVRGAANALLSLDPRPRSVVTFSAGNHGAAVALVGRALGVTVTVCMPPGAVAAKVGAVRRYGGEIVFTDDLIGSAAALAAERGCPVLHPFDDPAVIAGQGTTALEIFEEVPHPDVILVPVGGGGLISGVAAVTAALSDGTRVIGVEPETAPTVGHALRRGTPEPLPVPPRSAADGLNAPRTGALPLAHVRQHAVELVTVGEEDIRRAWPLMAAETRLLVEPSAAVTVAALRSGRIGLPECATVVLIATG	PFAM_domain	PALP
F1D26	GCF_015767875	IGLGVVAIGVSFGAVAVTSGVPGWMAVALSVFVFAGGAQFMAVSLATAGNPVAAVVAGLLLNARHLPFGLALGDMFRPGRGRMLLGAHLLSDESAALALSLPPGPARRRAYWRLAWVLVFAWNGGTVLGVILVDA	PFAM_domain	AzlC
F1D31	GCF_015767895	LTTAISALPTVPGSGLEALDRATLIHPTLSGNTAERIVLTSGSGSRVRDTDGREYLDASAVLGVTQVGHGRAELARVAAEQMARLEYFHTWGTISNDRAVELAARLVGLSPEPLTRVYFTSGGAEGNEIALRMARLYHHRRGESARTWILSRRSAYHGVGYGSGGVTGFPAYHQGFGPSLPDVDFLTPPQPYRRELFAGSDVTDFCLAELRETIDRIGPERIAAMIGEPIMGAVGAAAPPADYWPRVAELLHSYGILLISDEVITGYGRTGHWFAADHFGVVPDIMVTAKGITSGYVPHGAVLTTEAVADEVVGDQGFPAGFTYSGHATACAVALANLDIIERENLLDNASTVGAYLGKRLAELSDLPIVGDVRQTGLMLGVELVADRGTREPLPGAAV…	CDS	Putrescine--pyruvate aminotransferase
F1D31	GCF_015767895	IVLTSGSGSRVRDTDGREYLDASAVLGVTQVGHGRAELARVAAEQMARLEYFHTWGTISNDRAVELAARLVGLSPEPLTRVYFTSGGAEGNEIALRMARLYHHRRGESARTWILSRRSAYHGVGYGSGGVTGFPAYHQGFGPSLPDVDFLTPPQPYRRELFAGSDVTDFCLAELRETIDRIGPERIAAMIGEPIMGAVGAAAPPADYWPRVAELLHSYGILLISDEVITGYGRTGHWFAADHFGVVPDIMVTAKGITSGYVPHGAVLTTEAVADEVVGDQGFPAGFTYSGHATACAVALANLDIIERENLLDNASTVGAYLGKRLAELSDLPIVGDVRQTGLMLGVELVADRGTREPLPGAAVAEALRERAGILLRANGNALIVNPPLIFTQEDADELV…	PFAM_domain	Aminotran_3
F1D31	GCF_015767895	LAPEDPADKEAVAALSKALDEVTEAVYLEPGDLLIVDNFRTTHARTPFSPRWDGKDRWLHRVY	PFAM_domain	TauD
F1D31	GCF_015767895	HTGYRELRSGTVYHDVYPSPGAHHLSSETSETLLEFHTEMAYHRLQPNYVMLACSRADHERTAATLVASVRKALPLLDERTRARL	PFAM_domain	TauD
F1D31	GCF_015767895	RLIGRRAELRRLRLLLTKTRAGHGHVLLVCGEQGIGKTRLLEHTEHTLAAGAFRVVRSHCVATLPAPGYWPWEHLVRQLDPDSGLGDDGDADPVAQAEWLPEHHLTHQMRICRTVLAAARRTPLLLILEDLHLAHAPVLDVLQLLVKQIGQAPVMVV	PFAM_domain	AAA_16
F1D31	GCF_015767895	VDAVVFETRVRECRELSRARNPEATRAVAWSALEMWKGTPMGELHDYEFVAAEADRLEGIRLRALETWSQACLDLQHYEEVAFQLGEEIHRNPELERLGGLFMRAQYHSGRSAEALLTYERMRTAVAENLGADISPELQELHGKIL	PFAM_domain	BTAD
F1D31	GCF_015767895	VDLGAPRQRALLALLLIDVGNVVPLPVMTASIWGADPPSRVRGTLQAYVSRLRKLLHRHDRSLRLVHQLQGYL	PFAM_domain	Trans_reg_C
F1D31	GCF_015767895	LDTYAADTYPRSGTHPEPRPDAPPHARPGTRPGTRSEPRPDPGAEAAWLLAADRAHMFHPVLPRGREDRTVLVSGRGCTVRDTEGRTYLDASSVLGLTQIGHGREEIAQAAAEQMRTLGHFHTWGTISNDKAIRLAARLTDLAPQGLQRVYFTSGGGEGVEIALRMARYFHHRTGSPERTWILSRRTAYHGIGYGSGTVSGSPAYQDGFGPVLPHVHHLTPPDPYHAELYDGEDVTEYCLRELARTIDEIGPGRIAAMIGEPVMGAGGAVVPPPDYWPRVAALLRSHGILLILDEVVTAFGRTGTWFAAEHFGVTPDLLVTAKGITSGYVPHGAVLLTEEVADAVNGETGFPIGFTYTGHPTACAVALANLDIIEREGLLENAVKVGDHLAGRLAALRG…	CDS	Putrescine--pyruvate aminotransferase
F1D31	GCF_015767895	VLVSGRGCTVRDTEGRTYLDASSVLGLTQIGHGREEIAQAAAEQMRTLGHFHTWGTISNDKAIRLAARLTDLAPQGLQRVYFTSGGGEGVEIALRMARYFHHRTGSPERTWILSRRTAYHGIGYGSGTVSGSPAYQDGFGPVLPHVHHLTPPDPYHAELYDGEDVTEYCLRELARTIDEIGPGRIAAMIGEPVMGAGGAVVPPPDYWPRVAALLRSHGILLILDEVVTAFGRTGTWFAAEHFGVTPDLLVTAKGITSGYVPHGAVLLTEEVADAVNGETGFPIGFTYTGHPTACAVALANLDIIEREGLLENAVKVGDHLAGRLAALRGLPAVGDVRQLGMMLAVELVSDKTARTPLPGGTLGVVDALREDAGVIVRATPRSLVLNPALVMDRATADEV…	PFAM_domain	Aminotran_3
F1D31	GCF_015767895	PFVGRGDELRGLLESATSAFHTSGRVAFVVGEAGSGKTRLLSELERSVPDSVRTVWASCSESEDRPDYWPWTTVLRHLYAMWPERMHGFPGWLRRALAELLPEVGPEPQGPHSPDGGEENSGNGDGAGDGDSTPAHTLTLAPALAPPRSREARFTLHDAVCQALLRTVREPVVIMLEDMERADAPSLALLRLLVEQLRTVPLLLV	PFAM_domain	AAA_16
F1D31	GCF_015767895	IDANRFEQAIRTGRRLSREEQHQEARAVLCQALLSWGGTPYEELSAYDFAVQEANRLEQLRLGAVETWAHCCLRLGRDEEVMDQLKPEVQRNPLRERLIGQLMQAQYRLGCQADALRTYEATRRALAEELGTDPGKELAALHAAIL	PFAM_domain	BTAD
F1D31	GCF_015767895	PPRQRAVFALLLINAGSVVPVDSIVFRIWGNSPPGAVTATLQSYVSRLRKLLAE	PFAM_domain	Trans_reg_C
F1D31	GCF_015767895	MATTTAKAMLERLHQYGVDHVFGVVGREASAILFDEVEGLDFVLTRHEFTAGVMADVLARITNRPQACFATLGPGMTNLATGVATSALDRSSVIALAAQSESYDCYPNVTHQCLDSTAVMGPLTKFSVQLERGEDIVNLVDSAVLNSRIEPVGPSFISLPVDLLGAELNGTPTDAPLVRATATHALDADWRARLDEAAELVREAENPLLVVGSAVIRAGAVDALRALAERLNIPVVTTYTAKGVLPHDHPLNYGAISGYMDGILGHPALDEIFGPADLLLAIGYDYAEDLRPSMWTRGRAKTTVRVAPEVNPIPELFRADIDIVTNVAEFVTALDDATSGLAPKTRHDLSALRARVAEFLADPTEYEDGMRVHQVIDCMNSVLDNGTFVSDIGFFRHYG…	CDS	N(2)-(2-carboxyethyl)arginine synthase
F1D31	GCF_015767895	MPGPDLVYGFRVRIGTEGRPGGGPGGHSEPGSAPRFAVRGTHVPVHDGTAYPLWSGTAVTLGRPPVLVADGQVRLLLAGELYNRAELTGALGGSSAALGDAELLLAAWRRWGPGAFRLLNGRFAALLTDASTGATVAATDHAGSVPLWLRADVTGLSAATEAKTLAHEPGRPLGLSGTHTAPGAAGVCRVPAGTALLLHGVGGSDITARAVRTWTPPLSRALPGEREAVDLVGERLATAVRTRLRGGEAAPTVVLSGGIDSGGVAAHTAALAPGTRSVSMGTEVSDEFDAARSVAVHLGTAHSEIRLHSAELVRELPWAVAAAEITDPTVLEYLLPLVALYRRLDTGPLRILTGYGADIPLGGMHRRTASLWSLDDEIAGDMAGFDGLNEMSPVLAGIA…	CDS	Carboxyethyl-arginine beta-lactam-synthase
F1D31	GCF_015767895	VHHGHAGIRGSHADLAVIASDVPAAVGAVFTRSRFAAPSVLLSRDAVADGIARGVVVLSGNANAGTGPRGYEDAAEVRHLVAGIVDCDERDVLIASTGPVGERYPMSRVRAHLRAVRGPLPGADFDGAAAAVLGTAGARPTIRRARCGDATLIGVAKGPGTGPAEQDDRSTLAFFCTDAQVSPVVLDDIFRRVADRAFHGLGFGADASTGDTAAVLANGLAGRVDLVAFEQVLGALALDLVRDVVRDSGCGGALVTVRVTGAHDTEQAGRVGRAVVDAPSLRAAVHGPAPDWAPVAAVAGGHGDEGPGRSPGRITIRVGGREVFPAPRDRARPDAVTAYPHGGEVTVHIDLGVPGRAPGAFTVHGCDLLAGYPRLGAGRAV*	CDS	Glutamate N-acetyltransferase 2
F1D31	GCF_015767895	TTAKAMLERLHQYGVDHVFGVVGREASAILFDEVEGLDFVLTRHEFTAGVMADVLARITNRPQACFATLGPGMTNLATGVATSALDRSSVIALAAQSESYDCYPNVTHQCLDSTAVMGPLTKFSVQLERGEDIVNLVDSAVLNSRIEPVGPSFISLPVDLLGAELN	PFAM_domain	TPP_enzyme_N
F1D31	GCF_015767895	LDEAAELVREAENPLLVVGSAVIRAGAVDALRALAERLNIPVVTTYTAKGVLPHDHPLNYGAISGYMDGILGHPALDEIFGPADLLLAIGYDYAEDLRPSMWTRGRAKTTVRVAPEVNPIPELFRADIDIVTNVAEFVTAL	PFAM_domain	TPP_enzyme_M
F1D31	GCF_015767895	IGFFRHYGVLFAKSDQPYGFLTSAGCSSFGYGLPAAMAAQIARPGEPVFLIAGDGGFHSNSADIETAVRLGLPIVMVVVNNDRNGLIELYQNLGHQRSHAPAVGFGSVDFVQLAEANGCEAVRATDRTSLLAALTKGAGLGRPFLIEV	PFAM_domain	TPP_enzyme_C
F1D31	GCF_015767895	GRPPVLVADGQVRLLLAGELYNRAELTGALGGSSAALGDAELLLAAWRRWGPGAFRLLNGRFAALLTDASTGATVAATDHAGSVPLWLRADVTGLSAATEAKTLA	PFAM_domain	GATase_7
F1D31	GCF_015767895	GERLATAVRTRLRGGEAAPTVVLSGGIDSGGVAAHTAALAPGTRSVSMGTEVSDEFDAARSVAVHLGTAHSEIRLHSAELVRELPWAVAAAEITDPTVLEYLLPLVALYRRLDTGPLRILTGYGADIPLGGMHRRTASLWSL	PFAM_domain	Asn_synthase
F1D31	GCF_015767895	HPYWDRAVLDALVSLEPGLKRRRGTDKWVLRQALSGLLPAETVARPKLGIHEGSGTT	PFAM_domain	Asn_synthase
F1D31	GCF_015767895	DVVVVGAPYDGGTSYRPGARFAPRAIRHESSLIHGVGIDRGPGVFDRIDVVDGGDIDLSPFSMDLAMDTATVALTRLLERNDAFLMLGGDHSLSLAALRAVHARHGRVAVLHLDAHSDTNPPVYGGTYHHGTPFRWAIEEGLVDPERLVQVGIRGHNPRPDSLDYARGHGVSIVTAADFTRRSPRGIAEQIRRTVGGLPLYVSVDIDVVDPAYAPGTGTPAPGGLSSREVLTLLDVVGQLRPVGFDVVEVSPAYDPSGITSLLAAEIGAEL	PFAM_domain	Arginase
F1D31	GCF_015767895	HGHAGIRGSHADLAVIASDVPAAVGAVFTRSRFAAPSVLLSRDAVADGIARGVVVLSGNANAGTGPRGYEDAAEVRHLVAGIVDCDERDVLIASTGPVGERYPMSRVRAHLRAVRGPLPGADFDGAAAAVLGTAGARPTIRRARCGDATLIGVAKGPGTGPAEQDDRSTLAFFCTDAQVSPVVLDDIFRRVADRAFHGLGFGADASTGDTAAVLANGLAGRVDLVAFEQVLGALALDLVRDVVRDSGCGGALVTVRVTGAHDTEQAGRVGRAVVDAPSLRAAVHGPAPDWAPVAAVAGGHGDEGPGRSPGRITIRVGGREVFPAPRDRARPDAVTAYPHGGEVTVHIDLGVPGRAPGAFTVHGCDLLAGYPRL	PFAM_domain	ArgJ
F1D31	GCF_015767895	MSGQNGTGGQNGTGGGNGTGGGADGAAGVGAGTGPQSGNGRRNGRSGLGGRGSRGPDGAAGAGTGFHAGTGARSGTGVGTGTGARTGWPGVGTGTGAGPGARGTARVSTAVSPRYAQPATFMRLRHRPDPIGHDVVVVGAPYDGGTSYRPGARFAPRAIRHESSLIHGVGIDRGPGVFDRIDVVDGGDIDLSPFSMDLAMDTATVALTRLLERNDAFLMLGGDHSLSLAALRAVHARHGRVAVLHLDAHSDTNPPVYGGTYHHGTPFRWAIEEGLVDPERLVQVGIRGHNPRPDSLDYARGHGVSIVTAADFTRRSPRGIAEQIRRTVGGLPLYVSVDIDVVDPAYAPGTGTPAPGGLSSREVLTLLDVVGQLRPVGFDVVEVSPAYDPSGITSLLAAE…	CDS	Agmatinase
F1D31	GCF_015767895	MTTTVYETKSAPQPVGPYSQAVRRGNILSLSGQVALDPATGKVVEGGIAEQTRQVMNNLRNVLESAGASFSDVVTVRIYLTEAADFPGMNSVYAEFLAEPFPCRTTVFVGLPPGMLIEIDVLAVVE*	CDS	2-iminobutanoate/2-iminopropanoate deaminase
F1D31	GCF_015767895	MTEPKDLTATADTAGTADPNDPTGPAGAAVTRKPDLVTLDEVRAAARRVTEVARRTPLLRCDGLHGGHRVFVKAENLQSTGSFKVRGAANALLSLDPRPRSVVTFSAGNHGAAVALVGRALGVTVTVCMPPGAVAAKVGAVRRYGGEIVFTDDLIGSAAALAAERGCPVLHPFDDPAVIAGQGTTALEIFEEVPHPDVILVPVGGGGLISGVAAVTAALSDGTRVIGVEPETAPTVGHALRRGTPEPLPVPPRSAADGLNAPRTGALPLAHVRQHAVELVTVGEEDIRRAWPLMAAETRLLVEPSAAVTVAALRSGRIGLPECATVVLIATGGNTSLGALGDAASSANAVP*	CDS	L-threo-3-hydroxyaspartate ammonia-lyase
F1D31	GCF_015767895	PEQMFATVAAEVGELLGNDVTGIIRLDPDGMASAVGGWSRSLHGPLFPIGTRVDPDGRNVVTLVSETGRPARIDDAAESSGAPADFARARGFGSVVGVPINVEGRLWGVMMAISLTAEPLPPDTEDRLAGFTDLVATAI	PFAM_domain	GAF
F1D31	GCF_015767895	KEVFAAVAAEAGQLLSADFAVLGRYEPNGTALYVAAWTRTGRDFPAGIQVPPGGRNVHTLVFESGCPARIDDYAAVSSGPASVVGKEWGFRATVCMPINVDGQLWGALSVASMNDKPMPSDTEDRLAGFTELVATAI	PFAM_domain	GAF
F1D31	GCF_015767895	KSAPQPVGPYSQAVRRGNILSLSGQVALDPATGKVVEGGIAEQTRQVMNNLRNVLESAGASFSDVVTVRIYLTEAADFPGMNSVYAEFLAEPFPCRTTVFVGLPPGMLIEIDVLAVV	PFAM_domain	Ribonuc_L-PSP
F1D31	GCF_015767895	DIAIGTPPGQPPRAAVTAAADAMLAGRNQYADPAGVPELRAAVAGRLLASSGVGVDPETEITITAGATEGLLVALLTVTDPGDEVVVVEPAFELYRGAVELAGCTRVPAPLDPSGWRLDPERIASVLTPRTAALIVNTPHNPTGRVFTAEELGGLLDLCERRGVTCVVDEVYADFVFDGGPHVSALGFPRHRPRVVVVGSLSKADEMSGWRLGYCVADPALTTALRHVHERTTFGAAVPLQHGAAVLARAGSGPEQFRNGRDEMVRRLAAMGFEVTTPEGGWFLLAGTRRLGLRSDALAEGLLVRAGVLVAPATPFFADTGEGQRWIRTTFVKDLATLTKALDA	PFAM_domain	Aminotran_1_2
F1D31	GCF_015767895	TEVARRTPLLRCDGLHGGHRVFVKAENLQSTGSFKVRGAANALLSLDPRPRSVVTFSAGNHGAAVALVGRALGVTVTVCMPPGAVAAKVGAVRRYGGEIVFTDDLIGSAAALAAERGCPVLHPFDDPAVIAGQGTTALEIFEEVPHPDVILVPVGGGGLISGVAAVTAALSDGTRVIGVEPETAPTVGHALRRGTPEPLPVPPRSAADGLNAPRTGALPLAHVRQHAVELVTVGEEDIRRAWPLMAAETRLLVEPSAAVTVAALRSGRIGLPECATVVLIATG	PFAM_domain	PALP
F1D31	GCF_015767895	IGLGVVAIGVSFGAVAVTSGVPGWMAVALSVFVFAGGAQFMAVSLATAGNPVAAVVAGLLLNARHLPFGLALGDMFRPGRGRMLLGAHLLSDESAALALSLPPGPARRRAYWRLAWVLVFAWNGGTVLGVILVDA	PFAM_domain	AzlC
F1D35	GCF_015767915	LTTAISALPTVPGSGLEALDRATLIHPTLSGNTAERIVLTSGSGSRVRDTDGREYLDASAVLGVTQVGHGRAELARVAAEQMARLEYFHTWGTISNDRAVELAARLVGLSPEPLTRVYFTSGGAEGNEIALRMARLYHHRRGESARTWILSRRSAYHGVGYGSGGVTGFPAYHQGFGPSLPDVDFLTPPQPYRRELFAGSDVTDFCLAELRETIDRIGPERIAAMIGEPIMGAVGAAAPPADYWPRVAELLHSYGILLISDEVITGYGRTGHWFAADHFGVVPDIMVTAKGITSGYVPHGAVLTTEAVADEVVGDQGFPAGFTYSGHATACAVALANLDIIERENLLDNASTVGAYLGKRLAELSDLPIVGDVRQTGLMLGVELVADRGTREPLPGAAV…	CDS	Putrescine--pyruvate aminotransferase
F1D35	GCF_015767915	IVLTSGSGSRVRDTDGREYLDASAVLGVTQVGHGRAELARVAAEQMARLEYFHTWGTISNDRAVELAARLVGLSPEPLTRVYFTSGGAEGNEIALRMARLYHHRRGESARTWILSRRSAYHGVGYGSGGVTGFPAYHQGFGPSLPDVDFLTPPQPYRRELFAGSDVTDFCLAELRETIDRIGPERIAAMIGEPIMGAVGAAAPPADYWPRVAELLHSYGILLISDEVITGYGRTGHWFAADHFGVVPDIMVTAKGITSGYVPHGAVLTTEAVADEVVGDQGFPAGFTYSGHATACAVALANLDIIERENLLDNASTVGAYLGKRLAELSDLPIVGDVRQTGLMLGVELVADRGTREPLPGAAVAEALRERAGILLRANGNALIVNPPLIFTQEDADELV…	PFAM_domain	Aminotran_3
F1D35	GCF_015767915	HTGYRELRSGTVYHDVYPSPGAHHLSSETSETLLEFHTEMAYHRLQPNYVMLACSRADHERTAATLVASVRKALPLLDERTRARL	PFAM_domain	TauD
F1D35	GCF_015767915	LAPEDPADKEAVAALSKALDEVTEAVYLEPGDLLIVDNFRTTHARTPFSPRWDGKDRWLHRVY	PFAM_domain	TauD
F1D35	GCF_015767915	RLIGRRAELRRLRLLLTKTRAGHGHVLLVCGEQGIGKTRLLEHTEHTLAAGAFRVVRSHCVATLPAPGYWPWEHLVRQLDPDSGLGDDGDADPVAQAEWLPEHHLTHQMRICRTVLAAARRTPLLLILEDLHLAHAPVLDVLQLLVKQIGQAPVMVV	PFAM_domain	AAA_16
F1D35	GCF_015767915	VDAVVFETRVRECRELSRARNPEATRAVAWSALEMWKGTPMGELHDYEFVAAEADRLEGIRLRALETWSQACLDLQHYEEVAFQLGEEIHRNPELERLGGLFMRAQYHSGRSAEALLTYERMRTAVAENLGADISPELQELHGKIL	PFAM_domain	BTAD
F1D35	GCF_015767915	VDLGAPRQRALLALLLIDVGNVVPLPVMTASIWGADPPSRVRGTLQAYVSRLRKLLHRHDRSLRLVHQLQGYL	PFAM_domain	Trans_reg_C
F1D35	GCF_015767915	LDTYAADTYPRSGTHPEPRPDAPPHARPGTRPGTRSEPRPDPGAEAAWLLAADRAHMFHPVLPRGREDRTVLVSGRGCTVRDTEGRTYLDASSVLGLTQIGHGREEIAQAAAEQMRTLGHFHTWGTISNDKAIRLAARLTDLAPQGLQRVYFTSGGGEGVEIALRMARYFHHRTGSPERTWILSRRTAYHGIGYGSGTVSGSPAYQDGFGPVLPHVHHLTPPDPYHAELYDGEDVTEYCLRELARTIDEIGPGRIAAMIGEPVMGAGGAVVPPPDYWPRVAALLRSHGILLILDEVVTAFGRTGTWFAAEHFGVTPDLLVTAKGITSGYVPHGAVLLTEEVADAVNGETGFPIGFTYTGHPTACAVALANLDIIEREGLLENAVKVGDHLAGRLAALRG…	CDS	Putrescine--pyruvate aminotransferase
F1D35	GCF_015767915	VLVSGRGCTVRDTEGRTYLDASSVLGLTQIGHGREEIAQAAAEQMRTLGHFHTWGTISNDKAIRLAARLTDLAPQGLQRVYFTSGGGEGVEIALRMARYFHHRTGSPERTWILSRRTAYHGIGYGSGTVSGSPAYQDGFGPVLPHVHHLTPPDPYHAELYDGEDVTEYCLRELARTIDEIGPGRIAAMIGEPVMGAGGAVVPPPDYWPRVAALLRSHGILLILDEVVTAFGRTGTWFAAEHFGVTPDLLVTAKGITSGYVPHGAVLLTEEVADAVNGETGFPIGFTYTGHPTACAVALANLDIIEREGLLENAVKVGDHLAGRLAALRGLPAVGDVRQLGMMLAVELVSDKTARTPLPGGTLGVVDALREDAGVIVRATPRSLVLNPALVMDRATADEV…	PFAM_domain	Aminotran_3
F1D35	GCF_015767915	PFVGRGDELRGLLESATSAFHTSGRVAFVVGEAGSGKTRLLSELERSVPDSVRTVWASCSESEDRPDYWPWTTVLRHLYAMWPERMHGFPGWLRRALAELLPEVGPEPQGPHSPDGGEENSGNGDGAGDGDSTPAHTLTLAPALAPPRSREARFTLHDAVCQALLRTVREPVVIMLEDMERADAPSLALLRLLVEQLRTVPLLLV	PFAM_domain	AAA_16
F1D35	GCF_015767915	IDANRFEQAIRTGRRLSREEQHQEARAVLCQALLSWGGTPYEELSAYDFAVQEANRLEQLRLGAVETWAHCCLRLGRDEEVMDQLKPEVQRNPLRERLIGQLMQAQYRLGCQADALRTYEATRRALAEELGTDPGKELAALHAAIL	PFAM_domain	BTAD
F1D35	GCF_015767915	PPRQRAVFALLLINAGSVVPVDSIVFRIWGNSPPGAVTATLQSYVSRLRKLLAE	PFAM_domain	Trans_reg_C
F1D35	GCF_015767915	MATTTAKAMLERLHQYGVDHVFGVVGREASAILFDEVEGLDFVLTRHEFTAGVMADVLARITNRPQACFATLGPGMTNLATGVATSALDRSSVIALAAQSESYDCYPNVTHQCLDSTAVMGPLTKFSVQLERGEDIVNLVDSAVLNSRIEPVGPSFISLPVDLLGAELNGTPTDAPLVRATATHALDADWRARLDEAAELVREAENPLLVVGSAVIRAGAVDALRALAERLNIPVVTTYTAKGVLPHDHPLNYGAISGYMDGILGHPALDEIFGPADLLLAIGYDYAEDLRPSMWTRGRAKTTVRVAPEVNPIPELFRADIDIVTNVAEFVTALDDATSGLAPKTRHDLSALRARVAEFLADPTEYEDGMRVHQVIDCMNSVLDNGTFVSDIGFFRHYG…	CDS	N(2)-(2-carboxyethyl)arginine synthase
F1D35	GCF_015767915	MPGPDLVYGFRVRIGTEGRPGGGPGGHSEPGSAPRFAVRGTHVPVHDGTAYPLWSGTAVTLGRPPVLVADGQVRLLLAGELYNRAELTGALGGSSAALGDAELLLAAWRRWGPGAFRLLNGRFAALLTDASTGATVAATDHAGSVPLWLRADVTGLSAATEAKTLAHEPGRPLGLSGTHTAPGAAGVCRVPAGTALLLHGVGGSDITARAVRTWTPPLSRALPGEREAVDLVGERLATAVRTRLRGGEAAPTVVLSGGIDSGGVAAHTAALAPGTRSVSMGTEVSDEFDAARSVAVHLGTAHSEIRLHSAELVRELPWAVAAAEITDPTVLEYLLPLVALYRRLDTGPLRILTGYGADIPLGGMHRRTASLWSLDDEIAGDMAGFDGLNEMSPVLAGIA…	CDS	Carboxyethyl-arginine beta-lactam-synthase
F1D35	GCF_015767915	VHHGHAGIRGSHADLAVIASDVPAAVGAVFTRSRFAAPSVLLSRDAVADGIARGVVVLSGNANAGTGPRGYEDAAEVRHLVAGIVDCDERDVLIASTGPVGERYPMSRVRAHLRAVRGPLPGADFDGAAAAVLGTAGARPTIRRARCGDATLIGVAKGPGTGPAEQDDRSTLAFFCTDAQVSPVVLDDIFRRVADRAFHGLGFGADASTGDTAAVLANGLAGRVDLVAFEQVLGALALDLVRDVVRDSGCGGALVTVRVTGAHDTEQAGRVGRAVVDAPSLRAAVHGPAPDWAPVAAVAGGHGDEGPGRSPGRITIRVGGREVFPAPRDRARPDAVTAYPHGGEVTVHIDLGVPGRAPGAFTVHGCDLLAGYPRLGAGRAV*	CDS	Glutamate N-acetyltransferase 2
F1D35	GCF_015767915	TTAKAMLERLHQYGVDHVFGVVGREASAILFDEVEGLDFVLTRHEFTAGVMADVLARITNRPQACFATLGPGMTNLATGVATSALDRSSVIALAAQSESYDCYPNVTHQCLDSTAVMGPLTKFSVQLERGEDIVNLVDSAVLNSRIEPVGPSFISLPVDLLGAELN	PFAM_domain	TPP_enzyme_N
F1D35	GCF_015767915	LDEAAELVREAENPLLVVGSAVIRAGAVDALRALAERLNIPVVTTYTAKGVLPHDHPLNYGAISGYMDGILGHPALDEIFGPADLLLAIGYDYAEDLRPSMWTRGRAKTTVRVAPEVNPIPELFRADIDIVTNVAEFVTAL	PFAM_domain	TPP_enzyme_M
F1D35	GCF_015767915	IGFFRHYGVLFAKSDQPYGFLTSAGCSSFGYGLPAAMAAQIARPGEPVFLIAGDGGFHSNSADIETAVRLGLPIVMVVVNNDRNGLIELYQNLGHQRSHAPAVGFGSVDFVQLAEANGCEAVRATDRTSLLAALTKGAGLGRPFLIEV	PFAM_domain	TPP_enzyme_C
F1D35	GCF_015767915	GRPPVLVADGQVRLLLAGELYNRAELTGALGGSSAALGDAELLLAAWRRWGPGAFRLLNGRFAALLTDASTGATVAATDHAGSVPLWLRADVTGLSAATEAKTLA	PFAM_domain	GATase_7
F1D35	GCF_015767915	GERLATAVRTRLRGGEAAPTVVLSGGIDSGGVAAHTAALAPGTRSVSMGTEVSDEFDAARSVAVHLGTAHSEIRLHSAELVRELPWAVAAAEITDPTVLEYLLPLVALYRRLDTGPLRILTGYGADIPLGGMHRRTASLWSL	PFAM_domain	Asn_synthase
F1D35	GCF_015767915	HPYWDRAVLDALVSLEPGLKRRRGTDKWVLRQALSGLLPAETVARPKLGIHEGSGTT	PFAM_domain	Asn_synthase
F1D35	GCF_015767915	DVVVVGAPYDGGTSYRPGARFAPRAIRHESSLIHGVGIDRGPGVFDRIDVVDGGDIDLSPFSMDLAMDTATVALTRLLERNDAFLMLGGDHSLSLAALRAVHARHGRVAVLHLDAHSDTNPPVYGGTYHHGTPFRWAIEEGLVDPERLVQVGIRGHNPRPDSLDYARGHGVSIVTAADFTRRSPRGIAEQIRRTVGGLPLYVSVDIDVVDPAYAPGTGTPAPGGLSSREVLTLLDVVGQLRPVGFDVVEVSPAYDPSGITSLLAAEIGAEL	PFAM_domain	Arginase
F1D35	GCF_015767915	HGHAGIRGSHADLAVIASDVPAAVGAVFTRSRFAAPSVLLSRDAVADGIARGVVVLSGNANAGTGPRGYEDAAEVRHLVAGIVDCDERDVLIASTGPVGERYPMSRVRAHLRAVRGPLPGADFDGAAAAVLGTAGARPTIRRARCGDATLIGVAKGPGTGPAEQDDRSTLAFFCTDAQVSPVVLDDIFRRVADRAFHGLGFGADASTGDTAAVLANGLAGRVDLVAFEQVLGALALDLVRDVVRDSGCGGALVTVRVTGAHDTEQAGRVGRAVVDAPSLRAAVHGPAPDWAPVAAVAGGHGDEGPGRSPGRITIRVGGREVFPAPRDRARPDAVTAYPHGGEVTVHIDLGVPGRAPGAFTVHGCDLLAGYPRL	PFAM_domain	ArgJ
F1D35	GCF_015767915	MSGQNGTGGQNGTGGGNGTGGGADGAAGVGAGTGPQSGNGRRNGRSGLGGRGSRGPDGAAGAGTGFHAGTGARSGTGVGTGTGARTGWPGVGTGTGAGPGARGTARVSTAVSPRYAQPATFMRLRHRPDPIGHDVVVVGAPYDGGTSYRPGARFAPRAIRHESSLIHGVGIDRGPGVFDRIDVVDGGDIDLSPFSMDLAMDTATVALTRLLERNDAFLMLGGDHSLSLAALRAVHARHGRVAVLHLDAHSDTNPPVYGGTYHHGTPFRWAIEEGLVDPERLVQVGIRGHNPRPDSLDYARGHGVSIVTAADFTRRSPRGIAEQIRRTVGGLPLYVSVDIDVVDPAYAPGTGTPAPGGLSSREVLTLLDVVGQLRPVGFDVVEVSPAYDPSGITSLLAAE…	CDS	Agmatinase
F1D35	GCF_015767915	MTTTVYETKSAPQPVGPYSQAVRRGNILSLSGQVALDPATGKVVEGGIAEQTRQVMNNLRNVLESAGASFSDVVTVRIYLTEAADFPGMNSVYAEFLAEPFPCRTTVFVGLPPGMLIEIDVLAVVE*	CDS	2-iminobutanoate/2-iminopropanoate deaminase
F1D35	GCF_015767915	MTEPKDLTATADTAGTADPNDPTGPAGAAVTRKPDLVTLDEVRAAARRVTEVARRTPLLRCDGLHGGHRVFVKAENLQSTGSFKVRGAANALLSLDPRPRSVVTFSAGNHGAAVALVGRALGVTVTVCMPPGAVAAKVGAVRRYGGEIVFTDDLIGSAAALAAERGCPVLHPFDDPAVIAGQGTTALEIFEEVPHPDVILVPVGGGGLISGVAAVTAALSDGTRVIGVEPETAPTVGHALRRGTPEPLPVPPRSAADGLNAPRTGALPLAHVRQHAVELVTVGEEDIRRAWPLMAAETRLLVEPSAAVTVAALRSGRIGLPECATVVLIATGGNTSLGALGDAASSANAVP*	CDS	L-threo-3-hydroxyaspartate ammonia-lyase
F1D35	GCF_015767915	PEQMFATVAAEVGELLGNDVTGIIRLDPDGMASAVGGWSRSLHGPLFPIGTRVDPDGRNVVTLVSETGRPARIDDAAESSGAPADFARARGFGSVVGVPINVEGRLWGVMMAISLTAEPLPPDTEDRLAGFTDLVATAI	PFAM_domain	GAF
F1D35	GCF_015767915	KEVFAAVAAEAGQLLSADFAVLGRYEPNGTALYVAAWTRTGRDFPAGIQVPPGGRNVHTLVFESGCPARIDDYAAVSSGPASVVGKEWGFRATVCMPINVDGQLWGALSVASMNDKPMPSDTEDRLAGFTELVATAI	PFAM_domain	GAF
F1D35	GCF_015767915	KSAPQPVGPYSQAVRRGNILSLSGQVALDPATGKVVEGGIAEQTRQVMNNLRNVLESAGASFSDVVTVRIYLTEAADFPGMNSVYAEFLAEPFPCRTTVFVGLPPGMLIEIDVLAVV	PFAM_domain	Ribonuc_L-PSP
F1D35	GCF_015767915	DIAIGTPPGQPPRAAVTAAADAMLAGRNQYADPAGVPELRAAVAGRLLASSGVGVDPETEITITAGATEGLLVALLTVTDPGDEVVVVEPAFELYRGAVELAGCTRVPAPLDPSGWRLDPERIASVLTPRTAALIVNTPHNPTGRVFTAEELGGLLDLCERRGVTCVVDEVYADFVFDGGPHVSALGFPRHRPRVVVVGSLSKADEMSGWRLGYCVADPALTTALRHVHERTTFGAAVPLQHGAAVLARAGSGPEQFRNGRDEMVRRLAAMGFEVTTPEGGWFLLAGTRRLGLRSDALAEGLLVRAGVLVAPATPFFADTGEGQRWIRTTFVKDLATLTKALDA	PFAM_domain	Aminotran_1_2
F1D35	GCF_015767915	TEVARRTPLLRCDGLHGGHRVFVKAENLQSTGSFKVRGAANALLSLDPRPRSVVTFSAGNHGAAVALVGRALGVTVTVCMPPGAVAAKVGAVRRYGGEIVFTDDLIGSAAALAAERGCPVLHPFDDPAVIAGQGTTALEIFEEVPHPDVILVPVGGGGLISGVAAVTAALSDGTRVIGVEPETAPTVGHALRRGTPEPLPVPPRSAADGLNAPRTGALPLAHVRQHAVELVTVGEEDIRRAWPLMAAETRLLVEPSAAVTVAALRSGRIGLPECATVVLIATG	PFAM_domain	PALP
F1D35	GCF_015767915	IGLGVVAIGVSFGAVAVTSGVPGWMAVALSVFVFAGGAQFMAVSLATAGNPVAAVVAGLLLNARHLPFGLALGDMFRPGRGRMLLGAHLLSDESAALALSLPPGPARRRAYWRLAWVLVFAWNGGTVLGVILVDA	PFAM_domain	AzlC
F1D28	GCF_015767935	LTTAISALPTVPGSGLEALDRATLIHPTLSGNTAERIVLTSGSGSRVRDTDGREYLDASAVLGVTQVGHGRAELARVAAEQMARLEYFHTWGTISNDRAVELAARLVGLSPEPLTRVYFTSGGAEGNEIALRMARLYHHRRGESARTWILSRRSAYHGVGYGSGGVTGFPAYHQGFGPSLPDVDFLTPPQPYRRELFAGSDVTDFCLAELRETIDRIGPERIAAMIGEPIMGAVGAAAPPADYWPRVAELLHSYGILLISDEVITGYGRTGHWFAADHFGVVPDIMVTAKGITSGYVPHGAVLTTEAVADEVVGDQGFPAGFTYSGHATACAVALANLDIIERENLLDNASTVGAYLGKRLAELSDLPIVGDVRQTGLMLGVELVADRGTREPLPGAAV…	CDS	Putrescine--pyruvate aminotransferase
F1D28	GCF_015767935	IVLTSGSGSRVRDTDGREYLDASAVLGVTQVGHGRAELARVAAEQMARLEYFHTWGTISNDRAVELAARLVGLSPEPLTRVYFTSGGAEGNEIALRMARLYHHRRGESARTWILSRRSAYHGVGYGSGGVTGFPAYHQGFGPSLPDVDFLTPPQPYRRELFAGSDVTDFCLAELRETIDRIGPERIAAMIGEPIMGAVGAAAPPADYWPRVAELLHSYGILLISDEVITGYGRTGHWFAADHFGVVPDIMVTAKGITSGYVPHGAVLTTEAVADEVVGDQGFPAGFTYSGHATACAVALANLDIIERENLLDNASTVGAYLGKRLAELSDLPIVGDVRQTGLMLGVELVADRGTREPLPGAAVAEALRERAGILLRANGNALIVNPPLIFTQEDADELV…	PFAM_domain	Aminotran_3
F1D28	GCF_015767935	HTGYRELRSGTVYHDVYPSPGAHHLSSETSETLLEFHTEMAYHRLQPNYVMLACSRADHERTAATLVASVRKALPLLDERTRARL	PFAM_domain	TauD
F1D28	GCF_015767935	LAPEDPADKEAVAALSKALDEVTEAVYLEPGDLLIVDNFRTTHARTPFSPRWDGKDRWLHRVY	PFAM_domain	TauD
F1D28	GCF_015767935	RLIGRRAELRRLRLLLTKTRAGHGHVLLVCGEQGIGKTRLLEHTEHTLAAGAFRVVRSHCVATLPAPGYWPWEHLVRQLDPDSGLGDDGDADPVAQAEWLPEHHLTHQMRICRTVLAAARRTPLLLILEDLHLAHAPVLDVLQLLVKQIGQAPVMVV	PFAM_domain	AAA_16
F1D28	GCF_015767935	VDAVVFETRVRECRELSRARNPEATRAVAWSALEMWKGTPMGELHDYEFVAAEADRLEGIRLRALETWSQACLDLQHYEEVAFQLGEEIHRNPELERLGGLFMRAQYHSGRSAEALLTYERMRTAVAENLGADISPELQELHGKIL	PFAM_domain	BTAD
F1D28	GCF_015767935	VDLGAPRQRALLALLLIDVGNVVPLPVMTASIWGADPPSRVRGTLQAYVSRLRKLLHRHDRSLRLVHQLQGYL	PFAM_domain	Trans_reg_C
F1D28	GCF_015767935	LDTYAADTYPRSGTHPEPRPDAPPHARPGTRPGTRSEPRPDPGAEAAWLLAADRAHMFHPVLPRGREDRTVLVSGRGCTVRDTEGRTYLDASSVLGLTQIGHGREEIAQAAAEQMRTLGHFHTWGTISNDKAIRLAARLTDLAPQGLQRVYFTSGGGEGVEIALRMARYFHHRTGSPERTWILSRRTAYHGIGYGSGTVSGSPAYQDGFGPVLPHVHHLTPPDPYHAELYDGEDVTEYCLRELARTIDEIGPGRIAAMIGEPVMGAGGAVVPPPDYWPRVAALLRSHGILLILDEVVTAFGRTGTWFAAEHFGVTPDLLVTAKGITSGYVPHGAVLLTEEVADAVNGETGFPIGFTYTGHPTACAVALANLDIIEREGLLENAVKVGDHLAGRLAALRG…	CDS	Putrescine--pyruvate aminotransferase
F1D28	GCF_015767935	VLVSGRGCTVRDTEGRTYLDASSVLGLTQIGHGREEIAQAAAEQMRTLGHFHTWGTISNDKAIRLAARLTDLAPQGLQRVYFTSGGGEGVEIALRMARYFHHRTGSPERTWILSRRTAYHGIGYGSGTVSGSPAYQDGFGPVLPHVHHLTPPDPYHAELYDGEDVTEYCLRELARTIDEIGPGRIAAMIGEPVMGAGGAVVPPPDYWPRVAALLRSHGILLILDEVVTAFGRTGTWFAAEHFGVTPDLLVTAKGITSGYVPHGAVLLTEEVADAVNGETGFPIGFTYTGHPTACAVALANLDIIEREGLLENAVKVGDHLAGRLAALRGLPAVGDVRQLGMMLAVELVSDKTARTPLPGGTLGVVDALREDAGVIVRATPRSLVLNPALVMDRATADEV…	PFAM_domain	Aminotran_3
F1D28	GCF_015767935	PFVGRGDELRGLLESATSAFHTSGRVAFVVGEAGSGKTRLLSELERSVPDSVRTVWASCSESEDRPDYWPWTTVLRHLYAMWPERMHGFPGWLRRALAELLPEVGPEPQGPHSPDGGEENSGNGDGAGDGDSTPAHTLTLAPALAPPRSREARFTLHDAVCQALLRTVREPVVIMLEDMERADAPSLALLRLLVEQLRTVPLLLV	PFAM_domain	AAA_16
F1D28	GCF_015767935	IDANRFEQAIRTGRRLSREEQHQEARAVLCQALLSWGGTPYEELSAYDFAVQEANRLEQLRLGAVETWAHCCLRLGRDEEVMDQLKPEVQRNPLRERLIGQLMQAQYRLGCQADALRTYEATRRALAEELGTDPGKELAALHAAIL	PFAM_domain	BTAD
F1D28	GCF_015767935	PPRQRAVFALLLINAGSVVPVDSIVFRIWGNSPPGAVTATLQSYVSRLRKLLAE	PFAM_domain	Trans_reg_C
F1D28	GCF_015767935	MATTTAKAMLERLHQYGVDHVFGVVGREASAILFDEVEGLDFVLTRHEFTAGVMADVLARITNRPQACFATLGPGMTNLATGVATSALDRSSVIALAAQSESYDCYPNVTHQCLDSTAVMGPLTKFSVQLERGEDIVNLVDSAVLNSRIEPVGPSFISLPVDLLGAELNGTPTDAPLVRATATHALDADWRARLDEAAELVREAENPLLVVGSAVIRAGAVDALRALAERLNIPVVTTYTAKGVLPHDHPLNYGAISGYMDGILGHPALDEIFGPADLLLAIGYDYAEDLRPSMWTRGRAKTTVRVAPEVNPIPELFRADIDIVTNVAEFVTALDDATSGLAPKTRHDLSALRARVAEFLADPTEYEDGMRVHQVIDCMNSVLDNGTFVSDIGFFRHYG…	CDS	N(2)-(2-carboxyethyl)arginine synthase
F1D28	GCF_015767935	MPGPDLVYGFRVRIGTEGRPGGGPGGHSEPGSAPRFAVRGTHVPVHDGTAYPLWSGTAVTLGRPPVLVADGQVRLLLAGELYNRAELTGALGGSSAALGDAELLLAAWRRWGPGAFRLLNGRFAALLTDASTGATVAATDHAGSVPLWLRADVTGLSAATEAKTLAHEPGRPLGLSGTHTAPGAAGVCRVPAGTALLLHGVGGSDITARAVRTWTPPLSRALPGEREAVDLVGERLATAVRTRLRGGEAAPTVVLSGGIDSGGVAAHTAALAPGTRSVSMGTEVSDEFDAARSVAVHLGTAHSEIRLHSAELVRELPWAVAAAEITDPTVLEYLLPLVALYRRLDTGPLRILTGYGADIPLGGMHRRTASLWSLDDEIAGDMAGFDGLNEMSPVLAGIA…	CDS	Carboxyethyl-arginine beta-lactam-synthase
F1D28	GCF_015767935	VHHGHAGIRGSHADLAVIASDVPAAVGAVFTRSRFAAPSVLLSRDAVADGIARGVVVLSGNANAGTGPRGYEDAAEVRHLVAGIVDCDERDVLIASTGPVGERYPMSRVRAHLRAVRGPLPGADFDGAAAAVLGTAGARPTIRRARCGDATLIGVAKGPGTGPAEQDDRSTLAFFCTDAQVSPVVLDDIFRRVADRAFHGLGFGADASTGDTAAVLANGLAGRVDLVAFEQVLGALALDLVRDVVRDSGCGGALVTVRVTGAHDTEQAGRVGRAVVDAPSLRAAVHGPAPDWAPVAAVAGGHGDEGPGRSPGRITIRVGGREVFPAPRDRARPDAVTAYPHGGEVTVHIDLGVPGRAPGAFTVHGCDLLAGYPRLGAGRAV*	CDS	Glutamate N-acetyltransferase 2
F1D28	GCF_015767935	TTAKAMLERLHQYGVDHVFGVVGREASAILFDEVEGLDFVLTRHEFTAGVMADVLARITNRPQACFATLGPGMTNLATGVATSALDRSSVIALAAQSESYDCYPNVTHQCLDSTAVMGPLTKFSVQLERGEDIVNLVDSAVLNSRIEPVGPSFISLPVDLLGAELN	PFAM_domain	TPP_enzyme_N
F1D28	GCF_015767935	LDEAAELVREAENPLLVVGSAVIRAGAVDALRALAERLNIPVVTTYTAKGVLPHDHPLNYGAISGYMDGILGHPALDEIFGPADLLLAIGYDYAEDLRPSMWTRGRAKTTVRVAPEVNPIPELFRADIDIVTNVAEFVTAL	PFAM_domain	TPP_enzyme_M
F1D28	GCF_015767935	IGFFRHYGVLFAKSDQPYGFLTSAGCSSFGYGLPAAMAAQIARPGEPVFLIAGDGGFHSNSADIETAVRLGLPIVMVVVNNDRNGLIELYQNLGHQRSHAPAVGFGSVDFVQLAEANGCEAVRATDRTSLLAALTKGAGLGRPFLIEV	PFAM_domain	TPP_enzyme_C
F1D28	GCF_015767935	GRPPVLVADGQVRLLLAGELYNRAELTGALGGSSAALGDAELLLAAWRRWGPGAFRLLNGRFAALLTDASTGATVAATDHAGSVPLWLRADVTGLSAATEAKTLA	PFAM_domain	GATase_7
F1D28	GCF_015767935	HPYWDRAVLDALVSLEPGLKRRRGTDKWVLRQALSGLLPAETVARPKLGIHEGSGTT	PFAM_domain	Asn_synthase
F1D28	GCF_015767935	GERLATAVRTRLRGGEAAPTVVLSGGIDSGGVAAHTAALAPGTRSVSMGTEVSDEFDAARSVAVHLGTAHSEIRLHSAELVRELPWAVAAAEITDPTVLEYLLPLVALYRRLDTGPLRILTGYGADIPLGGMHRRTASLWSL	PFAM_domain	Asn_synthase
F1D28	GCF_015767935	DVVVVGAPYDGGTSYRPGARFAPRAIRHESSLIHGVGIDRGPGVFDRIDVVDGGDIDLSPFSMDLAMDTATVALTRLLERNDAFLMLGGDHSLSLAALRAVHARHGRVAVLHLDAHSDTNPPVYGGTYHHGTPFRWAIEEGLVDPERLVQVGIRGHNPRPDSLDYARGHGVSIVTAADFTRRSPRGIAEQIRRTVGGLPLYVSVDIDVVDPAYAPGTGTPAPGGLSSREVLTLLDVVGQLRPVGFDVVEVSPAYDPSGITSLLAAEIGAEL	PFAM_domain	Arginase
F1D28	GCF_015767935	HGHAGIRGSHADLAVIASDVPAAVGAVFTRSRFAAPSVLLSRDAVADGIARGVVVLSGNANAGTGPRGYEDAAEVRHLVAGIVDCDERDVLIASTGPVGERYPMSRVRAHLRAVRGPLPGADFDGAAAAVLGTAGARPTIRRARCGDATLIGVAKGPGTGPAEQDDRSTLAFFCTDAQVSPVVLDDIFRRVADRAFHGLGFGADASTGDTAAVLANGLAGRVDLVAFEQVLGALALDLVRDVVRDSGCGGALVTVRVTGAHDTEQAGRVGRAVVDAPSLRAAVHGPAPDWAPVAAVAGGHGDEGPGRSPGRITIRVGGREVFPAPRDRARPDAVTAYPHGGEVTVHIDLGVPGRAPGAFTVHGCDLLAGYPRL	PFAM_domain	ArgJ
F1D28	GCF_015767935	MSGQNGTGGQNGTGGGNGTGGGADGAAGVGAGTGPQSGNGRRNGRSGLGGRGSRGPDGAAGAGTGFHAGTGARSGTGVGTGTGARTGWPGVGTGTGAGPGARGTARVSTAVSPRYAQPATFMRLRHRPDPIGHDVVVVGAPYDGGTSYRPGARFAPRAIRHESSLIHGVGIDRGPGVFDRIDVVDGGDIDLSPFSMDLAMDTATVALTRLLERNDAFLMLGGDHSLSLAALRAVHARHGRVAVLHLDAHSDTNPPVYGGTYHHGTPFRWAIEEGLVDPERLVQVGIRGHNPRPDSLDYARGHGVSIVTAADFTRRSPRGIAEQIRRTVGGLPLYVSVDIDVVDPAYAPGTGTPAPGGLSSREVLTLLDVVGQLRPVGFDVVEVSPAYDPSGITSLLAAE…	CDS	Agmatinase
F1D28	GCF_015767935	MTTTVYETKSAPQPVGPYSQAVRRGNILSLSGQVALDPATGKVVEGGIAEQTRQVMNNLRNVLESAGASFSDVVTVRIYLTEAADFPGMNSVYAEFLAEPFPCRTTVFVGLPPGMLIEIDVLAVVE*	CDS	2-iminobutanoate/2-iminopropanoate deaminase
F1D28	GCF_015767935	MTEPKDLTATADTAGTADPNDPTGPAGAAVTRKPDLVTLDEVRAAARRVTEVARRTPLLRCDGLHGGHRVFVKAENLQSTGSFKVRGAANALLSLDPRPRSVVTFSAGNHGAAVALVGRALGVTVTVCMPPGAVAAKVGAVRRYGGEIVFTDDLIGSAAALAAERGCPVLHPFDDPAVIAGQGTTALEIFEEVPHPDVILVPVGGGGLISGVAAVTAALSDGTRVIGVEPETAPTVGHALRRGTPEPLPVPPRSAADGLNAPRTGALPLAHVRQHAVELVTVGEEDIRRAWPLMAAETRLLVEPSAAVTVAALRSGRIGLPECATVVLIATGGNTSLGALGDAASSANAVP*	CDS	L-threo-3-hydroxyaspartate ammonia-lyase
F1D28	GCF_015767935	KEVFAAVAAEAGQLLSADFAVLGRYEPNGTALYVAAWTRTGRDFPAGIQVPPGGRNVHTLVFESGCPARIDDYAAVSSGPASVVGKEWGFRATVCMPINVDGQLWGALSVASMNDKPMPSDTEDRLAGFTELVATAI	PFAM_domain	GAF
F1D28	GCF_015767935	PEQMFATVAAEVGELLGNDVTGIIRLDPDGMASAVGGWSRSLHGPLFPIGTRVDPDGRNVVTLVSETGRPARIDDAAESSGAPADFARARGFGSVVGVPINVEGRLWGVMMAISLTAEPLPPDTEDRLAGFTDLVATAI	PFAM_domain	GAF
F1D28	GCF_015767935	KSAPQPVGPYSQAVRRGNILSLSGQVALDPATGKVVEGGIAEQTRQVMNNLRNVLESAGASFSDVVTVRIYLTEAADFPGMNSVYAEFLAEPFPCRTTVFVGLPPGMLIEIDVLAVV	PFAM_domain	Ribonuc_L-PSP
F1D28	GCF_015767935	DIAIGTPPGQPPRAAVTAAADAMLAGRNQYADPAGVPELRAAVAGRLLASSGVGVDPETEITITAGATEGLLVALLTVTDPGDEVVVVEPAFELYRGAVELAGCTRVPAPLDPSGWRLDPERIASVLTPRTAALIVNTPHNPTGRVFTAEELGGLLDLCERRGVTCVVDEVYADFVFDGGPHVSALGFPRHRPRVVVVGSLSKADEMSGWRLGYCVADPALTTALRHVHERTTFGAAVPLQHGAAVLARAGSGPEQFRNGRDEMVRRLAAMGFEVTTPEGGWFLLAGTRRLGLRSDALAEGLLVRAGVLVAPATPFFADTGEGQRWIRTTFVKDLATLTKALDA	PFAM_domain	Aminotran_1_2
F1D28	GCF_015767935	TEVARRTPLLRCDGLHGGHRVFVKAENLQSTGSFKVRGAANALLSLDPRPRSVVTFSAGNHGAAVALVGRALGVTVTVCMPPGAVAAKVGAVRRYGGEIVFTDDLIGSAAALAAERGCPVLHPFDDPAVIAGQGTTALEIFEEVPHPDVILVPVGGGGLISGVAAVTAALSDGTRVIGVEPETAPTVGHALRRGTPEPLPVPPRSAADGLNAPRTGALPLAHVRQHAVELVTVGEEDIRRAWPLMAAETRLLVEPSAAVTVAALRSGRIGLPECATVVLIATG	PFAM_domain	PALP
F1D28	GCF_015767935	IGLGVVAIGVSFGAVAVTSGVPGWMAVALSVFVFAGGAQFMAVSLATAGNPVAAVVAGLLLNARHLPFGLALGDMFRPGRGRMLLGAHLLSDESAALALSLPPGPARRRAYWRLAWVLVFAWNGGTVLGVILVDA	PFAM_domain	AzlC
ATCC 27064	GCF_015912395	VLDLDASSGVWLVDAVTQKRYLDLFSFFASAPLGINPPSIVEDPAFMRELAVAAVNKPSNPDLYSVPYARFVKTFARVLGDPRLPRLFFVDGGALAVENALKAALDWKAQKLGLAEPDTDRLQVLHLERSFHGRSGYTMSLTNTEPSKTARFPKFGWPRISSPALQHPPAEHTGANQEAERRALEAAREAFAAADGMIACFIAEPIQGEGGDNHLSAEFLQAMQRLCHENDALFVLDEVQSGCGITGTAWAYQQLGLQPDLVAFGKKTQVCGVMGGGRIDEVPENVFAVSSRISSTWGGNLADMVRATRLLETIERTQVFDTVVQRGKYFRDGLEDLAARHPSVVTNARGRGLMCAVDLPDTRTRNEVLRLMYTEHQVIALPCGGRSLRFRPALTIAEH…	PFAM_domain	Aminotran_3
ATCC 27064	GCF_015912395	LLAPEDPADKEAVAHLSQALDDVTVGVKLVPGDVLIIDNFRTTHARTPFSPRWDGKDRWLHRVY	PFAM_domain	TauD
ATCC 27064	GCF_015912395	IDLFVFREAVRAVRDLHARGQHQEASERLDTALALWKGPAFADVTSSRLRLRGETLEEERTAAVELRALIDVGLGYYGDAITRLSELVDHDPFREDLYVSLMKAYYAEGRQADAIQVFHRAKDILREQIGISPGERMTRVMQAIL	PFAM_domain	BTAD
ATCC 27064	GCF_015912395	MSRVSTAPSGKPTAAHALLSRLRDHGVGKVFGVVGREAASILFDEVEGIDFVLTRHEFTAGVAADVLARITGRPQACWATLGPGMTNLSTGIATSVLDRSPVIALAAQSESHDIFPNDTHQCLDSVAIVAPMSKYAVELQRPHEITDLVDSAVNAAMTEPVGPSFISLPVDLLGSSEGIDTTVPNPPANTPAKPVGVVADGWQKAADQAAALLAEAKHPVLVVGAAAIRSGAVPAIRALAERLNIPVITTYIAKGVLPVGHELNYGAVTGYMDGILNFPALQTMFAPVDLVLTVGYDYAEDLRPSMWQKGIEKKTVRISPTVNPIPRVYRPDVDVVTDVLAFVEHFETATASFGAKQRHDIEPLRARIAEFLADPETYEDGMRVHQVIDSMNTVMEEAA…	CDS	N(2)-(2-carboxyethyl)arginine synthase
ATCC 27064	GCF_015912395	MGAPVLPAAFGFLASARTGGGRAPGPVFATRGSHTDIDTPQGERSLAATLVHAPSVAPDRAVARSLTGAPTTAVLAGEIYNRDELLSVLPAGPAPEGDAELVLRLLERYDLHAFRLVNGRFATVVRTGDRVLLATDHAGSVPLYTCVAPGEVRASTEAKALAAHRDPKGFPLADARRVAGLTGVYQVPAGAVMDIDLGSGTAVTHRTWTPGLSRRILPEGEAVAAVRAALEKAVAQRVTPGDTPLVVLSGGIDSSGVAACAHRAAGELDTVSMGTDTSNEFREARAVVDHLRTRHREITIPTTELLAQLPYAVWASESVDPDIIEYLLPLTALYRALDGPERRILTGYGADIPLGGMHREDRLPALDTVLAHDMATFDGLNEMSPVLSTLAGHWTTHPY…	CDS	Carboxyethyl-arginine beta-lactam-synthase
ATCC 27064	GCF_015912395	MSDSTPKTPRGFVVHTAPVGLADDGRDDFTVLASTAPATVSAVFTRSRFAGPSVVLCREAVADGQARGVVVLARNANVATGLEGEENAREVREAVARALGLPEGEMLIASTGVIGRQYPMESIREHLKTLEWPAGEGGFDRAARAIMTTDTRPKEVRVSVGGATLVGIAKGVGMLEPDMATLLTFFATDARLDPAEQDRLFRRVMDRTFNAVSIDTDTSTSDTAVLFANGLAGEVDAGEFEEALHTAALALVKDIASDGEGAAKLIEVQVTGARDDAQAKRVGKTVVNSPLVKTAVHGCDPNWGRVAMAIGKCSDDTDIDQERVTIRFGEVEVYPPKARGDQADDALRAAVAEHLRGDEVVIGIDLAIADGAFTVYGCDLTEGYVRLNSEYTT*	CDS	Glutamate N-acetyltransferase 2
ATCC 27064	GCF_015912395	EAAVRRSPDREAVVFGTQRLTYREVDARANRFAHWLLGPGLGVRSQQLVGIFLDKSDLGVVATLGIWKAGAAYVPIDPAYPAERVRFAVGDTGLRGIVTNRHHAGRLREILGAEHADVTVVEIESVLDEQAAADTDGLLSVKPELALGVRDLAYLTYTSGTTGVPKGVPKYHDSVVNSITDLSERYDMRRPGTERVALFASYVFEPHLRQTLIALINGQTLVVVPEEVRLDPDRFPAYIEEHGVTYLNATGSVLQHFDLRRCTSLKRLLLVGEELTAAGLRQLRERFSGRIVNEYAFTEAAFVTAVKEFAPGVTERADRSIGRPVRNVKWYVLSQDLKRLPVGAIGELYIGGCGVAPGYLNRDDLTAERFLTNPYASEQDRARGMNARIYRTGDLARML…	PFAM_domain	AMP-binding
ATCC 27064	GCF_015912395	FERQAAAWPDETAVVFRDRRLTYRELNERANRLAHHLRSVAELRPNDLVGLVVDKNELMITAILAVWKTGAGYVPIDPGYPDDRVAFMLADTSAKLVITNQGRVARIGELTGGALPVVDLDRLPDGNGADGDPVTDVTATDLAYAIYTSGTTGRPKAVLVEHRGVVNLQHSLAKLFGLDRSEGVEALLSFSNYVFDHFVEQMTDALLNGQKLVVLDDTMRTDAERLYRYINDEQVTYLSGTPSVLSLYDYSTTTSLTRIDAIGEDFTEPVFNKIRAMFPGTIINGYGPTEISITSHKRPYTVGERRSTKSIGHPVDNYTAYVLNKSMQRVPVGGMGELYIGGVGVTRGYLNRDELTADRFVDNPFQTAEERAEGRNARVYKTGDLVRWLPNGELECLGR…	PFAM_domain	AMP-binding
ATCC 27064	GCF_015912395	FEEQAAAWPDAVAVAHGATRLTYRELNERANQLAHYLRSVARIRPSDLIGLVVEKSELTVVAILAVWKAGAGYLPIDPGHPDDRVTFMLADTEARLVVTQRAHGERLRRLAGDALPVVEIDALPQGYRSTDDPVTDTTPADLAYAIYTSGTTGRPKAVLVPHRAVDSFRATLAGRYFGPPDTGRQGVLFLANYVFDFSVEQLALSVLGGHTLIVPPPSPAQDERFYEDANRAGLTYISGTPTQVQQFDLARLPGLRTVLVAGEAFHERHFEKIREGWAGPILNAYGTTETAVYNTVRRFEPGDPYRNTLGLPLGNTRLYVLGDGLKPLPPGAVGELYVAGECVTDGYLNRPELTGERFLPNPFDTGEEGREGRHPVLYRSGDLVRLTRGGELQYLGRND…	PFAM_domain	AMP-binding
ATCC 27064	GCF_015912395	ELREIWSAVLGLPVSRIGDGDDFFRLGGQSISCILLIARIRQRLGVFVGVEDVFTLRTLGALADRL	PFAM_domain	PP-binding
ATCC 27064	GCF_015912395	KLCGIWATVLGLAPERVGVTDDFFALGGDSLRAMVLAQAITTGFGRGLGVATVLQHTTLGAQAKHI	PFAM_domain	PP-binding
ATCC 27064	GCF_015912395	RLCQLWGDRLPGGTVGIDDDFFRSGGDSISALHLASQVQREIGRRVGVKDIFDHPTVRHFAERV	PFAM_domain	PP-binding
ATCC 27064	GCF_015912395	GLQQGLLYHALKRRNGDDAYVMQSVHHYRCAIRPELMREAWQHARRTYPALRLRFEWAEEALQIVENDDRSVDWRFTDLSGVADPAEQDARIRELQERDRTEPYDPAAGGLFRIYLIRRSEEFFSLLFSCHHIILDGWSLPVLHDDVHRTYLRLVDGEPVTADAGSTGTPGSTGNTGNTGKTDTAYIAAQRDWEAHRGDHVDYWTRQIERIDERGDFGGLVREDIRYQVALSEYDHVKEHRTRRLALGAERTAALKAVCAEHSVTLHSVLQFVWHKVLYAVGGGNTTVVGTIVSGRNPHIDGIENSVGLFINTLPVIVDHDEQAALGTDAAIADIQSAVTAMAARSTVELGRLETGGMKRRLFDTLLVLENYPRLLSEDEERAHDELLRFEKAYDADKV…	PFAM_domain	Condensation
ATCC 27064	GCF_015912395	PVSLAQERLLFIDEFEGGTDAYNIPFVLEIATGDAASTRDAVTGALRALLGRHAALRTLLRTDEHGVRRQYPLPAAEAAARFEVPLHTVADRTALDERLVERSRTVFRLDEELPLVADLFTAGPADGRAYLSLVVHHSAFDGWSWSTFREELAALLRGVPVTDLRQVHGSYADFSLWQRQYLSGGRLAELTGYWTGALAGYETIRLPLDRPRPARFDYRGREIDFDLDEGTARALRELARSARVSLYSVLLGAWALTLRVYTGQDDFVVGTPAANRGRPEFDRTVGFFANLLALRVRVDADAGLAEYIRAVGADVVAAQVHGELPFEQLVKELNPEKDPSRHPVLQVNFTLQNVTDRAPVGGGAGAEPEFTEYKPDAGGFTATKFDLSATVTENAAGRL…	PFAM_domain	Condensation
ATCC 27064	GCF_015912395	DCPLLPIQEWFFAKPLADRNWWNHNFAVTAPELDVARLGQALARLVEHHDAFSLRYRSEGGGDGADERFVQRYDAAVPEVVLHELDVRGLSPEEISERLARWQSGFDLERGPIHCAAYLHGFADGSARVWFALHHLVVDTVSWHILAQDLEILYHGGALEEKTSSYRQWARALAAYPADEAERRLWAEAVASLAATAQALPVPAPGAATLREEFALDAERTTALLTECHWAYDTTINDLLLTAVGGALRAVTGLAVNHVTVEGHGRERFDGAPDVRDTVGWFTTMHPLAVEAHPQDVGRGITATKEASRRVPHHGIGYGALFGRYGGERAPLPPVSFNYLGRVSDAGEQTDGPSAGWRLDSAMSGSNISGRNRGADQFSVDVTMRCTGGRLVTAVDSRL…	PFAM_domain	Condensation
ATCC 27064	GCF_015912395	EVEAALSSYPGVTRSLVIAREHRGAGLASAQKYLVGFYVGTDDLDEQDVRQWMRTKLPEAVVPSRVLRITDIPVTPSGK	PFAM_domain	AMP-binding_C
ATCC 27064	GCF_015912395	EVEAVLATAPGVRECAVAAVADDRSPGNTRLVGYYVAATGTETDTDTGTGDAGGADEDAIFAVLRARLMPGMVPSLLIRMDGPLPMTINGK	PFAM_domain	AMP-binding_C
ATCC 27064	GCF_015912395	TAAHALLSRLRDHGVGKVFGVVGREAASILFDEVEGIDFVLTRHEFTAGVAADVLARITGRPQACWATLGPGMTNLSTGIATSVLDRSPVIALAAQSESHDIFPNDTHQCLDSVAIVAPMSKYAVELQRPHEITDLVDSAVNAAMTEPVGPSFISLPVDLLG	PFAM_domain	TPP_enzyme_N
ATCC 27064	GCF_015912395	DQAAALLAEAKHPVLVVGAAAIRSGAVPAIRALAERLNIPVITTYIAKGVLPVGHELNYGAVTGYMDGILNFPALQTMFAPVDLVLTVGYDYAEDLRPSMWQKGIEKKTVRISPTVNPIPRVYRPDVDVVTDVLAFVE	PFAM_domain	TPP_enzyme_M
ATCC 27064	GCF_015912395	IGFFRHYGVLFARADQPFGFLTSAGCSSFGYGIPAAIGAQMARPDQPTFLIAGDGGFHSNSSDLETIARLNLPIVTVVVNNDTNGLIELYQNIGHHRSHDPAVKFGGVDFVALAEANGVDATRATNREELLAALRKGAELGRPFLIEV	PFAM_domain	TPP_enzyme_C
ATCC 27064	GCF_015912395	TAVLAGEIYNRDELLSVLPAGPAPEGDAELVLRLLERYDLHAFRLVNGRFATVVRTGDRVLLATDHAGSVPLYTCVAPGEVRASTEAKALA	PFAM_domain	GATase_7
ATCC 27064	GCF_015912395	VRAALEKAVAQRVTPGDTPLVVLSGGIDSSGVAACAHRAAGELDTVSMGTDTSNEFREARAVVDHLRTRHREITIPTTELLAQLPYAVWASESVDPDIIEYLLPLTALYRALDGPERRILTGYGADIPLGGMHREDRL	PFAM_domain	Asn_synthase
ATCC 27064	GCF_015912395	HPYWDREVLDLLVSLEAGLKRRHGRDKWVLRAAMADALPAETVNRPKLGVHEGSGTTSSFSRLLLDHGVAEDRVHEAKRQVVREL	PFAM_domain	Asn_synthase
ATCC 27064	GCF_015912395	DVVVIGAPYDGGTSYRPGARFGPQAIRSESGLIHGVGIDRGPGTFDLINCVDAGDINLTPFDMNIAIDTAQSHLSGLLKANAAFLMIGGDHSLTVAALRAVAEQHGPLAVVHLDAHSDTNPAFYGGRYHHGTPFRHGIDEKLIDPAAMVQIGIRGHNPKPDSLDYARGHGVRVVTADEFGELGVGGTADLIREKVGQRPVYVSVDIDVVDPAFAPGTGTPAPGGLLSREVLALLRCVGDLKPVGFDVMEVSPLYDHGGITSILATEIGAEL	PFAM_domain	Arginase
ATCC 27064	GCF_015912395	PVGLADDGRDDFTVLASTAPATVSAVFTRSRFAGPSVVLCREAVADGQARGVVVLARNANVATGLEGEENAREVREAVARALGLPEGEMLIASTGVIGRQYPMESIREHLKTLEWPAGEGGFDRAARAIMTTDTRPKEVRVSVGGATLVGIAKGVGMLEPDMATLLTFFATDARLDPAEQDRLFRRVMDRTFNAVSIDTDTSTSDTAVLFANGLAGEVDAGEFEEALHTAALALVKDIASDGEGAAKLIEVQVTGARDDAQAKRVGKTVVNSPLVKTAVHGCDPNWGRVAMAIGKCSDDTDIDQERVTIRFGEVEVYPPKARGDQADDALRAAVAEHLRGDEVVIGIDLAIADGAFTVYGCDLTEGYVRLNSEYTT	PFAM_domain	ArgJ
ATCC 27064	GCF_015912395	LDTYAADTYPRSGTHPEPRPDAPPHARPGTRPGTRSEPRPDPGAEAAWLLAADRAHMFHPVLPRGREDRTVLVSGRGCTVRDTEGRTYLDASSVLGLTQIGHGREEIAQAAAEQMRTLGHFHTWGTISNDKAIRLAARLTDLAPQGLQRVYFTSGGGEGVEIALRMARYFHHRTGSPERTWILSRRTAYHGIGYGSGTVSGSPAYQDGFGPVLPHVHHLTPPDPYHAELYDGEDVTEYCLRELARTIDEIGPGRIAAMIGEPVMGAGGAVVPPPDYWPRVAALLRSHGILLILDEVVTAFGRTGTWFAAEHFGVTPDLLVTAKGITSGYVPHGAVLLTEEVADAVNGETGFPIGFTYTGHPTACAVALANLDIIEREGLLENAVKVGDHLAGRLAALRG…	CDS	Putrescine--pyruvate aminotransferase
ATCC 27064	GCF_015912395	VLVSGRGCTVRDTEGRTYLDASSVLGLTQIGHGREEIAQAAAEQMRTLGHFHTWGTISNDKAIRLAARLTDLAPQGLQRVYFTSGGGEGVEIALRMARYFHHRTGSPERTWILSRRTAYHGIGYGSGTVSGSPAYQDGFGPVLPHVHHLTPPDPYHAELYDGEDVTEYCLRELARTIDEIGPGRIAAMIGEPVMGAGGAVVPPPDYWPRVAALLRSHGILLILDEVVTAFGRTGTWFAAEHFGVTPDLLVTAKGITSGYVPHGAVLLTEEVADAVNGETGFPIGFTYTGHPTACAVALANLDIIEREGLLENAVKVGDHLAGRLAALRGLPAVGDVRQLGMMLAVELVSDKTARTPLPGGTLGVVDALREDAGVIVRATPRSLVLNPALVMDRATADEV…	PFAM_domain	Aminotran_3
ATCC 27064	GCF_015912395	PFVGRGDELRGLLESATSAFHTSGRVAFVVGEAGSGKTRLLSELERSVPDSVRTVWASCSESEDRPDYWPWTTVLRHLYAMWPERMHGFPGWLRRALAELLPEVGPEPQGPHSPDGGEENSGNGDGAGDGDSTPAHTLTLAPALAPPRSREARFTLHDAVCQALLRTVREPVVIMLEDMERADAPSLALLRLLVEQLRTVPLLLV	PFAM_domain	AAA_16
ATCC 27064	GCF_015912395	MATTTAKAMLERLHQYGVDHVFGVVGREASAILFDEVEGLDFVLTRHEFTAGVMADVLARITNRPQACFATLGPGMTNLATGVATSALDRSSVIALAAQSESYDCYPNVTHQCLDSTAVMGPLTKFSVQLERGEDIVNLVDSAVLNSRIEPVGPSFISLPVDLLGAELNGTPTDAPLVRATATHALDADWRARLDEAAELVREAENPLLVVGSAVIRAGAVDALRALAERLNIPVVTTYTAKGVLPHDHPLNYGAISGYMDGILGHPALDEIFGPADLLLAIGYDYAEDLRPSMWTRGRAKTTVRVAPEVNPIPELFRADIDIVTNVAEFVTALDDATSGLAPKTRHDLSALRARVAEFLADPTEYEDGMRVHQVIDCMNSVLDNGTFVSDIGFFRHYG…	CDS	N(2)-(2-carboxyethyl)arginine synthase
ATCC 27064	GCF_015912395	MPGPDLVYGFRVRIGTEGRPGGGPGGHSEPGSAPRFAVRGTHVPVHDGTAYPLWSGTAVTLGRPPVLVADGQVRLLLAGELYNRAELTGALGGSSAALGDAELLLAAWRRWGPGAFRLLNGRFAALLTDASTGATVAATDHAGSVPLWLRADVTGLSAATEAKTLAHEPGRPLGLSGTHTAPGAAGVCRVPAGTALLLHGVGGSDITARAVRTWTPPLSRALPGEREAVDLVGERLATAVRTRLRGGEAAPTVVLSGGIDSGGVAAHTAALAPGTRSVSMGTEVSDEFDAARSVAVHLGTAHSEIRLHSAELVRELPWAVAAAEITDPTVLEYLLPLVALYRRLDTGPLRILTGYGADIPLGGMHRRTASLWSLDDEIAGDMAGFDGLNEMSPVLAGIA…	CDS	Carboxyethyl-arginine beta-lactam-synthase
ATCC 27064	GCF_015912395	VHHGHAGIRGSHADLAVIASDVPAAVGAVFTRSRFAAPSVLLSRDAVADGIARGVVVLSGNANAGTGPRGYEDAAEVRHLVAGIVDCDERDVLIASTGPVGERYPMSRVRAHLRAVRGPLPGADFDGAAAAVLGTAGARPTIRRARCGDATLIGVAKGPGTGPAEQDDRSTLAFFCTDAQVSPVVLDDIFRRVADRAFHGLGFGADASTGDTAAVLANGLAGRVDLVAFEQVLGALALDLVRDVVRDSGCGGALVTVRVTGAHDTEQAGRVGRAVVDAPSLRAAVHGPAPDWAPVAAVAGGHGDEGPGRSPGRITIRVGGREVFPAPRDRARPDAVTAYPHGGEVTVHIDLGVPGRAPGAFTVHGCDLLAGYPRLGAGRAV*	CDS	Glutamate N-acetyltransferase 2
ATCC 27064	GCF_015912395	TTAKAMLERLHQYGVDHVFGVVGREASAILFDEVEGLDFVLTRHEFTAGVMADVLARITNRPQACFATLGPGMTNLATGVATSALDRSSVIALAAQSESYDCYPNVTHQCLDSTAVMGPLTKFSVQLERGEDIVNLVDSAVLNSRIEPVGPSFISLPVDLLGAELN	PFAM_domain	TPP_enzyme_N
ATCC 27064	GCF_015912395	LDEAAELVREAENPLLVVGSAVIRAGAVDALRALAERLNIPVVTTYTAKGVLPHDHPLNYGAISGYMDGILGHPALDEIFGPADLLLAIGYDYAEDLRPSMWTRGRAKTTVRVAPEVNPIPELFRADIDIVTNVAEFVTAL	PFAM_domain	TPP_enzyme_M
ATCC 27064	GCF_015912395	IGFFRHYGVLFAKSDQPYGFLTSAGCSSFGYGLPAAMAAQIARPGEPVFLIAGDGGFHSNSADIETAVRLGLPIVMVVVNNDRNGLIELYQNLGHQRSHAPAVGFGSVDFVQLAEANGCEAVRATDRTSLLAALTKGAGLGRPFLIEV	PFAM_domain	TPP_enzyme_C
ATCC 27064	GCF_015912395	GRPPVLVADGQVRLLLAGELYNRAELTGALGGSSAALGDAELLLAAWRRWGPGAFRLLNGRFAALLTDASTGATVAATDHAGSVPLWLRADVTGLSAATEAKTLA	PFAM_domain	GATase_7
ATCC 27064	GCF_015912395	HPYWDRAVLDALVSLEPGLKRRRGTDKWVLRQALSGLLPAETVARPKLGIHEGSGTT	PFAM_domain	Asn_synthase
ATCC 27064	GCF_015912395	GERLATAVRTRLRGGEAAPTVVLSGGIDSGGVAAHTAALAPGTRSVSMGTEVSDEFDAARSVAVHLGTAHSEIRLHSAELVRELPWAVAAAEITDPTVLEYLLPLVALYRRLDTGPLRILTGYGADIPLGGMHRRTASLWSL	PFAM_domain	Asn_synthase
ATCC 27064	GCF_015912395	DVVVVGAPYDGGTSYRPGARFAPRAIRHESSLIHGVGIDRGPGVFDRIDVVDGGDIDLSPFSMDLAMDTATVALTRLLERNDAFLMLGGDHSLSLAALRAVHARHGRVAVLHLDAHSDTNPPVYGGTYHHGTPFRWAIEEGLVDPERLVQVGIRGHNPRPDSLDYARGHGVSIVTAADFTRRSPRGIAEQIRRTVGGLPLYVSVDIDVVDPAYAPGTGTPAPGGLSSREVLTLLDVVGQLRPVGFDVVEVSPAYDPSGITSLLAAEIGAEL	PFAM_domain	Arginase
ATCC 27064	GCF_015912395	HGHAGIRGSHADLAVIASDVPAAVGAVFTRSRFAAPSVLLSRDAVADGIARGVVVLSGNANAGTGPRGYEDAAEVRHLVAGIVDCDERDVLIASTGPVGERYPMSRVRAHLRAVRGPLPGADFDGAAAAVLGTAGARPTIRRARCGDATLIGVAKGPGTGPAEQDDRSTLAFFCTDAQVSPVVLDDIFRRVADRAFHGLGFGADASTGDTAAVLANGLAGRVDLVAFEQVLGALALDLVRDVVRDSGCGGALVTVRVTGAHDTEQAGRVGRAVVDAPSLRAAVHGPAPDWAPVAAVAGGHGDEGPGRSPGRITIRVGGREVFPAPRDRARPDAVTAYPHGGEVTVHIDLGVPGRAPGAFTVHGCDLLAGYPRL	PFAM_domain	ArgJ
ATCC 27064	GCF_015912395	MSGQNGTGGQNGTGGGNGTGGGADGAAGVGAGTGPQSGNGRRNGRSGLGGRGSRGPDGAAGAGTGFHAGTGARSGTGVGTGTGARTGWPGVGTGTGAGPGARGTARVSTAVSPRYAQPATFMRLRHRPDPIGHDVVVVGAPYDGGTSYRPGARFAPRAIRHESSLIHGVGIDRGPGVFDRIDVVDGGDIDLSPFSMDLAMDTATVALTRLLERNDAFLMLGGDHSLSLAALRAVHARHGRVAVLHLDAHSDTNPPVYGGTYHHGTPFRWAIEEGLVDPERLVQVGIRGHNPRPDSLDYARGHGVSIVTAADFTRRSPRGIAEQIRRTVGGLPLYVSVDIDVVDPAYAPGTGTPAPGGLSSREVLTLLDVVGQLRPVGFDVVEVSPAYDPSGITSLLAAE…	CDS	Agmatinase
ATCC 27064	GCF_015912395	MTTTVYETKSAPQPVGPYSQAVRRGNILSLSGQVALDPATGKVVEGGIAEQTRQVMNNLRNVLESAGASFSDVVTVRIYLTEAADFPGMNSVYAEFLAEPFPCRTTVFVGLPPGMLIEIDVLAVVE*	CDS	2-iminobutanoate/2-iminopropanoate deaminase
ATCC 27064	GCF_015912395	MTEPKDLTATADTAGTADPNDPTGPAGAAVTRKPDLVTLDEVRAAARRVTEVARRTPLLRCDGLHGGHRVFVKAENLQSTGSFKVRGAANALLSLDPRPRSVVTFSAGNHGAAVALVGRALGVTVTVCMPPGAVAAKVGAVRRYGGEIVFTDDLIGSAAALAAERGCPVLHPFDDPAVIAGQGTTALEIFEEVPHPDVILVPVGGGGLISGVAAVTAALSDGTRVIGVEPETAPTVGHALRRGTPEPLPVPPRSAADGLNAPRTGALPLAHVRQHAVELVTVGEEDIRRAWPLMAAETRLLVEPSAAVTVAALRSGRIGLPECATVVLIATGGNTSLGALGDAASSANAVP*	CDS	L-threo-3-hydroxyaspartate ammonia-lyase
ATCC 27064	GCF_015912395	KSAPQPVGPYSQAVRRGNILSLSGQVALDPATGKVVEGGIAEQTRQVMNNLRNVLESAGASFSDVVTVRIYLTEAADFPGMNSVYAEFLAEPFPCRTTVFVGLPPGMLIEIDVLAVV	PFAM_domain	Ribonuc_L-PSP
ATCC 27064	GCF_015912395	DIAIGTPPGQPPRAAVTAAADAMLAGRNQYADPAGVPELRAAVAGRLLASSGVGVDPETEITITAGATEGLLVALLTVTDPGDEVVVVEPAFELYRGAVELAGCTRVPAPLDPSGWRLDPERIASVLTPRTAALIVNTPHNPTGRVFTAEELGGLLDLCERRGVTCVVDEVYADFVFDGGPHVSALGFPRHRPRVVVVGSLSKADEMSGWRLGYCVADPALTTALRHVHERTTFGAAVPLQHGAAVLARAGSGPEQFRNGRDEMVRRLAAMGFEVTTPEGGWFLLAGTRRLGLRSDALAEGLLVRAGVLVAPATPFFADTGEGQRWIRTTFVKDLATLTKALDA	PFAM_domain	Aminotran_1_2
ATCC 27064	GCF_015912395	TEVARRTPLLRCDGLHGGHRVFVKAENLQSTGSFKVRGAANALLSLDPRPRSVVTFSAGNHGAAVALVGRALGVTVTVCMPPGAVAAKVGAVRRYGGEIVFTDDLIGSAAALAAERGCPVLHPFDDPAVIAGQGTTALEIFEEVPHPDVILVPVGGGGLISGVAAVTAALSDGTRVIGVEPETAPTVGHALRRGTPEPLPVPPRSAADGLNAPRTGALPLAHVRQHAVELVTVGEEDIRRAWPLMAAETRLLVEPSAAVTVAALRSGRIGLPECATVVLIATG	PFAM_domain	PALP
ATCC 27064	GCF_015912395	IGLGVVAIGVSFGAVAVTSGVPGWMAVALSVFVFAGGAQFMAVSLATAGNPVAAVVAGLLLNARHLPFGLALGDMFRPGRGRMLLGAHLLSDESAALALSLPPGPARRRAYWRLAWVLVFAWNGGTVLGVILVDA	PFAM_domain	AzlC
NCIMB 14335	GCF_015912435	VLDLDASSGVWLVDAVTQKRYLDLFSFFASAPLGINPPSIVEDPAFMRELAVAAVNKPSNPDLYSVPYARFVKTFARVLGDPRLPRLFFVDGGALAVENALKAALDWKAQKLGLAEPDTDRLQVLHLERSFHGRSGYTMSLTNTEPSKTARFPKFGWPRISSPALQHPPAEHTGANQEAERRALEAAREAFAAADGMIACFIAEPIQGEGGDNHLSAEFLQAMQRLCHENDALFVLDEVQSGCGITGTAWAYQQLGLQPDLVAFGKKTQVCGVMGGGRIDEVPENVFAVSSRISSTWGGNLADMVRATRLLETIERTQVFDTVVQRGKYFRDGLEDLAARHPSVVTNARGRGLMCAVDLPDTRTRNEVLRLMYTEHQVIALPCGGRSLRFRPALTIAEH…	PFAM_domain	Aminotran_3
NCIMB 14335	GCF_015912435	LLAPEDPADKEAVAHLSQALDDVTVGVKLVPGDVLIIDNFRTTHARTPFSPRWDGKDRWLHRVY	PFAM_domain	TauD
NCIMB 14335	GCF_015912435	IDLFVFREAVRAVRDLHARGQHQEASERLDTALALWKGPAFADVTSSRLRLRGETLEEERTAAVELRALIDVGLGYYGDAITRLSELVDHDPFREDLYVSLMKAYYAEGRQADAIQVFHRAKDILREQIGISPGERMTRVMQAIL	PFAM_domain	BTAD
NCIMB 14335	GCF_015912435	MSRVSTAPSGKPTAAHALLSRLRDHGVGKVFGVVGREAASILFDEVEGIDFVLTRHEFTAGVAADVLARITGRPQACWATLGPGMTNLSTGIATSVLDRSPVIALAAQSESHDIFPNDTHQCLDSVAIVAPMSKYAVELQRPHEITDLVDSAVNAAMTEPVGPSFISLPVDLLGSSEGIDTTVPNPPANTPAKPVGVVADGWQKAADQAAALLAEAKHPVLVVGAAAIRSGAVPAIRALAERLNIPVITTYIAKGVLPVGHELNYGAVTGYMDGILNFPALQTMFAPVDLVLTVGYDYAEDLRPSMWQKGIEKKTVRISPTVNPIPRVYRPDVDVVTDVLAFVEHFETATASFGAKQRHDIEPLRARIAEFLADPETYEDGMRVHQVIDSMNTVMEEAA…	CDS	N(2)-(2-carboxyethyl)arginine synthase
NCIMB 14335	GCF_015912435	MGAPVLPAAFGFLASARTGGGRAPGPVFATRGSHTDIDTPQGERSLAATLVHAPSVAPDRAVARSLTGAPTTAVLAGEIYNRDELLSVLPAGPAPEGDAELVLRLLERYDLHAFRLVNGRFATVVRTGDRVLLATDHAGSVPLYTCVAPGEVRASTEAKALAAHRDPKGFPLADARRVAGLTGVYQVPAGAVMDIDLGSGTAVTHRTWTPGLSRRILPEGEAVAAVRAALEKAVAQRVTPGDTPLVVLSGGIDSSGVAACAHRAAGELDTVSMGTDTSNEFREARAVVDHLRTRHREITIPTTELLAQLPYAVWASESVDPDIIEYLLPLTALYRALDGPERRILTGYGADIPLGGMHREDRLPALDTVLAHDMATFDGLNEMSPVLSTLAGHWTTHPY…	CDS	Carboxyethyl-arginine beta-lactam-synthase
NCIMB 14335	GCF_015912435	MSDSTPKTPRGFVVHTAPVGLADDGRDDFTVLASTAPATVSAVFTRSRFAGPSVVLCREAVADGQARGVVVLARNANVATGLEGEENAREVREAVARALGLPEGEMLIASTGVIGRQYPMESIREHLKTLEWPAGEGGFDRAARAIMTTDTRPKEVRVSVGGATLVGIAKGVGMLEPDMATLLTFFATDARLDPAEQDRLFRRVMDRTFNAVSIDTDTSTSDTAVLFANGLAGEVDAGEFEEALHTAALALVKDIASDGEGAAKLIEVQVTGARDDAQAKRVGKTVVNSPLVKTAVHGCDPNWGRVAMAIGKCSDDTDIDQERVTIRFGEVEVYPPKARGDQADDALRAAVAEHLRGDEVVIGIDLAIADGAFTVYGCDLTEGYVRLNSEYTT*	CDS	Glutamate N-acetyltransferase 2
NCIMB 14335	GCF_015912435	EAAVRRSPDREAVVFGTQRLTYREVDARANRFAHWLLGPGLGVRSQQLVGIFLDKSDLGVVATLGIWKAGAAYVPIDPAYPAERVRFAVGDTGLRGIVTNRHHAGRLREILGAEHADVTVVEIESVLDEQAAADTDGLLSVKPELALGVRDLAYLTYTSGTTGVPKGVPKYHDSVVNSITDLSERYDMRRPGTERVALFASYVFEPHLRQTLIALINGQTLVVVPEEVRLDPDRFPAYIEEHGVTYLNATGSVLQHFDLRRCTSLKRLLLVGEELTAAGLRQLRERFSGRIVNEYAFTEAAFVTAVKEFAPGVTERADRSIGRPVRNVKWYVLSQDLKRLPVGAIGELYIGGCGVAPGYLNRDDLTAERFLTNPYASEQDRARGMNARIYRTGDLARML…	PFAM_domain	AMP-binding
NCIMB 14335	GCF_015912435	FERQAAAWPDETAVVFRDRRLTYRELNERANRLAHHLRSVAELRPNDLVGLVVDKNELMITAILAVWKTGAGYVPIDPGYPDDRVAFMLADTSAKLVITNQGRVARIGELTGGALPVVDLDRLPDGNGADGDPVTDVTATDLAYAIYTSGTTGRPKAVLVEHRGVVNLQHSLAKLFGLDRSEGVEALLSFSNYVFDHFVEQMTDALLNGQKLVVLDDTMRTDAERLYRYINDEQVTYLSGTPSVLSLYDYSTTTSLTRIDAIGEDFTEPVFNKIRAMFPGTIINGYGPTEISITSHKRPYTVGERRSTKSIGHPVDNYTAYVLNKSMQRVPVGGMGELYIGGVGVTRGYLNRDELTADRFVDNPFQTAEERAEGRNARVYKTGDLVRWLPNGELECLGR…	PFAM_domain	AMP-binding
NCIMB 14335	GCF_015912435	FEEQAAAWPDAVAVAHGATRLTYRELNERANQLAHYLRSVARIRPSDLIGLVVEKSELTVVAILAVWKAGAGYLPIDPGHPDDRVTFMLADTEARLVVTQRAHGERLRRLAGDALPVVEIDALPQGYRSTDDPVTDTTPADLAYAIYTSGTTGRPKAVLVPHRAVDSFRATLAGRYFGPPDTGRQGVLFLANYVFDFSVEQLALSVLGGHTLIVPPPSPAQDERFYEDANRAGLTYISGTPTQVQQFDLARLPGLRTVLVAGEAFHERHFEKIREGWAGPILNAYGTTETAVYNTVRRFEPGDPYRNTLGLPLGNTRLYVLGDGLKPLPPGAVGELYVAGECVTDGYLNRPELTGERFLPNPFDTGEEGREGRHPVLYRSGDLVRLTRGGELQYLGRND…	PFAM_domain	AMP-binding
NCIMB 14335	GCF_015912435	ELREIWSAVLGLPVSRIGDGDDFFRLGGQSISCILLIARIRQRLGVFVGVEDVFTLRTLGALADRL	PFAM_domain	PP-binding
NCIMB 14335	GCF_015912435	KLCGIWATVLGLAPERVGVTDDFFALGGDSLRAMVLAQAITTGFGRGLGVATVLQHTTLGAQAKHI	PFAM_domain	PP-binding
NCIMB 14335	GCF_015912435	RLCQLWGDRLPGGTVGIDDDFFRSGGDSISALHLASQVQREIGRRVGVKDIFDHPTVRHFAERV	PFAM_domain	PP-binding
NCIMB 14335	GCF_015912435	GLQQGLLYHALKRRNGDDAYVMQSVHHYRCAIRPELMREAWQHARRTYPALRLRFEWAEEALQIVENDDRSVDWRFTDLSGVADPAEQDARIRELQERDRTEPYDPAAGGLFRIYLIRRSEEFFSLLFSCHHIILDGWSLPVLHDDVHRTYLRLVDGEPVTADAGSTGTPGSTGNTGNTGKTDTAYIAAQRDWEAHRGDHVDYWTRQIERIDERGDFGGLVREDIRYQVALSEYDHVKEHRTRRLALGAERTAALKAVCAEHSVTLHSVLQFVWHKVLYAVGGGNTTVVGTIVSGRNPHIDGIENSVGLFINTLPVIVDHDEQAALGTDAAIADIQSAVTAMAARSTVELGRLETGGMKRRLFDTLLVLENYPRLLSEDEERAHDELLRFEKAYDADKV…	PFAM_domain	Condensation
NCIMB 14335	GCF_015912435	PVSLAQERLLFIDEFEGGTDAYNIPFVLEIATGDAASTRDAVTGALRALLGRHAALRTLLRTDEHGVRRQYPLPAAEAAARFEVPLHTVADRTALDERLVERSRTVFRLDEELPLVADLFTAGPADGRAYLSLVVHHSAFDGWSWSTFREELAALLRGVPVTDLRQVHGSYADFSLWQRQYLSGGRLAELTGYWTGALAGYETIRLPLDRPRPARFDYRGREIDFDLDEGTARALRELARSARVSLYSVLLGAWALTLRVYTGQDDFVVGTPAANRGRPEFDRTVGFFANLLALRVRVDADAGLAEYIRAVGADVVAAQVHGELPFEQLVKELNPEKDPSRHPVLQVNFTLQNVTDRAPVGGGAGAEPEFTEYKPDAGGFTATKFDLSATVTENAAGRL…	PFAM_domain	Condensation
NCIMB 14335	GCF_015912435	DCPLLPIQEWFFAKPLADRNWWNHNFAVTAPELDVARLGQALARLVEHHDAFSLRYRSEGGGDGADERFVQRYDAAVPEVVLHELDVRGLSPEEISERLARWQSGFDLERGPIHCAAYLHGFADGSARVWFALHHLVVDTVSWHILAQDLEILYHGGALEEKTSSYRQWARALAAYPADEAERRLWAEAVASLAATAQALPVPAPGAATLREEFALDAERTTALLTECHWAYDTTINDLLLTAVGGALRAVTGLAVNHVTVEGHGRERFDGAPDVRDTVGWFTTMHPLAVEAHPQDVGRGITATKEASRRVPHHGIGYGALFGRYGGERAPLPPVSFNYLGRVSDAGEQTDGPSAGWRLDSAMSGSNISGRNRGADQFSVDVTMRCTGGRLVTAVDSRL…	PFAM_domain	Condensation
NCIMB 14335	GCF_015912435	EVEAALSSYPGVTRSLVIAREHRGAGLASAQKYLVGFYVGTDDLDEQDVRQWMRTKLPEAVVPSRVLRITDIPVTPSGK	PFAM_domain	AMP-binding_C
NCIMB 14335	GCF_015912435	EVEAVLATAPGVRECAVAAVADDRSPGNTRLVGYYVAATGTETDTDTGTGDAGGADEDAIFAVLRARLMPGMVPSLLIRMDGPLPMTINGK	PFAM_domain	AMP-binding_C
NCIMB 14335	GCF_015912435	TAAHALLSRLRDHGVGKVFGVVGREAASILFDEVEGIDFVLTRHEFTAGVAADVLARITGRPQACWATLGPGMTNLSTGIATSVLDRSPVIALAAQSESHDIFPNDTHQCLDSVAIVAPMSKYAVELQRPHEITDLVDSAVNAAMTEPVGPSFISLPVDLLG	PFAM_domain	TPP_enzyme_N
NCIMB 14335	GCF_015912435	DQAAALLAEAKHPVLVVGAAAIRSGAVPAIRALAERLNIPVITTYIAKGVLPVGHELNYGAVTGYMDGILNFPALQTMFAPVDLVLTVGYDYAEDLRPSMWQKGIEKKTVRISPTVNPIPRVYRPDVDVVTDVLAFVE	PFAM_domain	TPP_enzyme_M
NCIMB 14335	GCF_015912435	IGFFRHYGVLFARADQPFGFLTSAGCSSFGYGIPAAIGAQMARPDQPTFLIAGDGGFHSNSSDLETIARLNLPIVTVVVNNDTNGLIELYQNIGHHRSHDPAVKFGGVDFVALAEANGVDATRATNREELLAALRKGAELGRPFLIEV	PFAM_domain	TPP_enzyme_C
NCIMB 14335	GCF_015912435	TAVLAGEIYNRDELLSVLPAGPAPEGDAELVLRLLERYDLHAFRLVNGRFATVVRTGDRVLLATDHAGSVPLYTCVAPGEVRASTEAKALA	PFAM_domain	GATase_7
NCIMB 14335	GCF_015912435	VRAALEKAVAQRVTPGDTPLVVLSGGIDSSGVAACAHRAAGELDTVSMGTDTSNEFREARAVVDHLRTRHREITIPTTELLAQLPYAVWASESVDPDIIEYLLPLTALYRALDGPERRILTGYGADIPLGGMHREDRL	PFAM_domain	Asn_synthase
NCIMB 14335	GCF_015912435	HPYWDREVLDLLVSLEAGLKRRHGRDKWVLRAAMADALPAETVNRPKLGVHEGSGTTSSFSRLLLDHGVAEDRVHEAKRQVVREL	PFAM_domain	Asn_synthase
NCIMB 14335	GCF_015912435	DVVVIGAPYDGGTSYRPGARFGPQAIRSESGLIHGVGIDRGPGTFDLINCVDAGDINLTPFDMNIAIDTAQSHLSGLLKANAAFLMIGGDHSLTVAALRAVAEQHGPLAVVHLDAHSDTNPAFYGGRYHHGTPFRHGIDEKLIDPAAMVQIGIRGHNPKPDSLDYARGHGVRVVTADEFGELGVGGTADLIREKVGQRPVYVSVDIDVVDPAFAPGTGTPAPGGLLSREVLALLRCVGDLKPVGFDVMEVSPLYDHGGITSILATEIGAEL	PFAM_domain	Arginase
NCIMB 14335	GCF_015912435	PVGLADDGRDDFTVLASTAPATVSAVFTRSRFAGPSVVLCREAVADGQARGVVVLARNANVATGLEGEENAREVREAVARALGLPEGEMLIASTGVIGRQYPMESIREHLKTLEWPAGEGGFDRAARAIMTTDTRPKEVRVSVGGATLVGIAKGVGMLEPDMATLLTFFATDARLDPAEQDRLFRRVMDRTFNAVSIDTDTSTSDTAVLFANGLAGEVDAGEFEEALHTAALALVKDIASDGEGAAKLIEVQVTGARDDAQAKRVGKTVVNSPLVKTAVHGCDPNWGRVAMAIGKCSDDTDIDQERVTIRFGEVEVYPPKARGDQADDALRAAVAEHLRGDEVVIGIDLAIADGAFTVYGCDLTEGYVRLNSEYTT	PFAM_domain	ArgJ
NCIMB 14335	GCF_015912435	LDTYAADTYPRSGTHPEPRPDAPPHARPGTRPGTRSEPRPDPGAEAAWLLAADRAHMFHPVLPRGREDRTVLVSGRGCTVRDTEGRTYLDASSVLGLTQIGHGREEIAQAAAEQMRTLGHFHTWGTISNDKAIRLAARLTDLAPQGLQRVYFTSGGGEGVEIALRMARYFHHRTGSPERTWILSRRTAYHGIGYGSGTVSGSPAYQDGFGPVLPHVHHLTPPDPYHAELYDGEDVTEYCLRELARTIDEIGPGRIAAMIGEPVMGAGGAVVPPPDYWPRVAALLRSHGILLILDEVVTAFGRTGTWFAAEHFGVTPDLLVTAKGITSGYVPHGAVLLTEEVADAVNGETGFPIGFTYTGHPTACAVALANLDIIEREGLLENAVKVGDHLAGRLAALRG…	CDS	Putrescine--pyruvate aminotransferase
NCIMB 14335	GCF_015912435	VLVSGRGCTVRDTEGRTYLDASSVLGLTQIGHGREEIAQAAAEQMRTLGHFHTWGTISNDKAIRLAARLTDLAPQGLQRVYFTSGGGEGVEIALRMARYFHHRTGSPERTWILSRRTAYHGIGYGSGTVSGSPAYQDGFGPVLPHVHHLTPPDPYHAELYDGEDVTEYCLRELARTIDEIGPGRIAAMIGEPVMGAGGAVVPPPDYWPRVAALLRSHGILLILDEVVTAFGRTGTWFAAEHFGVTPDLLVTAKGITSGYVPHGAVLLTEEVADAVNGETGFPIGFTYTGHPTACAVALANLDIIEREGLLENAVKVGDHLAGRLAALRGLPAVGDVRQLGMMLAVELVSDKTARTPLPGGTLGVVDALREDAGVIVRATPRSLVLNPALVMDRATADEV…	PFAM_domain	Aminotran_3
NCIMB 14335	GCF_015912435	PFVGRGDELRGLLESATSAFHTSGRVAFVVGEAGSGKTRLLSELERSVPDSVRTVWASCSESEDRPDYWPWTTVLRHLYAMWPERMHGFPGWLRRALAELLPEVGPEPQGPHSPDGGEENSGNGDGAGDGDSTPAHTLTLAPALAPPRSREARFTLHDAVCQALLRTVREPVVIMLEDMERADAPSLALLRLLVEQLRTVPLLLV	PFAM_domain	AAA_16
NCIMB 14335	GCF_015912435	MATTTAKAMLERLHQYGVDHVFGVVGREASAILFDEVEGLDFVLTRHEFTAGVMADVLARITNRPQACFATLGPGMTNLATGVATSALDRSSVIALAAQSESYDCYPNVTHQCLDSTAVMGPLTKFSVQLERGEDIVNLVDSAVLNSRIEPVGPSFISLPVDLLGAELNGTPTDAPLVRATATHALDADWRARLDEAAELVREAENPLLVVGSAVIRAGAVDALRALAERLNIPVVTTYTAKGVLPHDHPLNYGAISGYMDGILGHPALDEIFGPADLLLAIGYDYAEDLRPSMWTRGRAKTTVRVAPEVNPIPELFRADIDIVTNVAEFVTALDDATSGLAPKTRHDLSALRARVAEFLADPTEYEDGMRVHQVIDCMNSVLDNGTFVSDIGFFRHYG…	CDS	N(2)-(2-carboxyethyl)arginine synthase
NCIMB 14335	GCF_015912435	MPGPDLVYGFRVRIGTEGRPGGGPGGHSEPGSAPRFAVRGTHVPVHDGTAYPLWSGTAVTLGRPPVLVADGQVRLLLAGELYNRAELTGALGGSSAALGDAELLLAAWRRWGPGAFRLLNGRFAALLTDASTGATVAATDHAGSVPLWLRADVTGLSAATEAKTLAHEPGRPLGLSGTHTAPGAAGVCRVPAGTALLLHGVGGSDITARAVRTWTPPLSRALPGEREAVDLVGERLATAVRTRLRGGEAAPTVVLSGGIDSGGVAAHTAALAPGTRSVSMGTEVSDEFDAARSVAVHLGTAHSEIRLHSAELVRELPWAVAAAEITDPTVLEYLLPLVALYRRLDTGPLRILTGYGADIPLGGMHRRTASLWSLDDEIAGDMAGFDGLNEMSPVLAGIA…	CDS	Carboxyethyl-arginine beta-lactam-synthase
NCIMB 14335	GCF_015912435	VHHGHAGIRGSHADLAVIASDVPAAVGAVFTRSRFAAPSVLLSRDAVADGIARGVVVLSGNANAGTGPRGYEDAAEVRHLVAGIVDCDERDVLIASTGPVGERYPMSRVRAHLRAVRGPLPGADFDGAAAAVLGTAGARPTIRRARCGDATLIGVAKGPGTGPAEQDDRSTLAFFCTDAQVSPVVLDDIFRRVADRAFHGLGFGADASTGDTAAVLANGLAGRVDLVAFEQVLGALALDLVRDVVRDSGCGGALVTVRVTGAHDTEQAGRVGRAVVDAPSLRAAVHGPAPDWAPVAAVAGGHGDEGPGRSPGRITIRVGGREVFPAPRDRARPDAVTAYPHGGEVTVHIDLGVPGRAPGAFTVHGCDLLAGYPRLGAGRAV*	CDS	Glutamate N-acetyltransferase 2
NCIMB 14335	GCF_015912435	TTAKAMLERLHQYGVDHVFGVVGREASAILFDEVEGLDFVLTRHEFTAGVMADVLARITNRPQACFATLGPGMTNLATGVATSALDRSSVIALAAQSESYDCYPNVTHQCLDSTAVMGPLTKFSVQLERGEDIVNLVDSAVLNSRIEPVGPSFISLPVDLLGAELN	PFAM_domain	TPP_enzyme_N
NCIMB 14335	GCF_015912435	LDEAAELVREAENPLLVVGSAVIRAGAVDALRALAERLNIPVVTTYTAKGVLPHDHPLNYGAISGYMDGILGHPALDEIFGPADLLLAIGYDYAEDLRPSMWTRGRAKTTVRVAPEVNPIPELFRADIDIVTNVAEFVTAL	PFAM_domain	TPP_enzyme_M
NCIMB 14335	GCF_015912435	IGFFRHYGVLFAKSDQPYGFLTSAGCSSFGYGLPAAMAAQIARPGEPVFLIAGDGGFHSNSADIETAVRLGLPIVMVVVNNDRNGLIELYQNLGHQRSHAPAVGFGSVDFVQLAEANGCEAVRATDRTSLLAALTKGAGLGRPFLIEV	PFAM_domain	TPP_enzyme_C
NCIMB 14335	GCF_015912435	GRPPVLVADGQVRLLLAGELYNRAELTGALGGSSAALGDAELLLAAWRRWGPGAFRLLNGRFAALLTDASTGATVAATDHAGSVPLWLRADVTGLSAATEAKTLA	PFAM_domain	GATase_7
NCIMB 14335	GCF_015912435	GERLATAVRTRLRGGEAAPTVVLSGGIDSGGVAAHTAALAPGTRSVSMGTEVSDEFDAARSVAVHLGTAHSEIRLHSAELVRELPWAVAAAEITDPTVLEYLLPLVALYRRLDTGPLRILTGYGADIPLGGMHRRTASLWSL	PFAM_domain	Asn_synthase
NCIMB 14335	GCF_015912435	HPYWDRAVLDALVSLEPGLKRRRGTDKWVLRQALSGLLPAETVARPKLGIHEGSGTT	PFAM_domain	Asn_synthase
NCIMB 14335	GCF_015912435	DVVVVGAPYDGGTSYRPGARFAPRAIRHESSLIHGVGIDRGPGVFDRIDVVDGGDIDLSPFSMDLAMDTATVALTRLLERNDAFLMLGGDHSLSLAALRAVHARHGRVAVLHLDAHSDTNPPVYGGTYHHGTPFRWAIEEGLVDPERLVQVGIRGHNPRPDSLDYARGHGVSIVTAADFTRRSPRGIAEQIRRTVGGLPLYVSVDIDVVDPAYAPGTGTPAPGGLSSREVLTLLDVVGQLRPVGFDVVEVSPAYDPSGITSLLAAEIGAEL	PFAM_domain	Arginase
NCIMB 14335	GCF_015912435	HGHAGIRGSHADLAVIASDVPAAVGAVFTRSRFAAPSVLLSRDAVADGIARGVVVLSGNANAGTGPRGYEDAAEVRHLVAGIVDCDERDVLIASTGPVGERYPMSRVRAHLRAVRGPLPGADFDGAAAAVLGTAGARPTIRRARCGDATLIGVAKGPGTGPAEQDDRSTLAFFCTDAQVSPVVLDDIFRRVADRAFHGLGFGADASTGDTAAVLANGLAGRVDLVAFEQVLGALALDLVRDVVRDSGCGGALVTVRVTGAHDTEQAGRVGRAVVDAPSLRAAVHGPAPDWAPVAAVAGGHGDEGPGRSPGRITIRVGGREVFPAPRDRARPDAVTAYPHGGEVTVHIDLGVPGRAPGAFTVHGCDLLAGYPRL	PFAM_domain	ArgJ
NCIMB 14335	GCF_015912435	MSGQNGTGGQNGTGGGNGTGGGADGAAGVGAGTGPQSGNGRRNGRSGLGGRGSRGPDGAAGAGTGFHAGTGARSGTGVGTGTGARTGWPGVGTGTGAGPGARGTARVSTAVSPRYAQPATFMRLRHRPDPIGHDVVVVGAPYDGGTSYRPGARFAPRAIRHESSLIHGVGIDRGPGVFDRIDVVDGGDIDLSPFSMDLAMDTATVALTRLLERNDAFLMLGGDHSLSLAALRAVHARHGRVAVLHLDAHSDTNPPVYGGTYHHGTPFRWAIEEGLVDPERLVQVGIRGHNPRPDSLDYARGHGVSIVTAADFTRRSPRGIAEQIRRTVGGLPLYVSVDIDVVDPAYAPGTGTPAPGGLSSREVLTLLDVVGQLRPVGFDVVEVSPAYDPSGITSLLAAE…	CDS	Agmatinase
NCIMB 14335	GCF_015912435	MTTTVYETKSAPQPVGPYSQAVRRGNILSLSGQVALDPATGKVVEGGIAEQTRQVMNNLRNVLESAGASFSDVVTVRIYLTEAADFPGMNSVYAEFLAEPFPCRTTVFVGLPPGMLIEIDVLAVVE*	CDS	2-iminobutanoate/2-iminopropanoate deaminase
NCIMB 14335	GCF_015912435	MTEPKDLTATADTAGTADPNDPTGPAGAAVTRKPDLVTLDEVRAAARRVTEVARRTPLLRCDGLHGGHRVFVKAENLQSTGSFKVRGAANALLSLDPRPRSVVTFSAGNHGAAVALVGRALGVTVTVCMPPGAVAAKVGAVRRYGGEIVFTDDLIGSAAALAAERGCPVLHPFDDPAVIAGQGTTALEIFEEVPHPDVILVPVGGGGLISGVAAVTAALSDGTRVIGVEPETAPTVGHALRRGTPEPLPVPPRSAADGLNAPRTGALPLAHVRQHAVELVTVGEEDIRRAWPLMAAETRLLVEPSAAVTVAALRSGRIGLPECATVVLIATGGNTSLGALGDAASSANAVP*	CDS	L-threo-3-hydroxyaspartate ammonia-lyase
NCIMB 14335	GCF_015912435	KSAPQPVGPYSQAVRRGNILSLSGQVALDPATGKVVEGGIAEQTRQVMNNLRNVLESAGASFSDVVTVRIYLTEAADFPGMNSVYAEFLAEPFPCRTTVFVGLPPGMLIEIDVLAVV	PFAM_domain	Ribonuc_L-PSP
NCIMB 14335	GCF_015912435	DIAIGTPPGQPPRAAVTAAADAMLAGRNQYADPAGVPELRAAVAGRLLASSGVGVDPETEITITAGATEGLLVALLTVTDPGDEVVVVEPAFELYRGAVELAGCTRVPAPLDPSGWRLDPERIASVLTPRTAALIVNTPHNPTGRVFTAEELGGLLDLCERRGVTCVVDEVYADFVFDGGPHVSALGFPRHRPRVVVVGSLSKADEMSGWRLGYCVADPALTTALRHVHERTTFGAAVPLQHGAAVLARAGSGPEQFRNGRDEMVRRLAAMGFEVTTPEGGWFLLAGTRRLGLRSDALAEGLLVRAGVLVAPATPFFADTGEGQRWIRTTFVKDLATLTKALDA	PFAM_domain	Aminotran_1_2
NCIMB 14335	GCF_015912435	TEVARRTPLLRCDGLHGGHRVFVKAENLQSTGSFKVRGAANALLSLDPRPRSVVTFSAGNHGAAVALVGRALGVTVTVCMPPGAVAAKVGAVRRYGGEIVFTDDLIGSAAALAAERGCPVLHPFDDPAVIAGQGTTALEIFEEVPHPDVILVPVGGGGLISGVAAVTAALSDGTRVIGVEPETAPTVGHALRRGTPEPLPVPPRSAADGLNAPRTGALPLAHVRQHAVELVTVGEEDIRRAWPLMAAETRLLVEPSAAVTVAALRSGRIGLPECATVVLIATG	PFAM_domain	PALP
NCIMB 14335	GCF_015912435	VSFGAVAVTSGVPGWMAVALSVFVFAGGAQFMAVSLATAGNPVAAVVAGLLLNARHLPFGLALGDMFRPGRGRMLLGAHLLSDESAALALSLPPGPARRRAYWRLAWVLVFAWNGGTVLGVILVDA	PFAM_domain	AzlC
BW0220	GCF_015912465	VLDLDASSGVWLVDAVTQKRYLDLFSFFASAPLGINPPSIVEDPAFMRELAVAAVNKPSNPDLYSVPYARFVKTFARVLGDPRLPRLFFVDGGALAVENALKAALDWKAQKLGLAEPDTDRLQVLHLERSFHGRSGYTMSLTNTEPSKTARFPKFGWPRISSPALQHPPAEHTGANQEAERRALEAAREAFAAADGMIACFIAEPIQGEGGDNHLSAEFLQAMQRLCHENDALFVLDEVQSGCGITGTAWAYQQLGLQPDLVAFGKKTQVCGVMGGGRIDEVPENVFAVSSRISSTWGGNLADMVRATRLLETIERTQVFDTVVQRGKYFRDGLEDLAARHPSVVTNARGRGLMCAVDLPDTRTRNEVLRLMYTEHQVIALPCGGRSLRFRPALTIAEH…	PFAM_domain	Aminotran_3
BW0220	GCF_015912465	LLAPEDPADKEAVAHLSQALDDVTVGVKLVPGDVLIIDNFRTTHARTPFSPRWDGKDRWLHRVY	PFAM_domain	TauD
BW0220	GCF_015912465	IDLFVFREAVRAVRDLHARGQHQEASERLDTALALWKGPAFADVTSSRLRLRGETLEEERTAAVELRALIDVGLGYYGDAITRLSELVDHDPFREDLYVSLMKAYYAEGRQADAIQVFHRAKDILREQIGISPGERMTRVMQAIL	PFAM_domain	BTAD
BW0220	GCF_015912465	MSRVSTAPSGKPTAAHALLSRLRDHGVGKVFGVVGREAASILFDEVEGIDFVLTRHEFTAGVAADVLARITGRPQACWATLGPGMTNLSTGIATSVLDRSPVIALAAQSESHDIFPNDTHQCLDSVAIVAPMSKYAVELQRPHEITDLVDSAVNAAMTEPVGPSFISLPVDLLGSSEGIDTTVPNPPANTPAKPVGVVADGWQKAADQAAALLAEAKHPVLVVGAAAIRSGAVPAIRALAERLNIPVITTYIAKGVLPVGHELNYGAVTGYMDGILNFPALQTMFAPVDLVLTVGYDYAEDLRPSMWQKGIEKKTVRISPTVNPIPRVYRPDVDVVTDVLAFVEHFETATASFGAKQRHDIEPLRARIAEFLADPETYEDGMRVHQVIDSMNTVMEEAA…	CDS	N(2)-(2-carboxyethyl)arginine synthase
BW0220	GCF_015912465	MGAPVLPAAFGFLASARTGGGRAPGPVFATRGSHTDIDTPQGERSLAATLVHAPSVAPDRAVARSLTGAPTTAVLAGEIYNRDELLSVLPAGPAPEGDAELVLRLLERYDLHAFRLVNGRFATVVRTGDRVLLATDHAGSVPLYTCVAPGEVRASTEAKALAAHRDPKGFPLADARRVAGLTGVYQVPAGAVMDIDLGSGTAVTHRTWTPGLSRRILPEGEAVAAVRAALEKAVAQRVTPGDTPLVVLSGGIDSSGVAACAHRAAGELDTVSMGTDTSNEFREARAVVDHLRTRHREITIPTTELLAQLPYAVWASESVDPDIIEYLLPLTALYRALDGPERRILTGYGADIPLGGMHREDRLPALDTVLAHDMATFDGLNEMSPVLSTLAGHWTTHPY…	CDS	Carboxyethyl-arginine beta-lactam-synthase
BW0220	GCF_015912465	MSDSTPKTPRGFVVHTAPVGLADDGRDDFTVLASTAPATVSAVFTRSRFAGPSVVLCREAVADGQARGVVVLARNANVATGLEGEENAREVREAVARALGLPEGEMLIASTGVIGRQYPMESIREHLKTLEWPAGEGGFDRAARAIMTTDTRPKEVRVSVGGATLVGIAKGVGMLEPDMATLLTFFATDARLDPAEQDRLFRRVMDRTFNAVSIDTDTSTSDTAVLFANGLAGEVDAGEFEEALHTAALALVKDIASDGEGAAKLIEVQVTGARDDAQAKRVGKTVVNSPLVKTAVHGCDPNWGRVAMAIGKCSDDTDIDQERVTIRFGEVEVYPPKARGDQADDALRAAVAEHLRGDEVVIGIDLAIADGAFTVYGCDLTEGYVRLNSEYTT*	CDS	Glutamate N-acetyltransferase 2
BW0220	GCF_015912465	EAAVRRSPDREAVVFGTQRLTYREVDARANRFAHWLLGPGLGVRSQQLVGIFLDKSDLGVVATLGIWKAGAAYVPIDPAYPAERVRFAVGDTGLRGIVTNRHHAGRLREILGAEHADVTVVEIESVLDEQAAADTDGLLSVKPELALGVRDLAYLTYTSGTTGVPKGVPKYHDSVVNSITDLSERYDMRRPGTERVALFASYVFEPHLRQTLIALINGQTLVVVPEEVRLDPDRFPAYIEEHGVTYLNATGSVLQHFDLRRCTSLKRLLLVGEELTAAGLRQLRERFSGRIVNEYAFTEAAFVTAVKEFAPGVTERADRSIGRPVRNVKWYVLSQDLKRLPVGAIGELYIGGCGVAPGYLNRDDLTAERFLTNPYASEQDRARGMNARIYRTGDLARML…	PFAM_domain	AMP-binding
BW0220	GCF_015912465	FERQAAAWPDETAVVFRDRRLTYRELNERANRLAHHLRSVAELRPNDLVGLVVDKNELMITAILAVWKTGAGYVPIDPGYPDDRVAFMLADTSAKLVITNQGRVARIGELTGGALPVVDLDRLPDGNGADGDPVTDVTATDLAYAIYTSGTTGRPKAVLVEHRGVVNLQHSLAKLFGLDRSEGVEALLSFSNYVFDHFVEQMTDALLNGQKLVVLDDTMRTDAERLYRYINDEQVTYLSGTPSVLSLYDYSTTTSLTRIDAIGEDFTEPVFNKIRAMFPGTIINGYGPTEISITSHKRPYTVGERRSTKSIGHPVDNYTAYVLNKSMQRVPVGGMGELYIGGVGVTRGYLNRDELTADRFVDNPFQTAEERAEGRNARVYKTGDLVRWLPNGELECLGR…	PFAM_domain	AMP-binding
BW0220	GCF_015912465	FEEQAAAWPDAVAVAHGATRLTYRELNERANQLAHYLRSVARIRPSDLIGLVVEKSELTVVAILAVWKAGAGYLPIDPGHPDDRVTFMLADTEARLVVTQRAHGERLRRLAGDALPVVEIDALPQGYRSTDDPVTDTTPADLAYAIYTSGTTGRPKAVLVPHRAVDSFRATLAGRYFGPPDTGRQGVLFLANYVFDFSVEQLALSVLGGHTLIVPPPSPAQDERFYEDANRAGLTYISGTPTQVQQFDLARLPGLRTVLVAGEAFHERHFEKIREGWAGPILNAYGTTETAVYNTVRRFEPGDPYRNTLGLPLGNTRLYVLGDGLKPLPPGAVGELYVAGECVTDGYLNRPELTGERFLPNPFDTGEEGREGRHPVLYRSGDLVRLTRGGELQYLGRND…	PFAM_domain	AMP-binding
BW0220	GCF_015912465	ELREIWSAVLGLPVSRIGDGDDFFRLGGQSISCILLIARIRQRLGVFVGVEDVFTLRTLGALADRL	PFAM_domain	PP-binding
BW0220	GCF_015912465	KLCGIWATVLGLAPERVGVTDDFFALGGDSLRAMVLAQAITTGFGRGLGVATVLQHTTLGAQAKHI	PFAM_domain	PP-binding
BW0220	GCF_015912465	RLCQLWGDRLPGGTVGIDDDFFRSGGDSISALHLASQVQREIGRRVGVKDIFDHPTVRHFAERV	PFAM_domain	PP-binding
BW0220	GCF_015912465	GLQQGLLYHALKRRNGDDAYVMQSVHHYRCAIRPELMREAWQHARRTYPALRLRFEWAEEALQIVENDDRSVDWRFTDLSGVADPAEQDARIRELQERDRTEPYDPAAGGLFRIYLIRRSEEFFSLLFSCHHIILDGWSLPVLHDDVHRTYLRLVDGEPVTADAGSTGTPGSTGNTGNTGKTDTAYIAAQRDWEAHRGDHVDYWTRQIERIDERGDFGGLVREDIRYQVALSEYDHVKEHRTRRLALGAERTAALKAVCAEHSVTLHSVLQFVWHKVLYAVGGGNTTVVGTIVSGRNPHIDGIENSVGLFINTLPVIVDHDEQAALGTDAAIADIQSAVTAMAARSTVELGRLETGGMKRRLFDTLLVLENYPRLLSEDEERAHDELLRFEKAYDADKV…	PFAM_domain	Condensation
BW0220	GCF_015912465	PVSLAQERLLFIDEFEGGTDAYNIPFVLEIATGDAASTRDAVTGALRALLGRHAALRTLLRTDEHGVRRQYPLPAAEAAARFEVPLHTVADRTALDERLVERSRTVFRLDEELPLVADLFTAGPADGRAYLSLVVHHSAFDGWSWSTFREELAALLRGVPVTDLRQVHGSYADFSLWQRQYLSGGRLAELTGYWTGALAGYETIRLPLDRPRPARFDYRGREIDFDLDEGTARALRELARSARVSLYSVLLGAWALTLRVYTGQDDFVVGTPAANRGRPEFDRTVGFFANLLALRVRVDADAGLAEYIRAVGADVVAAQVHGELPFEQLVKELNPEKDPSRHPVLQVNFTLQNVTDRAPVGGGAGAEPEFTEYKPDAGGFTATKFDLSATVTENAAGRL…	PFAM_domain	Condensation
BW0220	GCF_015912465	DCPLLPIQEWFFAKPLADRNWWNHNFAVTAPELDVARLGQALARLVEHHDAFSLRYRSEGGGDGADERFVQRYDAAVPEVVLHELDVRGLSPEEISERLARWQSGFDLERGPIHCAAYLHGFADGSARVWFALHHLVVDTVSWHILAQDLEILYHGGALEEKTSSYRQWARALAAYPADEAERRLWAEAVASLAATAQALPVPAPGAATLREEFALDAERTTALLTECHWAYDTTINDLLLTAVGGALRAVTGLAVNHVTVEGHGRERFDGAPDVRDTVGWFTTMHPLAVEAHPQDVGRGITATKEASRRVPHHGIGYGALFGRYGGERAPLPPVSFNYLGRVSDAGEQTDGPSAGWRLDSAMSGSNISGRNRGADQFSVDVTMRCTGGRLVTAVDSRL…	PFAM_domain	Condensation
BW0220	GCF_015912465	EVEAALSSYPGVTRSLVIAREHRGAGLASAQKYLVGFYVGTDDLDEQDVRQWMRTKLPEAVVPSRVLRITDIPVTPSGK	PFAM_domain	AMP-binding_C
BW0220	GCF_015912465	EVEAVLATAPGVRECAVAAVADDRSPGNTRLVGYYVAATGTETDTDTGTGDAGGADEDAIFAVLRARLMPGMVPSLLIRMDGPLPMTINGK	PFAM_domain	AMP-binding_C
BW0220	GCF_015912465	TAAHALLSRLRDHGVGKVFGVVGREAASILFDEVEGIDFVLTRHEFTAGVAADVLARITGRPQACWATLGPGMTNLSTGIATSVLDRSPVIALAAQSESHDIFPNDTHQCLDSVAIVAPMSKYAVELQRPHEITDLVDSAVNAAMTEPVGPSFISLPVDLLG	PFAM_domain	TPP_enzyme_N
BW0220	GCF_015912465	DQAAALLAEAKHPVLVVGAAAIRSGAVPAIRALAERLNIPVITTYIAKGVLPVGHELNYGAVTGYMDGILNFPALQTMFAPVDLVLTVGYDYAEDLRPSMWQKGIEKKTVRISPTVNPIPRVYRPDVDVVTDVLAFVE	PFAM_domain	TPP_enzyme_M
BW0220	GCF_015912465	IGFFRHYGVLFARADQPFGFLTSAGCSSFGYGIPAAIGAQMARPDQPTFLIAGDGGFHSNSSDLETIARLNLPIVTVVVNNDTNGLIELYQNIGHHRSHDPAVKFGGVDFVALAEANGVDATRATNREELLAALRKGAELGRPFLIEV	PFAM_domain	TPP_enzyme_C
BW0220	GCF_015912465	TAVLAGEIYNRDELLSVLPAGPAPEGDAELVLRLLERYDLHAFRLVNGRFATVVRTGDRVLLATDHAGSVPLYTCVAPGEVRASTEAKALA	PFAM_domain	GATase_7
BW0220	GCF_015912465	VRAALEKAVAQRVTPGDTPLVVLSGGIDSSGVAACAHRAAGELDTVSMGTDTSNEFREARAVVDHLRTRHREITIPTTELLAQLPYAVWASESVDPDIIEYLLPLTALYRALDGPERRILTGYGADIPLGGMHREDRL	PFAM_domain	Asn_synthase
BW0220	GCF_015912465	HPYWDREVLDLLVSLEAGLKRRHGRDKWVLRAAMADALPAETVNRPKLGVHEGSGTTSSFSRLLLDHGVAEDRVHEAKRQVVREL	PFAM_domain	Asn_synthase
BW0220	GCF_015912465	DVVVIGAPYDGGTSYRPGARFGPQAIRSESGLIHGVGIDRGPGTFDLINCVDAGDINLTPFDMNIAIDTAQSHLSGLLKANAAFLMIGGDHSLTVAALRAVAEQHGPLAVVHLDAHSDTNPAFYGGRYHHGTPFRHGIDEKLIDPAAMVQIGIRGHNPKPDSLDYARGHGVRVVTADEFGELGVGGTADLIREKVGQRPVYVSVDIDVVDPAFAPGTGTPAPGGLLSREVLALLRCVGDLKPVGFDVMEVSPLYDHGGITSILATEIGAEL	PFAM_domain	Arginase
BW0220	GCF_015912465	PVGLADDGRDDFTVLASTAPATVSAVFTRSRFAGPSVVLCREAVADGQARGVVVLARNANVATGLEGEENAREVREAVARALGLPEGEMLIASTGVIGRQYPMESIREHLKTLEWPAGEGGFDRAARAIMTTDTRPKEVRVSVGGATLVGIAKGVGMLEPDMATLLTFFATDARLDPAEQDRLFRRVMDRTFNAVSIDTDTSTSDTAVLFANGLAGEVDAGEFEEALHTAALALVKDIASDGEGAAKLIEVQVTGARDDAQAKRVGKTVVNSPLVKTAVHGCDPNWGRVAMAIGKCSDDTDIDQERVTIRFGEVEVYPPKARGDQADDALRAAVAEHLRGDEVVIGIDLAIADGAFTVYGCDLTEGYVRLNSEYTT	PFAM_domain	ArgJ
BW0220	GCF_015912465	VLDLDASSGVWLVDAVTQKRYLDLFSFFASAPLGINPPSIVEDPAFMRELAVAAVNKPSNPDLYSVPYARFVKTFARVLGDPRLPRLFFVDGGALAVENALKAALDWKAQKLGLAEPDTDRLQVLHLERSFHGRSGYTMSLTNTEPSKTARFPKFGWPRISSPALQHPPAEHTGANQEAERRALEAAREAFAAADGMIACFIAEPIQGEGGDNHLSAEFLQAMQRLCHENDALFVLDEVQSGCGITGTAWAYQQLGLQPDLVAFGKKTQVCGVMGGGRIDEVPENVFAVSSRISSTWGGNLADMVRATRLLETIERTQVFDTVVQRGKYFRDGLEDLAARHPSVVTNARGRGLMCAVDLPDTRTRNEVLRLMYTEHQVIALPCGGRSLRFRPALTIAEH…	PFAM_domain	Aminotran_3
BW0220	GCF_015912465	LLAPEDPADKEAVAHLSQALDDVTVGVKLVPGDVLIIDNFRTTHARTPFSPRWDGKDRWLHRVY	PFAM_domain	TauD
BW0220	GCF_015912465	IDLFVFREAVRAVRDLHARGQHQEASERLDTALALWKGPAFADVTSSRLRLRGETLEEERTAAVELRALIDVGLGYYGDAITRLSELVDHDPFREDLYVSLMKAYYAEGRQADAIQVFHRAKDILREQIGISPGERMTRVMQAIL	PFAM_domain	BTAD
BW0220	GCF_015912465	MSRVSTAPSGKPTAAHALLSRLRDHGVGKVFGVVGREAASILFDEVEGIDFVLTRHEFTAGVAADVLARITGRPQACWATLGPGMTNLSTGIATSVLDRSPVIALAAQSESHDIFPNDTHQCLDSVAIVAPMSKYAVELQRPHEITDLVDSAVNAAMTEPVGPSFISLPVDLLGSSEGIDTTVPNPPANTPAKPVGVVADGWQKAADQAAALLAEAKHPVLVVGAAAIRSGAVPAIRALAERLNIPVITTYIAKGVLPVGHELNYGAVTGYMDGILNFPALQTMFAPVDLVLTVGYDYAEDLRPSMWQKGIEKKTVRISPTVNPIPRVYRPDVDVVTDVLAFVEHFETATASFGAKQRHDIEPLRARIAEFLADPETYEDGMRVHQVIDSMNTVMEEAA…	CDS	N(2)-(2-carboxyethyl)arginine synthase
BW0220	GCF_015912465	MGAPVLPAAFGFLASARTGGGRAPGPVFATRGSHTDIDTPQGERSLAATLVHAPSVAPDRAVARSLTGAPTTAVLAGEIYNRDELLSVLPAGPAPEGDAELVLRLLERYDLHAFRLVNGRFATVVRTGDRVLLATDHAGSVPLYTCVAPGEVRASTEAKALAAHRDPKGFPLADARRVAGLTGVYQVPAGAVMDIDLGSGTAVTHRTWTPGLSRRILPEGEAVAAVRAALEKAVAQRVTPGDTPLVVLSGGIDSSGVAACAHRAAGELDTVSMGTDTSNEFREARAVVDHLRTRHREITIPTTELLAQLPYAVWASESVDPDIIEYLLPLTALYRALDGPERRILTGYGADIPLGGMHREDRLPALDTVLAHDMATFDGLNEMSPVLSTLAGHWTTHPY…	CDS	Carboxyethyl-arginine beta-lactam-synthase
BW0220	GCF_015912465	MSDSTPKTPRGFVVHTAPVGLADDGRDDFTVLASTAPATVSAVFTRSRFAGPSVVLCREAVADGQARGVVVLARNANVATGLEGEENAREVREAVARALGLPEGEMLIASTGVIGRQYPMESIREHLKTLEWPAGEGGFDRAARAIMTTDTRPKEVRVSVGGATLVGIAKGVGMLEPDMATLLTFFATDARLDPAEQDRLFRRVMDRTFNAVSIDTDTSTSDTAVLFANGLAGEVDAGEFEEALHTAALALVKDIASDGEGAAKLIEVQVTGARDDAQAKRVGKTVVNSPLVKTAVHGCDPNWGRVAMAIGKCSDDTDIDQERVTIRFGEVEVYPPKARGDQADDALRAAVAEHLRGDEVVIGIDLAIADGAFTVYGCDLTEGYVRLNSEYTT*	CDS	Glutamate N-acetyltransferase 2
BW0220	GCF_015912465	EAAVRRSPDREAVVFGTQRLTYREVDARANRFAHWLLGPGLGVRSQQLVGIFLDKSDLGVVATLGIWKAGAAYVPIDPAYPAERVRFAVGDTGLRGIVTNRHHAGRLREILGAEHADVTVVEIESVLDEQAAADTDGLLSVKPELALGVRDLAYLTYTSGTTGVPKGVPKYHDSVVNSITDLSERYDMRRPGTERVALFASYVFEPHLRQTLIALINGQTLVVVPEEVRLDPDRFPAYIEEHGVTYLNATGSVLQHFDLRRCTSLKRLLLVGEELTAAGLRQLRERFSGRIVNEYAFTEAAFVTAVKEFAPGVTERADRSIGRPVRNVKWYVLSQDLKRLPVGAIGELYIGGCGVAPGYLNRDDLTAERFLTNPYASEQDRARGMNARIYRTGDLARML…	PFAM_domain	AMP-binding
BW0220	GCF_015912465	FERQAAAWPDETAVVFRDRRLTYRELNERANRLAHHLRSVAELRPNDLVGLVVDKNELMITAILAVWKTGAGYVPIDPGYPDDRVAFMLADTSAKLVITNQGRVARIGELTGGALPVVDLDRLPDGNGADGDPVTDVTATDLAYAIYTSGTTGRPKAVLVEHRGVVNLQHSLAKLFGLDRSEGVEALLSFSNYVFDHFVEQMTDALLNGQKLVVLDDTMRTDAERLYRYINDEQVTYLSGTPSVLSLYDYSTTTSLTRIDAIGEDFTEPVFNKIRAMFPGTIINGYGPTEISITSHKRPYTVGERRSTKSIGHPVDNYTAYVLNKSMQRVPVGGMGELYIGGVGVTRGYLNRDELTADRFVDNPFQTAEERAEGRNARVYKTGDLVRWLPNGELECLGR…	PFAM_domain	AMP-binding
BW0220	GCF_015912465	FEEQAAAWPDAVAVAHGATRLTYRELNERANQLAHYLRSVARIRPSDLIGLVVEKSELTVVAILAVWKAGAGYLPIDPGHPDDRVTFMLADTEARLVVTQRAHGERLRRLAGDALPVVEIDALPQGYRSTDDPVTDTTPADLAYAIYTSGTTGRPKAVLVPHRAVDSFRATLAGRYFGPPDTGRQGVLFLANYVFDFSVEQLALSVLGGHTLIVPPPSPAQDERFYEDANRAGLTYISGTPTQVQQFDLARLPGLRTVLVAGEAFHERHFEKIREGWAGPILNAYGTTETAVYNTVRRFEPGDPYRNTLGLPLGNTRLYVLGDGLKPLPPGAVGELYVAGECVTDGYLNRPELTGERFLPNPFDTGEEGREGRHPVLYRSGDLVRLTRGGELQYLGRND…	PFAM_domain	AMP-binding
BW0220	GCF_015912465	ELREIWSAVLGLPVSRIGDGDDFFRLGGQSISCILLIARIRQRLGVFVGVEDVFTLRTLGALADRL	PFAM_domain	PP-binding
BW0220	GCF_015912465	KLCGIWATVLGLAPERVGVTDDFFALGGDSLRAMVLAQAITTGFGRGLGVATVLQHTTLGAQAKHI	PFAM_domain	PP-binding
BW0220	GCF_015912465	RLCQLWGDRLPGGTVGIDDDFFRSGGDSISALHLASQVQREIGRRVGVKDIFDHPTVRHFAERV	PFAM_domain	PP-binding
BW0220	GCF_015912465	GLQQGLLYHALKRRNGDDAYVMQSVHHYRCAIRPELMREAWQHARRTYPALRLRFEWAEEALQIVENDDRSVDWRFTDLSGVADPAEQDARIRELQERDRTEPYDPAAGGLFRIYLIRRSEEFFSLLFSCHHIILDGWSLPVLHDDVHRTYLRLVDGEPVTADAGSTGTPGSTGNTGNTGKTDTAYIAAQRDWEAHRGDHVDYWTRQIERIDERGDFGGLVREDIRYQVALSEYDHVKEHRTRRLALGAERTAALKAVCAEHSVTLHSVLQFVWHKVLYAVGGGNTTVVGTIVSGRNPHIDGIENSVGLFINTLPVIVDHDEQAALGTDAAIADIQSAVTAMAARSTVELGRLETGGMKRRLFDTLLVLENYPRLLSEDEERAHDELLRFEKAYDADKV…	PFAM_domain	Condensation
BW0220	GCF_015912465	PVSLAQERLLFIDEFEGGTDAYNIPFVLEIATGDAASTRDAVTGALRALLGRHAALRTLLRTDEHGVRRQYPLPAAEAAARFEVPLHTVADRTALDERLVERSRTVFRLDEELPLVADLFTAGPADGRAYLSLVVHHSAFDGWSWSTFREELAALLRGVPVTDLRQVHGSYADFSLWQRQYLSGGRLAELTGYWTGALAGYETIRLPLDRPRPARFDYRGREIDFDLDEGTARALRELARSARVSLYSVLLGAWALTLRVYTGQDDFVVGTPAANRGRPEFDRTVGFFANLLALRVRVDADAGLAEYIRAVGADVVAAQVHGELPFEQLVKELNPEKDPSRHPVLQVNFTLQNVTDRAPVGGGAGAEPEFTEYKPDAGGFTATKFDLSATVTENAAGRL…	PFAM_domain	Condensation
BW0220	GCF_015912465	DCPLLPIQEWFFAKPLADRNWWNHNFAVTAPELDVARLGQALARLVEHHDAFSLRYRSEGGGDGADERFVQRYDAAVPEVVLHELDVRGLSPEEISERLARWQSGFDLERGPIHCAAYLHGFADGSARVWFALHHLVVDTVSWHILAQDLEILYHGGALEEKTSSYRQWARALAAYPADEAERRLWAEAVASLAATAQALPVPAPGAATLREEFALDAERTTALLTECHWAYDTTINDLLLTAVGGALRAVTGLAVNHVTVEGHGRERFDGAPDVRDTVGWFTTMHPLAVEAHPQDVGRGITATKEASRRVPHHGIGYGALFGRYGGERAPLPPVSFNYLGRVSDAGEQTDGPSAGWRLDSAMSGSNISGRNRGADQFSVDVTMRCTGGRLVTAVDSRL…	PFAM_domain	Condensation
BW0220	GCF_015912465	EVEAALSSYPGVTRSLVIAREHRGAGLASAQKYLVGFYVGTDDLDEQDVRQWMRTKLPEAVVPSRVLRITDIPVTPSGK	PFAM_domain	AMP-binding_C
BW0220	GCF_015912465	EVEAVLATAPGVRECAVAAVADDRSPGNTRLVGYYVAATGTETDTDTGTGDAGGADEDAIFAVLRARLMPGMVPSLLIRMDGPLPMTINGK	PFAM_domain	AMP-binding_C
BW0220	GCF_015912465	TAAHALLSRLRDHGVGKVFGVVGREAASILFDEVEGIDFVLTRHEFTAGVAADVLARITGRPQACWATLGPGMTNLSTGIATSVLDRSPVIALAAQSESHDIFPNDTHQCLDSVAIVAPMSKYAVELQRPHEITDLVDSAVNAAMTEPVGPSFISLPVDLLG	PFAM_domain	TPP_enzyme_N
BW0220	GCF_015912465	DQAAALLAEAKHPVLVVGAAAIRSGAVPAIRALAERLNIPVITTYIAKGVLPVGHELNYGAVTGYMDGILNFPALQTMFAPVDLVLTVGYDYAEDLRPSMWQKGIEKKTVRISPTVNPIPRVYRPDVDVVTDVLAFVE	PFAM_domain	TPP_enzyme_M
BW0220	GCF_015912465	IGFFRHYGVLFARADQPFGFLTSAGCSSFGYGIPAAIGAQMARPDQPTFLIAGDGGFHSNSSDLETIARLNLPIVTVVVNNDTNGLIELYQNIGHHRSHDPAVKFGGVDFVALAEANGVDATRATNREELLAALRKGAELGRPFLIEV	PFAM_domain	TPP_enzyme_C
BW0220	GCF_015912465	TAVLAGEIYNRDELLSVLPAGPAPEGDAELVLRLLERYDLHAFRLVNGRFATVVRTGDRVLLATDHAGSVPLYTCVAPGEVRASTEAKALA	PFAM_domain	GATase_7
BW0220	GCF_015912465	VRAALEKAVAQRVTPGDTPLVVLSGGIDSSGVAACAHRAAGELDTVSMGTDTSNEFREARAVVDHLRTRHREITIPTTELLAQLPYAVWASESVDPDIIEYLLPLTALYRALDGPERRILTGYGADIPLGGMHREDRL	PFAM_domain	Asn_synthase
BW0220	GCF_015912465	HPYWDREVLDLLVSLEAGLKRRHGRDKWVLRAAMADALPAETVNRPKLGVHEGSGTTSSFSRLLLDHGVAEDRVHEAKRQVVREL	PFAM_domain	Asn_synthase
BW0220	GCF_015912465	DVVVIGAPYDGGTSYRPGARFGPQAIRSESGLIHGVGIDRGPGTFDLINCVDAGDINLTPFDMNIAIDTAQSHLSGLLKANAAFLMIGGDHSLTVAALRAVAEQHGPLAVVHLDAHSDTNPAFYGGRYHHGTPFRHGIDEKLIDPAAMVQIGIRGHNPKPDSLDYARGHGVRVVTADEFGELGVGGTADLIREKVGQRPVYVSVDIDVVDPAFAPGTGTPAPGGLLSREVLALLRCVGDLKPVGFDVMEVSPLYDHGGITSILATEIGAEL	PFAM_domain	Arginase
BW0220	GCF_015912465	PVGLADDGRDDFTVLASTAPATVSAVFTRSRFAGPSVVLCREAVADGQARGVVVLARNANVATGLEGEENAREVREAVARALGLPEGEMLIASTGVIGRQYPMESIREHLKTLEWPAGEGGFDRAARAIMTTDTRPKEVRVSVGGATLVGIAKGVGMLEPDMATLLTFFATDARLDPAEQDRLFRRVMDRTFNAVSIDTDTSTSDTAVLFANGLAGEVDAGEFEEALHTAALALVKDIASDGEGAAKLIEVQVTGARDDAQAKRVGKTVVNSPLVKTAVHGCDPNWGRVAMAIGKCSDDTDIDQERVTIRFGEVEVYPPKARGDQADDALRAAVAEHLRGDEVVIGIDLAIADGAFTVYGCDLTEGYVRLNSEYTT	PFAM_domain	ArgJ
DSM 738	GCF_015912875	VLDLDASSGVWLVDAVTQKRYLDLFSFFASAPLGINPPSIVEDPAFMRELAVAAVNKPSNPDLYSVPYARFVKTFARVLGDPRLPRLFFVDGGALAVENALKAALDWKAQKLGLAEPDTDRLQVLHLERSFHGRSGYTMSLTNTEPSKTARFPKFGWPRISSPALQHPPAEHTGANQEAERRALEAAREAFAAADGMIACFIAEPIQGEGGDNHLSAEFLQAMQRLCHENDALFVLDEVQSGCGITGTAWAYQQLGLQPDLVAFGKKTQVCGVMGGGRIDEVPENVFAVSSRISSTWGGNLADMVRATRLLETIERTQVFDTVVQRGKYFRDGLEDLAARHPSVVTNARGRGLMCAVDLPDTRTRNEVLRLMYTEHQVIALPCGGRSLRFRPALTIAEH…	PFAM_domain	Aminotran_3
DSM 738	GCF_015912875	LLAPEDPADKEAVAHLSQALDDVTVGVKLVPGDVLIIDNFRTTHARTPFSPRWDGKDRWLHRVY	PFAM_domain	TauD
DSM 738	GCF_015912875	IDLFVFREAVRAVRDLHARGQHQEASERLDTALALWKGPAFADVTSSRLRLRGETLEEERTAAVELRALIDVGLGYYGDAITRLSELVDHDPFREDLYVSLMKAYYAEGRQADAIQVFHRAKDILREQIGISPGERMTRVMQAIL	PFAM_domain	BTAD
DSM 738	GCF_015912875	MSRVSTAPSGKPTAAHALLSRLRDHGVGKVFGVVGREAASILFDEVEGIDFVLTRHEFTAGVAADVLARITGRPQACWATLGPGMTNLSTGIATSVLDRSPVIALAAQSESHDIFPNDTHQCLDSVAIVAPMSKYAVELQRPHEITDLVDSAVNAAMTEPVGPSFISLPVDLLGSSEGIDTTVPNPPANTPAKPVGVVADGWQKAADQAAALLAEAKHPVLVVGAAAIRSGAVPAIRALAERLNIPVITTYIAKGVLPVGHELNYGAVTGYMDGILNFPALQTMFAPVDLVLTVGYDYAEDLRPSMWQKGIEKKTVRISPTVNPIPRVYRPDVDVVTDVLAFVEHFETATASFGAKQRHDIEPLRARIAEFLADPETYEDGMRVHQVIDSMNTVMEEAA…	CDS	N(2)-(2-carboxyethyl)arginine synthase
DSM 738	GCF_015912875	MGAPVLPAAFGFLASARTGGGRAPGPVFATRGSHTDIDTPQGERSLAATLVHAPSVAPDRAVARSLTGAPTTAVLAGEIYNRDELLSVLPAGPAPEGDAELVLRLLERYDLHAFRLVNGRFATVVRTGDRVLLATDHAGSVPLYTCVAPGEVRASTEAKALAAHRDPKGFPLADARRVAGLTGVYQVPAGAVMDIDLGSGTAVTHRTWTPGLSRRILPEGEAVAAVRAALEKAVAQRVTPGDTPLVVLSGGIDSSGVAACAHRAAGELDTVSMGTDTSNEFREARAVVDHLRTRHREITIPTTELLAQLPYAVWASESVDPDIIEYLLPLTALYRALDGPERRILTGYGADIPLGGMHREDRLPALDTVLAHDMATFDGLNEMSPVLSTLAGHWTTHPY…	CDS	Carboxyethyl-arginine beta-lactam-synthase
DSM 738	GCF_015912875	MSDSTPKTPRGFVVHTAPVGLADDGRDDFTVLASTAPATVSAVFTRSRFAGPSVVLCREAVADGQARGVVVLARNANVATGLEGEENAREVREAVARALGLPEGEMLIASTGVIGRQYPMESIREHLKTLEWPAGEGGFDRAARAIMTTDTRPKEVRVSVGGATLVGIAKGVGMLEPDMATLLTFFATDARLDPAEQDRLFRRVMDRTFNAVSIDTDTSTSDTAVLFANGLAGEVDAGEFEEALHTAALALVKDIASDGEGAAKLIEVQVTGARDDAQAKRVGKTVVNSPLVKTAVHGCDPNWGRVAMAIGKCSDDTDIDQERVTIRFGEVEVYPPKARGDQADDALRAAVAEHLRGDEVVIGIDLAIADGAFTVYGCDLTEGYVRLNSEYTT*	CDS	Glutamate N-acetyltransferase 2
DSM 738	GCF_015912875	EAAVRRSPDREAVVFGTQRLTYREVDARANRFAHWLLGPGLGVRSQQLVGIFLDKSDLGVVATLGIWKAGAAYVPIDPAYPAERVRFAVGDTGLRGIVTNRHHAGRLREILGAEHADVTVVEIESVLDEQAAADTDGLLSVKPELALGVRDLAYLTYTSGTTGVPKGVPKYHDSVVNSITDLSERYDMRRPGTERVALFASYVFEPHLRQTLIALINGQTLVVVPEEVRLDPDRFPAYIEEHGVTYLNATGSVLQHFDLRRCTSLKRLLLVGEELTAAGLRQLRERFSGRIVNEYAFTEAAFVTAVKEFAPGVTERADRSIGRPVRNVKWYVLSQDLKRLPVGAIGELYIGGCGVAPGYLNRDDLTAERFLTNPYASEQDRARGMNARIYRTGDLARML…	PFAM_domain	AMP-binding
DSM 738	GCF_015912875	FERQAAAWPDETAVVFRDRRLTYRELNERANRLAHHLRSVAELRPNDLVGLVVDKNELMITAILAVWKTGAGYVPIDPGYPDDRVAFMLADTSAKLVITNQGRVARIGELTGGALPVVDLDRLPDGNGADGDPVTDVTATDLAYAIYTSGTTGRPKAVLVEHRGVVNLQHSLAKLFGLDRSEGVEALLSFSNYVFDHFVEQMTDALLNGQKLVVLDDTMRTDAERLYRYINDEQVTYLSGTPSVLSLYDYSTTTSLTRIDAIGEDFTEPVFNKIRAMFPGTIINGYGPTEISITSHKRPYTVGERRSTKSIGHPVDNYTAYVLNKSMQRVPVGGMGELYIGGVGVTRGYLNRDELTADRFVDNPFQTAEERAEGRNARVYKTGDLVRWLPNGELECLGR…	PFAM_domain	AMP-binding
DSM 738	GCF_015912875	FEEQAAAWPDAVAVAHGATRLTYRELNERANQLAHYLRSVARIRPSDLIGLVVEKSELTVVAILAVWKAGAGYLPIDPGHPDDRVTFMLADTEARLVVTQRAHGERLRRLAGDALPVVEIDALPQGYRSTDDPVTDTTPADLAYAIYTSGTTGRPKAVLVPHRAVDSFRATLAGRYFGPPDTGRQGVLFLANYVFDFSVEQLALSVLGGHTLIVPPPSPAQDERFYEDANRAGLTYISGTPTQVQQFDLARLPGLRTVLVAGEAFHERHFEKIREGWAGPILNAYGTTETAVYNTVRRFEPGDPYRNTLGLPLGNTRLYVLGDGLKPLPPGAVGELYVAGECVTDGYLNRPELTGERFLPNPFDTGEEGREGRHPVLYRSGDLVRLTRGGELQYLGRND…	PFAM_domain	AMP-binding
DSM 738	GCF_015912875	ELREIWSAVLGLPVSRIGDGDDFFRLGGQSISCILLIARIRQRLGVFVGVEDVFTLRTLGALADRL	PFAM_domain	PP-binding
DSM 738	GCF_015912875	KLCGIWATVLGLAPERVGVTDDFFALGGDSLRAMVLAQAITTGFGRGLGVATVLQHTTLGAQAKHI	PFAM_domain	PP-binding
DSM 738	GCF_015912875	RLCQLWGDRLPGGTVGIDDDFFRSGGDSISALHLASQVQREIGRRVGVKDIFDHPTVRHFAERV	PFAM_domain	PP-binding
DSM 738	GCF_015912875	GLQQGLLYHALKRRNGDDAYVMQSVHHYRCAIRPELMREAWQHARRTYPALRLRFEWAEEALQIVENDDRSVDWRFTDLSGVADPAEQDARIRELQERDRTEPYDPAAGGLFRIYLIRRSEEFFSLLFSCHHIILDGWSLPVLHDDVHRTYLRLVDGEPVTADAGSTGTPGSTGNTGNTGKTDTAYIAAQRDWEAHRGDHVDYWTRQIERIDERGDFGGLVREDIRYQVALSEYDHVKEHRTRRLALGAERTAALKAVCAEHSVTLHSVLQFVWHKVLYAVGGGNTTVVGTIVSGRNPHIDGIENSVGLFINTLPVIVDHDEQAALGTDAAIADIQSAVTAMAARSTVELGRLETGGMKRRLFDTLLVLENYPRLLSEDEERAHDELLRFEKAYDADKV…	PFAM_domain	Condensation
DSM 738	GCF_015912875	PVSLAQERLLFIDEFEGGTDAYNIPFVLEIATGDAASTRDAVTGALRALLGRHAALRTLLRTDEHGVRRQYPLPAAEAAARFEVPLHTVADRTALDERLVERSRTVFRLDEELPLVADLFTAGPADGRAYLSLVVHHSAFDGWSWSTFREELAALLRGVPVTDLRQVHGSYADFSLWQRQYLSGGRLAELTGYWTGALAGYETIRLPLDRPRPARFDYRGREIDFDLDEGTARALRELARSARVSLYSVLLGAWALTLRVYTGQDDFVVGTPAANRGRPEFDRTVGFFANLLALRVRVDADAGLAEYIRAVGADVVAAQVHGELPFEQLVKELNPEKDPSRHPVLQVNFTLQNVTDRAPVGGGAGAEPEFTEYKPDAGGFTATKFDLSATVTENAAGRL…	PFAM_domain	Condensation
DSM 738	GCF_015912875	DCPLLPIQEWFFAKPLADRNWWNHNFAVTAPELDVARLGQALARLVEHHDAFSLRYRSEGGGDGADERFVQRYDAAVPEVVLHELDVRGLSPEEISERLARWQSGFDLERGPIHCAAYLHGFADGSARVWFALHHLVVDTVSWHILAQDLEILYHGGALEEKTSSYRQWARALAAYPADEAERRLWAEAVASLAATAQALPVPAPGAATLREEFALDAERTTALLTECHWAYDTTINDLLLTAVGGALRAVTGLAVNHVTVEGHGRERFDGAPDVRDTVGWFTTMHPLAVEAHPQDVGRGITATKEASRRVPHHGIGYGALFGRYGGERAPLPPVSFNYLGRVSDAGEQTDGPSAGWRLDSAMSGSNISGRNRGADQFSVDVTMRCTGGRLVTAVDSRL…	PFAM_domain	Condensation
DSM 738	GCF_015912875	EVEAALSSYPGVTRSLVIAREHRGAGLASAQKYLVGFYVGTDDLDEQDVRQWMRTKLPEAVVPSRVLRITDIPVTPSGK	PFAM_domain	AMP-binding_C
DSM 738	GCF_015912875	EVEAVLATAPGVRECAVAAVADDRSPGNTRLVGYYVAATGTETDTDTGTGDAGGADEDAIFAVLRARLMPGMVPSLLIRMDGPLPMTINGK	PFAM_domain	AMP-binding_C
DSM 738	GCF_015912875	TAAHALLSRLRDHGVGKVFGVVGREAASILFDEVEGIDFVLTRHEFTAGVAADVLARITGRPQACWATLGPGMTNLSTGIATSVLDRSPVIALAAQSESHDIFPNDTHQCLDSVAIVAPMSKYAVELQRPHEITDLVDSAVNAAMTEPVGPSFISLPVDLLG	PFAM_domain	TPP_enzyme_N
DSM 738	GCF_015912875	DQAAALLAEAKHPVLVVGAAAIRSGAVPAIRALAERLNIPVITTYIAKGVLPVGHELNYGAVTGYMDGILNFPALQTMFAPVDLVLTVGYDYAEDLRPSMWQKGIEKKTVRISPTVNPIPRVYRPDVDVVTDVLAFVE	PFAM_domain	TPP_enzyme_M
DSM 738	GCF_015912875	IGFFRHYGVLFARADQPFGFLTSAGCSSFGYGIPAAIGAQMARPDQPTFLIAGDGGFHSNSSDLETIARLNLPIVTVVVNNDTNGLIELYQNIGHHRSHDPAVKFGGVDFVALAEANGVDATRATNREELLAALRKGAELGRPFLIEV	PFAM_domain	TPP_enzyme_C
DSM 738	GCF_015912875	TAVLAGEIYNRDELLSVLPAGPAPEGDAELVLRLLERYDLHAFRLVNGRFATVVRTGDRVLLATDHAGSVPLYTCVAPGEVRASTEAKALA	PFAM_domain	GATase_7
DSM 738	GCF_015912875	VRAALEKAVAQRVTPGDTPLVVLSGGIDSSGVAACAHRAAGELDTVSMGTDTSNEFREARAVVDHLRTRHREITIPTTELLAQLPYAVWASESVDPDIIEYLLPLTALYRALDGPERRILTGYGADIPLGGMHREDRL	PFAM_domain	Asn_synthase
DSM 738	GCF_015912875	HPYWDREVLDLLVSLEAGLKRRHGRDKWVLRAAMADALPAETVNRPKLGVHEGSGTTSSFSRLLLDHGVAEDRVHEAKRQVVREL	PFAM_domain	Asn_synthase
DSM 738	GCF_015912875	DVVVIGAPYDGGTSYRPGARFGPQAIRSESGLIHGVGIDRGPGTFDLINCVDAGDINLTPFDMNIAIDTAQSHLSGLLKANAAFLMIGGDHSLTVAALRAVAEQHGPLAVVHLDAHSDTNPAFYGGRYHHGTPFRHGIDEKLIDPAAMVQIGIRGHNPKPDSLDYARGHGVRVVTADEFGELGVGGTADLIREKVGQRPVYVSVDIDVVDPAFAPGTGTPAPGGLLSREVLALLRCVGDLKPVGFDVMEVSPLYDHGGITSILATEIGAEL	PFAM_domain	Arginase
DSM 738	GCF_015912875	PVGLADDGRDDFTVLASTAPATVSAVFTRSRFAGPSVVLCREAVADGQARGVVVLARNANVATGLEGEENAREVREAVARALGLPEGEMLIASTGVIGRQYPMESIREHLKTLEWPAGEGGFDRAARAIMTTDTRPKEVRVSVGGATLVGIAKGVGMLEPDMATLLTFFATDARLDPAEQDRLFRRVMDRTFNAVSIDTDTSTSDTAVLFANGLAGEVDAGEFEEALHTAALALVKDIASDGEGAAKLIEVQVTGARDDAQAKRVGKTVVNSPLVKTAVHGCDPNWGRVAMAIGKCSDDTDIDQERVTIRFGEVEVYPPKARGDQADDALRAAVAEHLRGDEVVIGIDLAIADGAFTVYGCDLTEGYVRLNSEYTT	PFAM_domain	ArgJ
DSM 738	GCF_015912875	MATTTAKAMLERLHQYGVDHVFGVVGREASAILFDEVEGLDFVLTRHEFTAGVMADVLARITNRPQACFATLGPGMTNLATGVATSALDRSSVIALAAQSESYDCYPNVTHQCLDSTAVMGPLTKFSVQLERGEDIVNLVDSAVLNSRIEPVGPSFISLPVDLLGAELNGTPTDAPLVRATATHALDADWRARLDEAAELVREAENPLLVVGSAVIRAGAVDALRALAERLNIPVVTTYTAKGVLPHDHPLNYGAISGYMDGILGHPALDEIFGPADLLLAIGYDYAEDLRPSMWTRGRAKTTVRVAPEVNPIPELFRADIDIVTNVAEFVTALDDATSGLAPKTRHDLSALRARVAEFLADPTEYEDGMRVHQVIDCMNSVLDNGTFVSDIGFFRHYG…	CDS	N(2)-(2-carboxyethyl)arginine synthase
DSM 738	GCF_015912875	MPGPDLVYGFRVRIGTEGRPGGGPGGHSEPGSAPRFAVRGTHVPVHDGTAYPLWSGTAVTLGRPPVLVADGQVRLLLAGELYNRAELTGALGGSSAALGDAELLLAAWRRWGPGAFRLLNGRFAALLTDASTGATVAATDHAGSVPLWLRADVTGLSAATEAKTLAHEPGRPLGLSGTHTAPGAAGVCRVPAGTALLLHGVGGSDITARAVRTWTPPLSRALPGEREAVDLVGERLATAVRTRLRGGEAAPTVVLSGGIDSGGVAAHTAALAPGTRSVSMGTEVSDEFDAARSVAVHLGTAHSEIRLHSAELVRELPWAVAAAEITDPTVLEYLLPLVALYRRLDTGPLRILTGYGADIPLGGMHRRTASLWSLDDEIAGDMAGFDGLNEMSPVLAGIA…	CDS	Carboxyethyl-arginine beta-lactam-synthase
DSM 738	GCF_015912875	TTAKAMLERLHQYGVDHVFGVVGREASAILFDEVEGLDFVLTRHEFTAGVMADVLARITNRPQACFATLGPGMTNLATGVATSALDRSSVIALAAQSESYDCYPNVTHQCLDSTAVMGPLTKFSVQLERGEDIVNLVDSAVLNSRIEPVGPSFISLPVDLLGAELN	PFAM_domain	TPP_enzyme_N
DSM 738	GCF_015912875	LDEAAELVREAENPLLVVGSAVIRAGAVDALRALAERLNIPVVTTYTAKGVLPHDHPLNYGAISGYMDGILGHPALDEIFGPADLLLAIGYDYAEDLRPSMWTRGRAKTTVRVAPEVNPIPELFRADIDIVTNVAEFVTAL	PFAM_domain	TPP_enzyme_M
DSM 738	GCF_015912875	IGFFRHYGVLFAKSDQPYGFLTSAGCSSFGYGLPAAMAAQIARPGEPVFLIAGDGGFHSNSADIETAVRLGLPIVMVVVNNDRNGLIELYQNLGHQRSHAPAVGFGSVDFVQLAEANGCEAVRATDRTSLLAALTKGAGLGRPFLIEV	PFAM_domain	TPP_enzyme_C
DSM 738	GCF_015912875	GRPPVLVADGQVRLLLAGELYNRAELTGALGGSSAALGDAELLLAAWRRWGPGAFRLLNGRFAALLTDASTGATVAATDHAGSVPLWLRADVTGLSAATEAKTLA	PFAM_domain	GATase_7
DSM 738	GCF_015912875	GERLATAVRTRLRGGEAAPTVVLSGGIDSGGVAAHTAALAPGTRSVSMGTEVSDEFDAARSVAVHLGTAHSEIRLHSAELVRELPWAVAAAEITDPTVLEYLLPLVALYRRLDTGPLRILTGYGADIPLGGMHRRTASLWSL	PFAM_domain	Asn_synthase
DSM 738	GCF_015912875	HPYWDRAVLDALVSLEPGLKRRRGTDKWVLRQALSGLLPAETVARPKLGIHEGSGTT	PFAM_domain	Asn_synthase
DSM 738	GCF_015912875	DVVVVGAPYDGGTSYRPGARFAPRAIRHESSLIHGVGIDRGPGVFDRIDVVDGGDIDLSPFSMDLAMDTATVALTRLLERNDAFLMLGGDHSLSLAALRAVHARHGRVAVLHLDAHSDTNPPVYGGTYHHGTPFRWAIEEGLVDPERLVQVGIRGHNPRPDSLDYARGHGVSIVTAADFTRRSPRGIAEQIRRTVGGLPLYVSVDIDVVDPAYAPGTGTPAPGGLSSREVLTLLDVVGQLRPVGFDVVEVSPAYDPSGITSLLAAEIGAEL	PFAM_domain	Arginase
DSM 738	GCF_015912875	MSGQNGTGGQNGTGGGNGTGGGADGAAGVGAGTGPQSGNGRRNGRSGLGGRGSRGPDGAAGAGTGFHAGTGARSGTGVGTGTGARTGWPGVGTGTGAGPGARGTARVSTAVSPRYAQPATFMRLRHRPDPIGHDVVVVGAPYDGGTSYRPGARFAPRAIRHESSLIHGVGIDRGPGVFDRIDVVDGGDIDLSPFSMDLAMDTATVALTRLLERNDAFLMLGGDHSLSLAALRAVHARHGRVAVLHLDAHSDTNPPVYGGTYHHGTPFRWAIEEGLVDPERLVQVGIRGHNPRPDSLDYARGHGVSIVTAADFTRRSPRGIAEQIRRTVGGLPLYVSVDIDVVDPAYAPGTGTPAPGGLSSREVLTLLDVVGQLRPVGFDVVEVSPAYDPSGITSLLAAE…	CDS	Agmatinase
DSM 738	GCF_015912875	MTTTVYETKSAPQPVGPYSQAVRRGNILSLSGQVALDPATGKVVEGGIAEQTRQVMNNLRNVLESAGASFSDVVTVRIYLTEAADFPGMNSVYAEFLAEPFPCRTTVFVGLPPGMLIEIDVLAVVE*	CDS	2-iminobutanoate/2-iminopropanoate deaminase
DSM 738	GCF_015912875	MTEPKDLTATADTAGTADPNDPTGPAGAAVTRKPDLVTLDEVRAAARRVTEVARRTPLLRCDGLHGGHRVFVKAENLQSTGSFKVRGAANALLSLDPRPRSVVTFSAGNHGAAVALVGRALGVTVTVCMPPGAVAAKVGAVRRYGGEIVFTDDLIGSAAALAAERGCPVLHPFDDPAVIAGQGTTALEIFEEVPHPDVILVPVGGGGLISGVAAVTAALSDGTRVIGVEPETAPTVGHALRRGTPEPLPVPPRSAADGLNAPRTGALPLAHVRQHAVELVTVGEEDIRRAWPLMAAETRLLVEPSAAVTVAALRSGRIGLPECATVVLIATGGNTSLGALGDAASSANAVP*	CDS	L-threo-3-hydroxyaspartate ammonia-lyase
DSM 738	GCF_015912875	KSAPQPVGPYSQAVRRGNILSLSGQVALDPATGKVVEGGIAEQTRQVMNNLRNVLESAGASFSDVVTVRIYLTEAADFPGMNSVYAEFLAEPFPCRTTVFVGLPPGMLIEIDVLAVV	PFAM_domain	Ribonuc_L-PSP
DSM 738	GCF_015912875	DIAIGTPPGQPPRAAVTAAADAMLAGRNQYADPAGVPELRAAVAGRLLASSGVGVDPETEITITAGATEGLLVALLTVTDPGDEVVVVEPAFELYRGAVELAGCTRVPAPLDPSGWRLDPERIASVLTPRTAALIVNTPHNPTGRVFTAEELGGLLDLCERRGVTCVVDEVYADFVFDGGPHVSALGFPRHRPRVVVVGSLSKADEMSGWRLGYCVADPALTTALRHVHERTTFGAAVPLQHGAAVLARAGSGPEQFRNGRDEMVRRLAAMGFEVTTPEGGWFLLAGTRRLGLRSDALAEGLLVRAGVLVAPATPFFADTGEGQRWIRTTFVKDLATLTKALDA	PFAM_domain	Aminotran_1_2
DSM 738	GCF_015912875	TEVARRTPLLRCDGLHGGHRVFVKAENLQSTGSFKVRGAANALLSLDPRPRSVVTFSAGNHGAAVALVGRALGVTVTVCMPPGAVAAKVGAVRRYGGEIVFTDDLIGSAAALAAERGCPVLHPFDDPAVIAGQGTTALEIFEEVPHPDVILVPVGGGGLISGVAAVTAALSDGTRVIGVEPETAPTVGHALRRGTPEPLPVPPRSAADGLNAPRTGALPLAHVRQHAVELVTVGEEDIRRAWPLMAAETRLLVEPSAAVTVAALRSGRIGLPECATVVLIATG	PFAM_domain	PALP
DSM 738	GCF_015912875	VSFGAVAVTSGVPGWMAVALSVFVFAGGAQFMAVSLATAGNPVAAVVAGLLLNARHLPFGLALGDMFRPGRGRMLLGAHLLSDESAALALSLPPGPARRRAYWRLAWVLVFAWNGGTVLGVILVDA	PFAM_domain	AzlC
NRRL 3585	GCF_015912895	VLDLDASSGVWLVDAVTQKRYLDLFSFFASAPLGINPPSIVEDPAFMRELAVAAVNKPSNPDLYSVPYARFVKTFARVLGDPRLPRLFFVDGGALAVENALKAALDWKAQKLGLAEPDTDRLQVLHLERSFHGRSGYTMSLTNTEPSKTARFPKFGWPRISSPALQHPPAEHTGANQEAERRALEAAREAFAAADGMIACFIAEPIQGEGGDNHLSAEFLQAMQRLCHENDALFVLDEVQSGCGITGTAWAYQQLGLQPDLVAFGKKTQVCGVMGGGRIDEVPENVFAVSSRISSTWGGNLADMVRATRLLETIERTQVFDTVVQRGKYFRDGLEDLAARHPSVVTNARGRGLMCAVDLPDTRTRNEVLRLMYTEHQVIALPCGGRSLRFRPALTIAEH…	PFAM_domain	Aminotran_3
NRRL 3585	GCF_015912895	LLAPEDPADKEAVAHLSQALDDVTVGVKLVPGDVLIIDNFRTTHARTPFSPRWDGKDRWLHRVY	PFAM_domain	TauD
NRRL 3585	GCF_015912895	IDLFVFREAVRAVRDLHARGQHQEASERLDTALALWKGPAFADVTSSRLRLRGETLEEERTAAVELRALIDVGLGYYGDAITRLSELVDHDPFREDLYVSLMKAYYAEGRQADAIQVFHRAKDILREQIGISPGERMTRVMQAIL	PFAM_domain	BTAD
NRRL 3585	GCF_015912895	MSRVSTAPSGKPTAAHALLSRLRDHGVGKVFGVVGREAASILFDEVEGIDFVLTRHEFTAGVAADVLARITGRPQACWATLGPGMTNLSTGIATSVLDRSPVIALAAQSESHDIFPNDTHQCLDSVAIVAPMSKYAVELQRPHEITDLVDSAVNAAMTEPVGPSFISLPVDLLGSSEGIDTTVPNPPANTPAKPVGVVADGWQKAADQAAALLAEAKHPVLVVGAAAIRSGAVPAIRALAERLNIPVITTYIAKGVLPVGHELNYGAVTGYMDGILNFPALQTMFAPVDLVLTVGYDYAEDLRPSMWQKGIEKKTVRISPTVNPIPRVYRPDVDVVTDVLAFVEHFETATASFGAKQRHDIEPLRARIAEFLADPETYEDGMRVHQVIDSMNTVMEEAA…	CDS	N(2)-(2-carboxyethyl)arginine synthase
NRRL 3585	GCF_015912895	MGAPVLPAAFGFLASARTGGGRAPGPVFATRGSHTDIDTPQGERSLAATLVHAPSVAPDRAVARSLTGAPTTAVLAGEIYNRDELLSVLPAGPAPEGDAELVLRLLERYDLHAFRLVNGRFATVVRTGDRVLLATDHAGSVPLYTCVAPGEVRASTEAKALAAHRDPKGFPLADARRVAGLTGVYQVPAGAVMDIDLGSGTAVTHRTWTPGLSRRILPEGEAVAAVRAALEKAVAQRVTPGDTPLVVLSGGIDSSGVAACAHRAAGELDTVSMGTDTSNEFREARAVVDHLRTRHREITIPTTELLAQLPYAVWASESVDPDIIEYLLPLTALYRALDGPERRILTGYGADIPLGGMHREDRLPALDTVLAHDMATFDGLNEMSPVLSTLAGHWTTHPY…	CDS	Carboxyethyl-arginine beta-lactam-synthase
NRRL 3585	GCF_015912895	MSDSTPKTPRGFVVHTAPVGLADDGRDDFTVLASTAPATVSAVFTRSRFAGPSVVLCREAVADGQARGVVVLARNANVATGLEGEENAREVREAVARALGLPEGEMLIASTGVIGRQYPMESIREHLKTLEWPAGEGGFDRAARAIMTTDTRPKEVRVSVGGATLVGIAKGVGMLEPDMATLLTFFATDARLDPAEQDRLFRRVMDRTFNAVSIDTDTSTSDTAVLFANGLAGEVDAGEFEEALHTAALALVKDIASDGEGAAKLIEVQVTGARDDAQAKRVGKTVVNSPLVKTAVHGCDPNWGRVAMAIGKCSDDTDIDQERVTIRFGEVEVYPPKARGDQADDALRAAVAEHLRGDEVVIGIDLAIADGAFTVYGCDLTEGYVRLNSEYTT*	CDS	Glutamate N-acetyltransferase 2
NRRL 3585	GCF_015912895	EAAVRRSPDREAVVFGTQRLTYREVDARANRFAHWLLGPGLGVRSQQLVGIFLDKSDLGVVATLGIWKAGAAYVPIDPAYPAERVRFAVGDTGLRGIVTNRHHAGRLREILGAEHADVTVVEIESVLDEQAAADTDGLLSVKPELALGVRDLAYLTYTSGTTGVPKGVPKYHDSVVNSITDLSERYDMRRPGTERVALFASYVFEPHLRQTLIALINGQTLVVVPEEVRLDPDRFPAYIEEHGVTYLNATGSVLQHFDLRRCTSLKRLLLVGEELTAAGLRQLRERFSGRIVNEYAFTEAAFVTAVKEFAPGVTERADRSIGRPVRNVKWYVLSQDLKRLPVGAIGELYIGGCGVAPGYLNRDDLTAERFLTNPYASEQDRARGMNARIYRTGDLARML…	PFAM_domain	AMP-binding
NRRL 3585	GCF_015912895	FERQAAAWPDETAVVFRDRRLTYRELNERANRLAHHLRSVAELRPNDLVGLVVDKNELMITAILAVWKTGAGYVPIDPGYPDDRVAFMLADTSAKLVITNQGRVARIGELTGGALPVVDLDRLPDGNGADGDPVTDVTATDLAYAIYTSGTTGRPKAVLVEHRGVVNLQHSLAKLFGLDRSEGVEALLSFSNYVFDHFVEQMTDALLNGQKLVVLDDTMRTDAERLYRYINDEQVTYLSGTPSVLSLYDYSTTTSLTRIDAIGEDFTEPVFNKIRAMFPGTIINGYGPTEISITSHKRPYTVGERRSTKSIGHPVDNYTAYVLNKSMQRVPVGGMGELYIGGVGVTRGYLNRDELTADRFVDNPFQTAEERAEGRNARVYKTGDLVRWLPNGELECLGR…	PFAM_domain	AMP-binding
NRRL 3585	GCF_015912895	FEEQAAAWPDAVAVAHGATRLTYRELNERANQLAHYLRSVARIRPSDLIGLVVEKSELTVVAILAVWKAGAGYLPIDPGHPDDRVTFMLADTEARLVVTQRAHGERLRRLAGDALPVVEIDALPQGYRSTDDPVTDTTPADLAYAIYTSGTTGRPKAVLVPHRAVDSFRATLAGRYFGPPDTGRQGVLFLANYVFDFSVEQLALSVLGGHTLIVPPPSPAQDERFYEDANRAGLTYISGTPTQVQQFDLARLPGLRTVLVAGEAFHERHFEKIREGWAGPILNAYGTTETAVYNTVRRFEPGDPYRNTLGLPLGNTRLYVLGDGLKPLPPGAVGELYVAGECVTDGYLNRPELTGERFLPNPFDTGEEGREGRHPVLYRSGDLVRLTRGGELQYLGRND…	PFAM_domain	AMP-binding
NRRL 3585	GCF_015912895	ELREIWSAVLGLPVSRIGDGDDFFRLGGQSISCILLIARIRQRLGVFVGVEDVFTLRTLGALADRL	PFAM_domain	PP-binding
NRRL 3585	GCF_015912895	KLCGIWATVLGLAPERVGVTDDFFALGGDSLRAMVLAQAITTGFGRGLGVATVLQHTTLGAQAKHI	PFAM_domain	PP-binding
NRRL 3585	GCF_015912895	RLCQLWGDRLPGGTVGIDDDFFRSGGDSISALHLASQVQREIGRRVGVKDIFDHPTVRHFAERV	PFAM_domain	PP-binding
NRRL 3585	GCF_015912895	GLQQGLLYHALKRRNGDDAYVMQSVHHYRCAIRPELMREAWQHARRTYPALRLRFEWAEEALQIVENDDRSVDWRFTDLSGVADPAEQDARIRELQERDRTEPYDPAAGGLFRIYLIRRSEEFFSLLFSCHHIILDGWSLPVLHDDVHRTYLRLVDGEPVTADAGSTGTPGSTGNTGNTGKTDTAYIAAQRDWEAHRGDHVDYWTRQIERIDERGDFGGLVREDIRYQVALSEYDHVKEHRTRRLALGAERTAALKAVCAEHSVTLHSVLQFVWHKVLYAVGGGNTTVVGTIVSGRNPHIDGIENSVGLFINTLPVIVDHDEQAALGTDAAIADIQSAVTAMAARSTVELGRLETGGMKRRLFDTLLVLENYPRLLSEDEERAHDELLRFEKAYDADKV…	PFAM_domain	Condensation
NRRL 3585	GCF_015912895	PVSLAQERLLFIDEFEGGTDAYNIPFVLEIATGDAASTRDAVTGALRALLGRHAALRTLLRTDEHGVRRQYPLPAAEAAARFEVPLHTVADRTALDERLVERSRTVFRLDEELPLVADLFTAGPADGRAYLSLVVHHSAFDGWSWSTFREELAALLRGVPVTDLRQVHGSYADFSLWQRQYLSGGRLAELTGYWTGALAGYETIRLPLDRPRPARFDYRGREIDFDLDEGTARALRELARSARVSLYSVLLGAWALTLRVYTGQDDFVVGTPAANRGRPEFDRTVGFFANLLALRVRVDADAGLAEYIRAVGADVVAAQVHGELPFEQLVKELNPEKDPSRHPVLQVNFTLQNVTDRAPVGGGAGAEPEFTEYKPDAGGFTATKFDLSATVTENAAGRL…	PFAM_domain	Condensation
NRRL 3585	GCF_015912895	DCPLLPIQEWFFAKPLADRNWWNHNFAVTAPELDVARLGQALARLVEHHDAFSLRYRSEGGGDGADERFVQRYDAAVPEVVLHELDVRGLSPEEISERLARWQSGFDLERGPIHCAAYLHGFADGSARVWFALHHLVVDTVSWHILAQDLEILYHGGALEEKTSSYRQWARALAAYPADEAERRLWAEAVASLAATAQALPVPAPGAATLREEFALDAERTTALLTECHWAYDTTINDLLLTAVGGALRAVTGLAVNHVTVEGHGRERFDGAPDVRDTVGWFTTMHPLAVEAHPQDVGRGITATKEASRRVPHHGIGYGALFGRYGGERAPLPPVSFNYLGRVSDAGEQTDGPSAGWRLDSAMSGSNISGRNRGADQFSVDVTMRCTGGRLVTAVDSRL…	PFAM_domain	Condensation
NRRL 3585	GCF_015912895	EVEAALSSYPGVTRSLVIAREHRGAGLASAQKYLVGFYVGTDDLDEQDVRQWMRTKLPEAVVPSRVLRITDIPVTPSGK	PFAM_domain	AMP-binding_C
NRRL 3585	GCF_015912895	EVEAVLATAPGVRECAVAAVADDRSPGNTRLVGYYVAATGTETDTDTGTGDAGGADEDAIFAVLRARLMPGMVPSLLIRMDGPLPMTINGK	PFAM_domain	AMP-binding_C
NRRL 3585	GCF_015912895	TAAHALLSRLRDHGVGKVFGVVGREAASILFDEVEGIDFVLTRHEFTAGVAADVLARITGRPQACWATLGPGMTNLSTGIATSVLDRSPVIALAAQSESHDIFPNDTHQCLDSVAIVAPMSKYAVELQRPHEITDLVDSAVNAAMTEPVGPSFISLPVDLLG	PFAM_domain	TPP_enzyme_N
NRRL 3585	GCF_015912895	DQAAALLAEAKHPVLVVGAAAIRSGAVPAIRALAERLNIPVITTYIAKGVLPVGHELNYGAVTGYMDGILNFPALQTMFAPVDLVLTVGYDYAEDLRPSMWQKGIEKKTVRISPTVNPIPRVYRPDVDVVTDVLAFVE	PFAM_domain	TPP_enzyme_M
NRRL 3585	GCF_015912895	IGFFRHYGVLFARADQPFGFLTSAGCSSFGYGIPAAIGAQMARPDQPTFLIAGDGGFHSNSSDLETIARLNLPIVTVVVNNDTNGLIELYQNIGHHRSHDPAVKFGGVDFVALAEANGVDATRATNREELLAALRKGAELGRPFLIEV	PFAM_domain	TPP_enzyme_C
NRRL 3585	GCF_015912895	TAVLAGEIYNRDELLSVLPAGPAPEGDAELVLRLLERYDLHAFRLVNGRFATVVRTGDRVLLATDHAGSVPLYTCVAPGEVRASTEAKALA	PFAM_domain	GATase_7
NRRL 3585	GCF_015912895	VRAALEKAVAQRVTPGDTPLVVLSGGIDSSGVAACAHRAAGELDTVSMGTDTSNEFREARAVVDHLRTRHREITIPTTELLAQLPYAVWASESVDPDIIEYLLPLTALYRALDGPERRILTGYGADIPLGGMHREDRL	PFAM_domain	Asn_synthase
NRRL 3585	GCF_015912895	HPYWDREVLDLLVSLEAGLKRRHGRDKWVLRAAMADALPAETVNRPKLGVHEGSGTTSSFSRLLLDHGVAEDRVHEAKRQVVREL	PFAM_domain	Asn_synthase
NRRL 3585	GCF_015912895	DVVVIGAPYDGGTSYRPGARFGPQAIRSESGLIHGVGIDRGPGTFDLINCVDAGDINLTPFDMNIAIDTAQSHLSGLLKANAAFLMIGGDHSLTVAALRAVAEQHGPLAVVHLDAHSDTNPAFYGGRYHHGTPFRHGIDEKLIDPAAMVQIGIRGHNPKPDSLDYARGHGVRVVTADEFGELGVGGTADLIREKVGQRPVYVSVDIDVVDPAFAPGTGTPAPGGLLSREVLALLRCVGDLKPVGFDVMEVSPLYDHGGITSILATEIGAEL	PFAM_domain	Arginase
NRRL 3585	GCF_015912895	PVGLADDGRDDFTVLASTAPATVSAVFTRSRFAGPSVVLCREAVADGQARGVVVLARNANVATGLEGEENAREVREAVARALGLPEGEMLIASTGVIGRQYPMESIREHLKTLEWPAGEGGFDRAARAIMTTDTRPKEVRVSVGGATLVGIAKGVGMLEPDMATLLTFFATDARLDPAEQDRLFRRVMDRTFNAVSIDTDTSTSDTAVLFANGLAGEVDAGEFEEALHTAALALVKDIASDGEGAAKLIEVQVTGARDDAQAKRVGKTVVNSPLVKTAVHGCDPNWGRVAMAIGKCSDDTDIDQERVTIRFGEVEVYPPKARGDQADDALRAAVAEHLRGDEVVIGIDLAIADGAFTVYGCDLTEGYVRLNSEYTT	PFAM_domain	ArgJ
NRRL 3585	GCF_015912895	MATTTAKAMLERLHQYGVDHVFGVVGREASAILFDEVEGLDFVLTRHEFTAGVMADVLARITNRPQACFATLGPGMTNLATGVATSALDRSSVIALAAQSESYDCYPNVTHQCLDSTAVMGPLTKFSVQLERGEDIVNLVDSAVLNSRIEPVGPSFISLPVDLLGAELNGTPTDAPLVRATATHALDADWRARLDEAAELVREAENPLLVVGSAVIRAGAVDALRALAERLNIPVVTTYTAKGVLPHDHPLNYGAISGYMDGILGHPALDEIFGPADLLLAIGYDYAEDLRPSMWTRGRAKTTVRVAPEVNPIPELFRADIDIVTNVAEFVTALDDATSGLAPKTRHDLSALRARVAEFLADPTEYEDGMRVHQVIDCMNSVLDNGTFVSDIGFFRHYG…	CDS	N(2)-(2-carboxyethyl)arginine synthase
NRRL 3585	GCF_015912895	MPGPDLVYGFRVRIGTEGRPGGGPGGHSEPGSAPRFAVRGTHVPVHDGTAYPLWSGTAVTLGRPPVLVADGQVRLLLAGELYNRAELTGALGGSSAALGDAELLLAAWRRWGPGAFRLLNGRFAALLTDASTGATVAATDHAGSVPLWLRADVTGLSAATEAKTLAHEPGRPLGLSGTHTAPGAAGVCRVPAGTALLLHGVGGSDITARAVRTWTPPLSRALPGEREAVDLVGERLATAVRTRLRGGEAAPTVVLSGGIDSGGVAAHTAALAPGTRSVSMGTEVSDEFDAARSVAVHLGTAHSEIRLHSAELVRELPWAVAAAEITDPTVLEYLLPLVALYRRLDTGPLRILTGYGADIPLGGMHRRTASLWSLDDEIAGDMAGFDGLNEMSPVLAGIA…	CDS	Carboxyethyl-arginine beta-lactam-synthase
NRRL 3585	GCF_015912895	TTAKAMLERLHQYGVDHVFGVVGREASAILFDEVEGLDFVLTRHEFTAGVMADVLARITNRPQACFATLGPGMTNLATGVATSALDRSSVIALAAQSESYDCYPNVTHQCLDSTAVMGPLTKFSVQLERGEDIVNLVDSAVLNSRIEPVGPSFISLPVDLLGAELN	PFAM_domain	TPP_enzyme_N
NRRL 3585	GCF_015912895	LDEAAELVREAENPLLVVGSAVIRAGAVDALRALAERLNIPVVTTYTAKGVLPHDHPLNYGAISGYMDGILGHPALDEIFGPADLLLAIGYDYAEDLRPSMWTRGRAKTTVRVAPEVNPIPELFRADIDIVTNVAEFVTAL	PFAM_domain	TPP_enzyme_M
NRRL 3585	GCF_015912895	IGFFRHYGVLFAKSDQPYGFLTSAGCSSFGYGLPAAMAAQIARPGEPVFLIAGDGGFHSNSADIETAVRLGLPIVMVVVNNDRNGLIELYQNLGHQRSHAPAVGFGSVDFVQLAEANGCEAVRATDRTSLLAALTKGAGLGRPFLIEV	PFAM_domain	TPP_enzyme_C
NRRL 3585	GCF_015912895	GRPPVLVADGQVRLLLAGELYNRAELTGALGGSSAALGDAELLLAAWRRWGPGAFRLLNGRFAALLTDASTGATVAATDHAGSVPLWLRADVTGLSAATEAKTLA	PFAM_domain	GATase_7
NRRL 3585	GCF_015912895	HPYWDRAVLDALVSLEPGLKRRRGTDKWVLRQALSGLLPAETVARPKLGIHEGSGTT	PFAM_domain	Asn_synthase
NRRL 3585	GCF_015912895	GERLATAVRTRLRGGEAAPTVVLSGGIDSGGVAAHTAALAPGTRSVSMGTEVSDEFDAARSVAVHLGTAHSEIRLHSAELVRELPWAVAAAEITDPTVLEYLLPLVALYRRLDTGPLRILTGYGADIPLGGMHRRTASLWSL	PFAM_domain	Asn_synthase
NRRL 3585	GCF_015912895	DVVVVGAPYDGGTSYRPGARFAPRAIRHESSLIHGVGIDRGPGVFDRIDVVDGGDIDLSPFSMDLAMDTATVALTRLLERNDAFLMLGGDHSLSLAALRAVHARHGRVAVLHLDAHSDTNPPVYGGTYHHGTPFRWAIEEGLVDPERLVQVGIRGHNPRPDSLDYARGHGVSIVTAADFTRRSPRGIAEQIRRTVGGLPLYVSVDIDVVDPAYAPGTGTPAPGGLSSREVLTLLDVVGQLRPVGFDVVEVSPAYDPSGITSLLAAEIGAEL	PFAM_domain	Arginase
NRRL 3585	GCF_015912895	MSGQNGTGGQNGTGGGNGTGGGADGAAGVGAGTGPQSGNGRRNGRSGLGGRGSRGPDGAAGAGTGFHAGTGARSGTGVGTGTGARTGWPGVGTGTGAGPGARGTARVSTAVSPRYAQPATFMRLRHRPDPIGHDVVVVGAPYDGGTSYRPGARFAPRAIRHESSLIHGVGIDRGPGVFDRIDVVDGGDIDLSPFSMDLAMDTATVALTRLLERNDAFLMLGGDHSLSLAALRAVHARHGRVAVLHLDAHSDTNPPVYGGTYHHGTPFRWAIEEGLVDPERLVQVGIRGHNPRPDSLDYARGHGVSIVTAADFTRRSPRGIAEQIRRTVGGLPLYVSVDIDVVDPAYAPGTGTPAPGGLSSREVLTLLDVVGQLRPVGFDVVEVSPAYDPSGITSLLAAE…	CDS	Agmatinase
NRRL 3585	GCF_015912895	MTTTVYETKSAPQPVGPYSQAVRRGNILSLSGQVALDPATGKVVEGGIAEQTRQVMNNLRNVLESAGASFSDVVTVRIYLTEAADFPGMNSVYAEFLAEPFPCRTTVFVGLPPGMLIEIDVLAVVE*	CDS	2-iminobutanoate/2-iminopropanoate deaminase
NRRL 3585	GCF_015912895	MTEPKDLTATADTAGTADPNDPTGPAGAAVTRKPDLVTLDEVRAAARRVTEVARRTPLLRCDGLHGGHRVFVKAENLQSTGSFKVRGAANALLSLDPRPRSVVTFSAGNHGAAVALVGRALGVTVTVCMPPGAVAAKVGAVRRYGGEIVFTDDLIGSAAALAAERGCPVLHPFDDPAVIAGQGTTALEIFEEVPHPDVILVPVGGGGLISGVAAVTAALSDGTRVIGVEPETAPTVGHALRRGTPEPLPVPPRSAADGLNAPRTGALPLAHVRQHAVELVTVGEEDIRRAWPLMAAETRLLVEPSAAVTVAALRSGRIGLPECATVVLIATGGNTSLGALGDAASSANAVP*	CDS	L-threo-3-hydroxyaspartate ammonia-lyase
NRRL 3585	GCF_015912895	KSAPQPVGPYSQAVRRGNILSLSGQVALDPATGKVVEGGIAEQTRQVMNNLRNVLESAGASFSDVVTVRIYLTEAADFPGMNSVYAEFLAEPFPCRTTVFVGLPPGMLIEIDVLAVV	PFAM_domain	Ribonuc_L-PSP
NRRL 3585	GCF_015912895	DIAIGTPPGQPPRAAVTAAADAMLAGRNQYADPAGVPELRAAVAGRLLASSGVGVDPETEITITAGATEGLLVALLTVTDPGDEVVVVEPAFELYRGAVELAGCTRVPAPLDPSGWRLDPERIASVLTPRTAALIVNTPHNPTGRVFTAEELGGLLDLCERRGVTCVVDEVYADFVFDGGPHVSALGFPRHRPRVVVVGSLSKADEMSGWRLGYCVADPALTTALRHVHERTTFGAAVPLQHGAAVLARAGSGPEQFRNGRDEMVRRLAAMGFEVTTPEGGWFLLAGTRRLGLRSDALAEGLLVRAGVLVAPATPFFADTGEGQRWIRTTFVKDLATLTKALDA	PFAM_domain	Aminotran_1_2
NRRL 3585	GCF_015912895	TEVARRTPLLRCDGLHGGHRVFVKAENLQSTGSFKVRGAANALLSLDPRPRSVVTFSAGNHGAAVALVGRALGVTVTVCMPPGAVAAKVGAVRRYGGEIVFTDDLIGSAAALAAERGCPVLHPFDDPAVIAGQGTTALEIFEEVPHPDVILVPVGGGGLISGVAAVTAALSDGTRVIGVEPETAPTVGHALRRGTPEPLPVPPRSAADGLNAPRTGALPLAHVRQHAVELVTVGEEDIRRAWPLMAAETRLLVEPSAAVTVAALRSGRIGLPECATVVLIATG	PFAM_domain	PALP
NRRL 3585	GCF_015912895	IGLGVVAIGVSFGAVAVTSGVPGWMAVALSVFVFAGGAQFMAVSLATAGNPVAAVVAGLLLNARHLPFGLALGDMFRPGRGRMLLGAHLLSDESAALALSLPPGPARRRAYWRLAWVLVFAWNGGTVLGVILVDA	PFAM_domain	AzlC
ATCC 27064	GCF_015912925	VLDLDASSGVWLVDAVTQKRYLDLFSFFASAPLGINPPSIVEDPAFMRELAVAAVNKPSNPDLYSVPYARFVKTFARVLGDPRLPRLFFVDGGALAVENALKAALDWKAQKLGLAEPDTDRLQVLHLERSFHGRSGYTMSLTNTEPSKTARFPKFGWPRISSPALQHPPAEHTGANQEAERRALEAAREAFAAADGMIACFIAEPIQGEGGDNHLSAEFLQAMQRLCHENDALFVLDEVQSGCGITGTAWAYQQLGLQPDLVAFGKKTQVCGVMGGGRIDEVPENVFAVSSRISSTWGGNLADMVRATRLLETIERTQVFDTVVQRGKYFRDGLEDLAARHPSVVTNARGRGLMCAVDLPDTRTRNEVLRLMYTEHQVIALPCGGRSLRFRPALTIAEH…	PFAM_domain	Aminotran_3
ATCC 27064	GCF_015912925	LLAPEDPADKEAVAHLSQALDDVTVGVKLVPGDVLIIDNFRTTHARTPFSPRWDGKDRWLHRVY	PFAM_domain	TauD
ATCC 27064	GCF_015912925	IDLFVFREAVRAVRDLHARGQHQEASERLDTALALWKGPAFADVTSSRLRLRGETLEEERTAAVELRALIDVGLGYYGDAITRLSELVDHDPFREDLYVSLMKAYYAEGRQADAIQVFHRAKDILREQIGISPGERMTRVMQAIL	PFAM_domain	BTAD
ATCC 27064	GCF_015912925	MSRVSTAPSGKPTAAHALLSRLRDHGVGKVFGVVGREAASILFDEVEGIDFVLTRHEFTAGVAADVLARITGRPQACWATLGPGMTNLSTGIATSVLDRSPVIALAAQSESHDIFPNDTHQCLDSVAIVAPMSKYAVELQRPHEITDLVDSAVNAAMTEPVGPSFISLPVDLLGSSEGIDTTVPNPPANTPAKPVGVVADGWQKAADQAAALLAEAKHPVLVVGAAAIRSGAVPAIRALAERLNIPVITTYIAKGVLPVGHELNYGAVTGYMDGILNFPALQTMFAPVDLVLTVGYDYAEDLRPSMWQKGIEKKTVRISPTVNPIPRVYRPDVDVVTDVLAFVEHFETATASFGAKQRHDIEPLRARIAEFLADPETYEDGMRVHQVIDSMNTVMEEAA…	CDS	N(2)-(2-carboxyethyl)arginine synthase
ATCC 27064	GCF_015912925	MGAPVLPAAFGFLASARTGGGRAPGPVFATRGSHTDIDTPQGERSLAATLVHAPSVAPDRAVARSLTGAPTTAVLAGEIYNRDELLSVLPAGPAPEGDAELVLRLLERYDLHAFRLVNGRFATVVRTGDRVLLATDHAGSVPLYTCVAPGEVRASTEAKALAAHRDPKGFPLADARRVAGLTGVYQVPAGAVMDIDLGSGTAVTHRTWTPGLSRRILPEGEAVAAVRAALEKAVAQRVTPGDTPLVVLSGGIDSSGVAACAHRAAGELDTVSMGTDTSNEFREARAVVDHLRTRHREITIPTTELLAQLPYAVWASESVDPDIIEYLLPLTALYRALDGPERRILTGYGADIPLGGMHREDRLPALDTVLAHDMATFDGLNEMSPVLSTLAGHWTTHPY…	CDS	Carboxyethyl-arginine beta-lactam-synthase
ATCC 27064	GCF_015912925	MSDSTPKTPRGFVVHTAPVGLADDGRDDFTVLASTAPATVSAVFTRSRFAGPSVVLCREAVADGQARGVVVLARNANVATGLEGEENAREVREAVARALGLPEGEMLIASTGVIGRQYPMESIREHLKTLEWPAGEGGFDRAARAIMTTDTRPKEVRVSVGGATLVGIAKGVGMLEPDMATLLTFFATDARLDPAEQDRLFRRVMDRTFNAVSIDTDTSTSDTAVLFANGLAGEVDAGEFEEALHTAALALVKDIASDGEGAAKLIEVQVTGARDDAQAKRVGKTVVNSPLVKTAVHGCDPNWGRVAMAIGKCSDDTDIDQERVTIRFGEVEVYPPKARGDQADDALRAAVAEHLRGDEVVIGIDLAIADGAFTVYGCDLTEGYVRLNSEYTT*	CDS	Glutamate N-acetyltransferase 2
ATCC 27064	GCF_015912925	FEEQAAAWPDAVAVAHGATRLTYRELNERANQLAHYLRSVARIRPSDLIGLVVEKSELTVVAILAVWKAGAGYLPIDPGHPDDRVTFMLADTEARLVVTQRAHGERLRRLAGDALPVVEIDALPQGYRSTDDPVTDTTPADLAYAIYTSGTTGRPKAVLVPHRAVDSFRATLAGRYFGPPDTGRQGVLFLANYVFDFSVEQLALSVLGGHTLIVPPPSPAQDERFYEDANRAGLTYISGTPTQVQQFDLARLPGLRTVLVAGEAFHERHFEKIREGWAGPILNAYGTTETAVYNTVRRFEPGDPYRNTLGLPLGNTRLYVLGDGLKPLPPGAVGELYVAGECVTDGYLNRPELTGERFLPNPFDTGEEGREGRHPVLYRSGDLVRLTRGGELQYLGRND…	PFAM_domain	AMP-binding
ATCC 27064	GCF_015912925	FERQAAAWPDETAVVFRDRRLTYRELNERANRLAHHLRSVAELRPNDLVGLVVDKNELMITAILAVWKTGAGYVPIDPGYPDDRVAFMLADTSAKLVITNQGRVARIGELTGGALPVVDLDRLPDGNGADGDPVTDVTATDLAYAIYTSGTTGRPKAVLVEHRGVVNLQHSLAKLFGLDRSEGVEALLSFSNYVFDHFVEQMTDALLNGQKLVVLDDTMRTDAERLYRYINDEQVTYLSGTPSVLSLYDYSTTTSLTRIDAIGEDFTEPVFNKIRAMFPGTIINGYGPTEISITSHKRPYTVGERRSTKSIGHPVDNYTAYVLNKSMQRVPVGGMGELYIGGVGVTRGYLNRDELTADRFVDNPFQTAEERAEGRNARVYKTGDLVRWLPNGELECLGR…	PFAM_domain	AMP-binding
ATCC 27064	GCF_015912925	EAAVRRSPDREAVVFGTQRLTYREVDARANRFAHWLLGPGLGVRSQQLVGIFLDKSDLGVVATLGIWKAGAAYVPIDPAYPAERVRFAVGDTGLRGIVTNRHHAGRLREILGAEHADVTVVEIESVLDEQAAADTDGLLSVKPELALGVRDLAYLTYTSGTTGVPKGVPKYHDSVVNSITDLSERYDMRRPGTERVALFASYVFEPHLRQTLIALINGQTLVVVPEEVRLDPDRFPAYIEEHGVTYLNATGSVLQHFDLRRCTSLKRLLLVGEELTAAGLRQLRERFSGRIVNEYAFTEAAFVTAVKEFAPGVTERADRSIGRPVRNVKWYVLSQDLKRLPVGAIGELYIGGCGVAPGYLNRDDLTAERFLTNPYASEQDRARGMNARIYRTGDLARML…	PFAM_domain	AMP-binding
ATCC 27064	GCF_015912925	RLCQLWGDRLPGGTVGIDDDFFRSGGDSISALHLASQVQREIGRRVGVKDIFDHPTVRHFAERV	PFAM_domain	PP-binding
ATCC 27064	GCF_015912925	KLCGIWATVLGLAPERVGVTDDFFALGGDSLRAMVLAQAITTGFGRGLGVATVLQHTTLGAQAKHI	PFAM_domain	PP-binding
ATCC 27064	GCF_015912925	ELREIWSAVLGLPVSRIGDGDDFFRLGGQSISCILLIARIRQRLGVFVGVEDVFTLRTLGALADRL	PFAM_domain	PP-binding
ATCC 27064	GCF_015912925	DCPLLPIQEWFFAKPLADRNWWNHNFAVTAPELDVARLGQALARLVEHHDAFSLRYRSEGGGDGADERFVQRYDAAVPEVVLHELDVRGLSPEEISERLARWQSGFDLERGPIHCAAYLHGFADGSARVWFALHHLVVDTVSWHILAQDLEILYHGGALEEKTSSYRQWARALAAYPADEAERRLWAEAVASLAATAQALPVPAPGAATLREEFALDAERTTALLTECHWAYDTTINDLLLTAVGGALRAVTGLAVNHVTVEGHGRERFDGAPDVRDTVGWFTTMHPLAVEAHPQDVGRGITATKEASRRVPHHGIGYGALFGRYGGERAPLPPVSFNYLGRVSDAGEQTDGPSAGWRLDSAMSGSNISGRNRGADQFSVDVTMRCTGGRLVTAVDSRL…	PFAM_domain	Condensation
ATCC 27064	GCF_015912925	PVSLAQERLLFIDEFEGGTDAYNIPFVLEIATGDAASTRDAVTGALRALLGRHAALRTLLRTDEHGVRRQYPLPAAEAAARFEVPLHTVADRTALDERLVERSRTVFRLDEELPLVADLFTAGPADGRAYLSLVVHHSAFDGWSWSTFREELAALLRGVPVTDLRQVHGSYADFSLWQRQYLSGGRLAELTGYWTGALAGYETIRLPLDRPRPARFDYRGREIDFDLDEGTARALRELARSARVSLYSVLLGAWALTLRVYTGQDDFVVGTPAANRGRPEFDRTVGFFANLLALRVRVDADAGLAEYIRAVGADVVAAQVHGELPFEQLVKELNPEKDPSRHPVLQVNFTLQNVTDRAPVGGGAGAEPEFTEYKPDAGGFTATKFDLSATVTENAAGRL…	PFAM_domain	Condensation
ATCC 27064	GCF_015912925	GLQQGLLYHALKRRNGDDAYVMQSVHHYRCAIRPELMREAWQHARRTYPALRLRFEWAEEALQIVENDDRSVDWRFTDLSGVADPAEQDARIRELQERDRTEPYDPAAGGLFRIYLIRRSEEFFSLLFSCHHIILDGWSLPVLHDDVHRTYLRLVDGEPVTADAGSTGTPGSTGNTGNTGKTDTAYIAAQRDWEAHRGDHVDYWTRQIERIDERGDFGGLVREDIRYQVALSEYDHVKEHRTRRLALGAERTAALKAVCAEHSVTLHSVLQFVWHKVLYAVGGGNTTVVGTIVSGRNPHIDGIENSVGLFINTLPVIVDHDEQAALGTDAAIADIQSAVTAMAARSTVELGRLETGGMKRRLFDTLLVLENYPRLLSEDEERAHDELLRFEKAYDADKV…	PFAM_domain	Condensation
ATCC 27064	GCF_015912925	EVEAVLATAPGVRECAVAAVADDRSPGNTRLVGYYVAATGTETDTDTGTGDAGGADEDAIFAVLRARLMPGMVPSLLIRMDGPLPMTINGK	PFAM_domain	AMP-binding_C
ATCC 27064	GCF_015912925	EVEAALSSYPGVTRSLVIAREHRGAGLASAQKYLVGFYVGTDDLDEQDVRQWMRTKLPEAVVPSRVLRITDIPVTPSGK	PFAM_domain	AMP-binding_C
ATCC 27064	GCF_015912925	TAAHALLSRLRDHGVGKVFGVVGREAASILFDEVEGIDFVLTRHEFTAGVAADVLARITGRPQACWATLGPGMTNLSTGIATSVLDRSPVIALAAQSESHDIFPNDTHQCLDSVAIVAPMSKYAVELQRPHEITDLVDSAVNAAMTEPVGPSFISLPVDLLG	PFAM_domain	TPP_enzyme_N
ATCC 27064	GCF_015912925	DQAAALLAEAKHPVLVVGAAAIRSGAVPAIRALAERLNIPVITTYIAKGVLPVGHELNYGAVTGYMDGILNFPALQTMFAPVDLVLTVGYDYAEDLRPSMWQKGIEKKTVRISPTVNPIPRVYRPDVDVVTDVLAFVE	PFAM_domain	TPP_enzyme_M
ATCC 27064	GCF_015912925	IGFFRHYGVLFARADQPFGFLTSAGCSSFGYGIPAAIGAQMARPDQPTFLIAGDGGFHSNSSDLETIARLNLPIVTVVVNNDTNGLIELYQNIGHHRSHDPAVKFGGVDFVALAEANGVDATRATNREELLAALRKGAELGRPFLIEV	PFAM_domain	TPP_enzyme_C
ATCC 27064	GCF_015912925	TAVLAGEIYNRDELLSVLPAGPAPEGDAELVLRLLERYDLHAFRLVNGRFATVVRTGDRVLLATDHAGSVPLYTCVAPGEVRASTEAKALA	PFAM_domain	GATase_7
ATCC 27064	GCF_015912925	HPYWDREVLDLLVSLEAGLKRRHGRDKWVLRAAMADALPAETVNRPKLGVHEGSGTTSSFSRLLLDHGVAEDRVHEAKRQVVREL	PFAM_domain	Asn_synthase
ATCC 27064	GCF_015912925	VRAALEKAVAQRVTPGDTPLVVLSGGIDSSGVAACAHRAAGELDTVSMGTDTSNEFREARAVVDHLRTRHREITIPTTELLAQLPYAVWASESVDPDIIEYLLPLTALYRALDGPERRILTGYGADIPLGGMHREDRL	PFAM_domain	Asn_synthase
ATCC 27064	GCF_015912925	DVVVIGAPYDGGTSYRPGARFGPQAIRSESGLIHGVGIDRGPGTFDLINCVDAGDINLTPFDMNIAIDTAQSHLSGLLKANAAFLMIGGDHSLTVAALRAVAEQHGPLAVVHLDAHSDTNPAFYGGRYHHGTPFRHGIDEKLIDPAAMVQIGIRGHNPKPDSLDYARGHGVRVVTADEFGELGVGGTADLIREKVGQRPVYVSVDIDVVDPAFAPGTGTPAPGGLLSREVLALLRCVGDLKPVGFDVMEVSPLYDHGGITSILATEIGAEL	PFAM_domain	Arginase
ATCC 27064	GCF_015912925	PVGLADDGRDDFTVLASTAPATVSAVFTRSRFAGPSVVLCREAVADGQARGVVVLARNANVATGLEGEENAREVREAVARALGLPEGEMLIASTGVIGRQYPMESIREHLKTLEWPAGEGGFDRAARAIMTTDTRPKEVRVSVGGATLVGIAKGVGMLEPDMATLLTFFATDARLDPAEQDRLFRRVMDRTFNAVSIDTDTSTSDTAVLFANGLAGEVDAGEFEEALHTAALALVKDIASDGEGAAKLIEVQVTGARDDAQAKRVGKTVVNSPLVKTAVHGCDPNWGRVAMAIGKCSDDTDIDQERVTIRFGEVEVYPPKARGDQADDALRAAVAEHLRGDEVVIGIDLAIADGAFTVYGCDLTEGYVRLNSEYTT	PFAM_domain	ArgJ
ATCC 27064	GCF_015912925	LDTYAADTYPRSGTHPEPRPDAPPHARPGTRPGTRSEPRPDPGAEAAWLLAADRAHMFHPVLPRGREDRTVLVSGRGCTVRDTEGRTYLDASSVLGLTQIGHGREEIAQAAAEQMRTLGHFHTWGTISNDKAIRLAARLTDLAPQGLQRVYFTSGGGEGVEIALRMARYFHHRTGSPERTWILSRRTAYHGIGYGSGTVSGSPAYQDGFGPVLPHVHHLTPPDPYHAELYDGEDVTEYCLRELARTIDEIGPGRIAAMIGEPVMGAGGAVVPPPDYWPRVAALLRSHGILLILDEVVTAFGRTGTWFAAEHFGVTPDLLVTAKGITSGYVPHGAVLLTEEVADAVNGETGFPIGFTYTGHPTACAVALANLDIIEREGLLENAVKVGDHLAGRLAALRG…	CDS	Putrescine--pyruvate aminotransferase
ATCC 27064	GCF_015912925	VLVSGRGCTVRDTEGRTYLDASSVLGLTQIGHGREEIAQAAAEQMRTLGHFHTWGTISNDKAIRLAARLTDLAPQGLQRVYFTSGGGEGVEIALRMARYFHHRTGSPERTWILSRRTAYHGIGYGSGTVSGSPAYQDGFGPVLPHVHHLTPPDPYHAELYDGEDVTEYCLRELARTIDEIGPGRIAAMIGEPVMGAGGAVVPPPDYWPRVAALLRSHGILLILDEVVTAFGRTGTWFAAEHFGVTPDLLVTAKGITSGYVPHGAVLLTEEVADAVNGETGFPIGFTYTGHPTACAVALANLDIIEREGLLENAVKVGDHLAGRLAALRGLPAVGDVRQLGMMLAVELVSDKTARTPLPGGTLGVVDALREDAGVIVRATPRSLVLNPALVMDRATADEV…	PFAM_domain	Aminotran_3
ATCC 27064	GCF_015912925	PFVGRGDELRGLLESATSAFHTSGRVAFVVGEAGSGKTRLLSELERSVPDSVRTVWASCSESEDRPDYWPWTTVLRHLYAMWPERMHGFPGWLRRALAELLPEVGPEPQGPHSPDGGEENSGNGDGAGDGDSTPAHTLTLAPALAPPRSREARFTLHDAVCQALLRTVREPVVIMLEDMERADAPSLALLRLLVEQLRTVPLLLV	PFAM_domain	AAA_16
ATCC 27064	GCF_015912925	MATTTAKAMLERLHQYGVDHVFGVVGREASAILFDEVEGLDFVLTRHEFTAGVMADVLARITNRPQACFATLGPGMTNLATGVATSALDRSSVIALAAQSESYDCYPNVTHQCLDSTAVMGPLTKFSVQLERGEDIVNLVDSAVLNSRIEPVGPSFISLPVDLLGAELNGTPTDAPLVRATATHALDADWRARLDEAAELVREAENPLLVVGSAVIRAGAVDALRALAERLNIPVVTTYTAKGVLPHDHPLNYGAISGYMDGILGHPALDEIFGPADLLLAIGYDYAEDLRPSMWTRGRAKTTVRVAPEVNPIPELFRADIDIVTNVAEFVTALDDATSGLAPKTRHDLSALRARVAEFLADPTEYEDGMRVHQVIDCMNSVLDNGTFVSDIGFFRHYG…	CDS	N(2)-(2-carboxyethyl)arginine synthase
ATCC 27064	GCF_015912925	MPGPDLVYGFRVRIGTEGRPGGGPGGHSEPGSAPRFAVRGTHVPVHDGTAYPLWSGTAVTLGRPPVLVADGQVRLLLAGELYNRAELTGALGGSSAALGDAELLLAAWRRWGPGAFRLLNGRFAALLTDASTGATVAATDHAGSVPLWLRADVTGLSAATEAKTLAHEPGRPLGLSGTHTAPGAAGVCRVPAGTALLLHGVGGSDITARAVRTWTPPLSRALPGEREAVDLVGERLATAVRTRLRGGEAAPTVVLSGGIDSGGVAAHTAALAPGTRSVSMGTEVSDEFDAARSVAVHLGTAHSEIRLHSAELVRELPWAVAAAEITDPTVLEYLLPLVALYRRLDTGPLRILTGYGADIPLGGMHRRTASLWSLDDEIAGDMAGFDGLNEMSPVLAGIA…	CDS	Carboxyethyl-arginine beta-lactam-synthase
ATCC 27064	GCF_015912925	VHHGHAGIRGSHADLAVIASDVPAAVGAVFTRSRFAAPSVLLSRDAVADGIARGVVVLSGNANAGTGPRGYEDAAEVRHLVAGIVDCDERDVLIASTGPVGERYPMSRVRAHLRAVRGPLPGADFDGAAAAVLGTAGARPTIRRARCGDATLIGVAKGPGTGPAEQDDRSTLAFFCTDAQVSPVVLDDIFRRVADRAFHGLGFGADASTGDTAAVLANGLAGRVDLVAFEQVLGALALDLVRDVVRDSGCGGALVTVRVTGAHDTEQAGRVGRAVVDAPSLRAAVHGPAPDWAPVAAVAGGHGDEGPGRSPGRITIRVGGREVFPAPRDRARPDAVTAYPHGGEVTVHIDLGVPGRAPGAFTVHGCDLLAGYPRLGAGRAV*	CDS	Glutamate N-acetyltransferase 2
ATCC 27064	GCF_015912925	TTAKAMLERLHQYGVDHVFGVVGREASAILFDEVEGLDFVLTRHEFTAGVMADVLARITNRPQACFATLGPGMTNLATGVATSALDRSSVIALAAQSESYDCYPNVTHQCLDSTAVMGPLTKFSVQLERGEDIVNLVDSAVLNSRIEPVGPSFISLPVDLLGAELN	PFAM_domain	TPP_enzyme_N
ATCC 27064	GCF_015912925	LDEAAELVREAENPLLVVGSAVIRAGAVDALRALAERLNIPVVTTYTAKGVLPHDHPLNYGAISGYMDGILGHPALDEIFGPADLLLAIGYDYAEDLRPSMWTRGRAKTTVRVAPEVNPIPELFRADIDIVTNVAEFVTAL	PFAM_domain	TPP_enzyme_M
ATCC 27064	GCF_015912925	IGFFRHYGVLFAKSDQPYGFLTSAGCSSFGYGLPAAMAAQIARPGEPVFLIAGDGGFHSNSADIETAVRLGLPIVMVVVNNDRNGLIELYQNLGHQRSHAPAVGFGSVDFVQLAEANGCEAVRATDRTSLLAALTKGAGLGRPFLIEV	PFAM_domain	TPP_enzyme_C
ATCC 27064	GCF_015912925	GRPPVLVADGQVRLLLAGELYNRAELTGALGGSSAALGDAELLLAAWRRWGPGAFRLLNGRFAALLTDASTGATVAATDHAGSVPLWLRADVTGLSAATEAKTLA	PFAM_domain	GATase_7
ATCC 27064	GCF_015912925	HPYWDRAVLDALVSLEPGLKRRRGTDKWVLRQALSGLLPAETVARPKLGIHEGSGTT	PFAM_domain	Asn_synthase
ATCC 27064	GCF_015912925	GERLATAVRTRLRGGEAAPTVVLSGGIDSGGVAAHTAALAPGTRSVSMGTEVSDEFDAARSVAVHLGTAHSEIRLHSAELVRELPWAVAAAEITDPTVLEYLLPLVALYRRLDTGPLRILTGYGADIPLGGMHRRTASLWSL	PFAM_domain	Asn_synthase
ATCC 27064	GCF_015912925	DVVVVGAPYDGGTSYRPGARFAPRAIRHESSLIHGVGIDRGPGVFDRIDVVDGGDIDLSPFSMDLAMDTATVALTRLLERNDAFLMLGGDHSLSLAALRAVHARHGRVAVLHLDAHSDTNPPVYGGTYHHGTPFRWAIEEGLVDPERLVQVGIRGHNPRPDSLDYARGHGVSIVTAADFTRRSPRGIAEQIRRTVGGLPLYVSVDIDVVDPAYAPGTGTPAPGGLSSREVLTLLDVVGQLRPVGFDVVEVSPAYDPSGITSLLAAEIGAEL	PFAM_domain	Arginase
ATCC 27064	GCF_015912925	HGHAGIRGSHADLAVIASDVPAAVGAVFTRSRFAAPSVLLSRDAVADGIARGVVVLSGNANAGTGPRGYEDAAEVRHLVAGIVDCDERDVLIASTGPVGERYPMSRVRAHLRAVRGPLPGADFDGAAAAVLGTAGARPTIRRARCGDATLIGVAKGPGTGPAEQDDRSTLAFFCTDAQVSPVVLDDIFRRVADRAFHGLGFGADASTGDTAAVLANGLAGRVDLVAFEQVLGALALDLVRDVVRDSGCGGALVTVRVTGAHDTEQAGRVGRAVVDAPSLRAAVHGPAPDWAPVAAVAGGHGDEGPGRSPGRITIRVGGREVFPAPRDRARPDAVTAYPHGGEVTVHIDLGVPGRAPGAFTVHGCDLLAGYPRL	PFAM_domain	ArgJ
ATCC 27064	GCF_015912925	MSGQNGTGGQNGTGGGNGTGGGADGAAGVGAGTGPQSGNGRRNGRSGLGGRGSRGPDGAAGAGTGFHAGTGARSGTGVGTGTGARTGWPGVGTGTGAGPGARGTARVSTAVSPRYAQPATFMRLRHRPDPIGHDVVVVGAPYDGGTSYRPGARFAPRAIRHESSLIHGVGIDRGPGVFDRIDVVDGGDIDLSPFSMDLAMDTATVALTRLLERNDAFLMLGGDHSLSLAALRAVHARHGRVAVLHLDAHSDTNPPVYGGTYHHGTPFRWAIEEGLVDPERLVQVGIRGHNPRPDSLDYARGHGVSIVTAADFTRRSPRGIAEQIRRTVGGLPLYVSVDIDVVDPAYAPGTGTPAPGGLSSREVLTLLDVVGQLRPVGFDVVEVSPAYDPSGITSLLAAE…	CDS	Agmatinase
ATCC 27064	GCF_015912925	MTTTVYETKSAPQPVGPYSQAVRRGNILSLSGQVALDPATGKVVEGGIAEQTRQVMNNLRNVLESAGASFSDVVTVRIYLTEAADFPGMNSVYAEFLAEPFPCRTTVFVGLPPGMLIEIDVLAVVE*	CDS	2-iminobutanoate/2-iminopropanoate deaminase
ATCC 27064	GCF_015912925	MTEPKDLTATADTAGTADPNDPTGPAGAAVTRKPDLVTLDEVRAAARRVTEVARRTPLLRCDGLHGGHRVFVKAENLQSTGSFKVRGAANALLSLDPRPRSVVTFSAGNHGAAVALVGRALGVTVTVCMPPGAVAAKVGAVRRYGGEIVFTDDLIGSAAALAAERGCPVLHPFDDPAVIAGQGTTALEIFEEVPHPDVILVPVGGGGLISGVAAVTAALSDGTRVIGVEPETAPTVGHALRRGTPEPLPVPPRSAADGLNAPRTGALPLAHVRQHAVELVTVGEEDIRRAWPLMAAETRLLVEPSAAVTVAALRSGRIGLPECATVVLIATGGNTSLGALGDAASSANAVP*	CDS	L-threo-3-hydroxyaspartate ammonia-lyase
ATCC 27064	GCF_015912925	KSAPQPVGPYSQAVRRGNILSLSGQVALDPATGKVVEGGIAEQTRQVMNNLRNVLESAGASFSDVVTVRIYLTEAADFPGMNSVYAEFLAEPFPCRTTVFVGLPPGMLIEIDVLAVV	PFAM_domain	Ribonuc_L-PSP
ATCC 27064	GCF_015912925	DIAIGTPPGQPPRAAVTAAADAMLAGRNQYADPAGVPELRAAVAGRLLASSGVGVDPETEITITAGATEGLLVALLTVTDPGDEVVVVEPAFELYRGAVELAGCTRVPAPLDPSGWRLDPERIASVLTPRTAALIVNTPHNPTGRVFTAEELGGLLDLCERRGVTCVVDEVYADFVFDGGPHVSALGFPRHRPRVVVVGSLSKADEMSGWRLGYCVADPALTTALRHVHERTTFGAAVPLQHGAAVLARAGSGPEQFRNGRDEMVRRLAAMGFEVTTPEGGWFLLAGTRRLGLRSDALAEGLLVRAGVLVAPATPFFADTGEGQRWIRTTFVKDLATLTKALDA	PFAM_domain	Aminotran_1_2
ATCC 27064	GCF_015912925	TEVARRTPLLRCDGLHGGHRVFVKAENLQSTGSFKVRGAANALLSLDPRPRSVVTFSAGNHGAAVALVGRALGVTVTVCMPPGAVAAKVGAVRRYGGEIVFTDDLIGSAAALAAERGCPVLHPFDDPAVIAGQGTTALEIFEEVPHPDVILVPVGGGGLISGVAAVTAALSDGTRVIGVEPETAPTVGHALRRGTPEPLPVPPRSAADGLNAPRTGALPLAHVRQHAVELVTVGEEDIRRAWPLMAAETRLLVEPSAAVTVAALRSGRIGLPECATVVLIATG	PFAM_domain	PALP
ATCC 27064	GCF_015912925	IGLGVVAIGVSFGAVAVTSGVPGWMAVALSVFVFAGGAQFMAVSLATAGNPVAAVVAGLLLNARHLPFGLALGDMFRPGRGRMLLGAHLLSDESAALALSLPPGPARRRAYWRLAWVLVFAWNGGTVLGVILVDA	PFAM_domain	AzlC
NCIMB 12785	GCF_015912945	VLDLDASSGVWLVDAVTQKRYLDLFSFFASAPLGINPPSIVEDPAFMRELAVAAVNKPSNPDLYSVPYARFVKTFARVLGDPRLPRLFFVDGGALAVENALKAALDWKAQKLGLAEPDTDRLQVLHLERSFHGRSGYTMSLTNTEPSKTARFPKFGWPRISSPALQHPPAEHTGANQEAERRALEAAREAFAAADGMIACFIAEPIQGEGGDNHLSAEFLQAMQRLCHENDALFVLDEVQSGCGITGTAWAYQQLGLQPDLVAFGKKTQVCGVMGGGRIDEVPENVFAVSSRISSTWGGNLADMVRATRLLETIERTQVFDTVVQRGKYFRDGLEDLAARHPSVVTNARGRGLMCAVDLPDTRTRNEVLRLMYTEHQVIALPCGGRSLRFRPALTIAEH…	PFAM_domain	Aminotran_3
NCIMB 12785	GCF_015912945	LLAPEDPADKEAVAHLSQALDDVTVGVKLVPGDVLIIDNFRTTHARTPFSPRWDGKDRWLHRVY	PFAM_domain	TauD
NCIMB 12785	GCF_015912945	IDLFVFREAVRAVRDLHARGQHQEASERLDTALALWKGPAFADVTSSRLRLRGETLEEERTAAVELRALIDVGLGYYGDAITRLSELVDHDPFREDLYVSLMKAYYAEGRQADAIQVFHRAKDILREQIGISPGERMTRVMQAIL	PFAM_domain	BTAD
NCIMB 12785	GCF_015912945	MSRVSTAPSGKPTAAHALLSRLRDHGVGKVFGVVGREAASILFDEVEGIDFVLTRHEFTAGVAADVLARITGRPQACWATLGPGMTNLSTGIATSVLDRSPVIALAAQSESHDIFPNDTHQCLDSVAIVAPMSKYAVELQRPHEITDLVDSAVNAAMTEPVGPSFISLPVDLLGSSEGIDTTVPNPPANTPAKPVGVVADGWQKAADQAAALLAEAKHPVLVVGAAAIRSGAVPAIRALAERLNIPVITTYIAKGVLPVGHELNYGAVTGYMDGILNFPALQTMFAPVDLVLTVGYDYAEDLRPSMWQKGIEKKTVRISPTVNPIPRVYRPDVDVVTDVLAFVEHFETATASFGAKQRHDIEPLRARIAEFLADPETYEDGMRVHQVIDSMNTVMEEAA…	CDS	N(2)-(2-carboxyethyl)arginine synthase
NCIMB 12785	GCF_015912945	MGAPVLPAAFGFLASARTGGGRAPGPVFATRGSHTDIDTPQGERSLAATLVHAPSVAPDRAVARSLTGAPTTAVLAGEIYNRDELLSVLPAGPAPEGDAELVLRLLERYDLHAFRLVNGRFATVVRTGDRVLLATDHAGSVPLYTCVAPGEVRASTEAKALAAHRDPKGFPLADARRVAGLTGVYQVPAGAVMDIDLGSGTAVTHRTWTPGLSRRILPEGEAVAAVRAALEKAVAQRVTPGDTPLVVLSGGIDSSGVAACAHRAAGELDTVSMGTDTSNEFREARAVVDHLRTRHREITIPTTELLAQLPYAVWASESVDPDIIEYLLPLTALYRALDGPERRILTGYGADIPLGGMHREDRLPALDTVLAHDMATFDGLNEMSPVLSTLAGHWTTHPY…	CDS	Carboxyethyl-arginine beta-lactam-synthase
NCIMB 12785	GCF_015912945	MSDSTPKTPRGFVVHTAPVGLADDGRDDFTVLASTAPATVSAVFTRSRFAGPSVVLCREAVADGQARGVVVLARNANVATGLEGEENAREVREAVARALGLPEGEMLIASTGVIGRQYPMESIREHLKTLEWPAGEGGFDRAARAIMTTDTRPKEVRVSVGGATLVGIAKGVGMLEPDMATLLTFFATDARLDPAEQDRLFRRVMDRTFNAVSIDTDTSTSDTAVLFANGLAGEVDAGEFEEALHTAALALVKDIASDGEGAAKLIEVQVTGARDDAQAKRVGKTVVNSPLVKTAVHGCDPNWGRVAMAIGKCSDDTDIDQERVTIRFGEVEVYPPKARGDQADDALRAAVAEHLRGDEVVIGIDLAIADGAFTVYGCDLTEGYVRLNSEYTT*	CDS	Glutamate N-acetyltransferase 2
NCIMB 12785	GCF_015912945	EAAVRRSPDREAVVFGTQRLTYREVDARANRFAHWLLGPGLGVRSQQLVGIFLDKSDLGVVATLGIWKAGAAYVPIDPAYPAERVRFAVGDTGLRGIVTNRHHAGRLREILGAEHADVTVVEIESVLDEQAAADTDGLLSVKPELALGVRDLAYLTYTSGTTGVPKGVPKYHDSVVNSITDLSERYDMRRPGTERVALFASYVFEPHLRQTLIALINGQTLVVVPEEVRLDPDRFPAYIEEHGVTYLNATGSVLQHFDLRRCTSLKRLLLVGEELTAAGLRQLRERFSGRIVNEYAFTEAAFVTAVKEFAPGVTERADRSIGRPVRNVKWYVLSQDLKRLPVGAIGELYIGGCGVAPGYLNRDDLTAERFLTNPYASEQDRARGMNARIYRTGDLARML…	PFAM_domain	AMP-binding
NCIMB 12785	GCF_015912945	FERQAAAWPDETAVVFRDRRLTYRELNERANRLAHHLRSVAELRPNDLVGLVVDKNELMITAILAVWKTGAGYVPIDPGYPDDRVAFMLADTSAKLVITNQGRVARIGELTGGALPVVDLDRLPDGNGADGDPVTDVTATDLAYAIYTSGTTGRPKAVLVEHRGVVNLQHSLAKLFGLDRSEGVEALLSFSNYVFDHFVEQMTDALLNGQKLVVLDDTMRTDAERLYRYINDEQVTYLSGTPSVLSLYDYSTTTSLTRIDAIGEDFTEPVFNKIRAMFPGTIINGYGPTEISITSHKRPYTVGERRSTKSIGHPVDNYTAYVLNKSMQRVPVGGMGELYIGGVGVTRGYLNRDELTADRFVDNPFQTAEERAEGRNARVYKTGDLVRWLPNGELECLGR…	PFAM_domain	AMP-binding
NCIMB 12785	GCF_015912945	FEEQAAAWPDAVAVAHGATRLTYRELNERANQLAHYLRSVARIRPSDLIGLVVEKSELTVVAILAVWKAGAGYLPIDPGHPDDRVTFMLADTEARLVVTQRAHGERLRRLAGDALPVVEIDALPQGYRSTDDPVTDTTPADLAYAIYTSGTTGRPKAVLVPHRAVDSFRATLAGRYFGPPDTGRQGVLFLANYVFDFSVEQLALSVLGGHTLIVPPPSPAQDERFYEDANRAGLTYISGTPTQVQQFDLARLPGLRTVLVAGEAFHERHFEKIREGWAGPILNAYGTTETAVYNTVRRFEPGDPYRNTLGLPLGNTRLYVLGDGLKPLPPGAVGELYVAGECVTDGYLNRPELTGERFLPNPFDTGEEGREGRHPVLYRSGDLVRLTRGGELQYLGRND…	PFAM_domain	AMP-binding
NCIMB 12785	GCF_015912945	ELREIWSAVLGLPVSRIGDGDDFFRLGGQSISCILLIARIRQRLGVFVGVEDVFTLRTLGALADRL	PFAM_domain	PP-binding
NCIMB 12785	GCF_015912945	KLCGIWATVLGLAPERVGVTDDFFALGGDSLRAMVLAQAITTGFGRGLGVATVLQHTTLGAQAKHI	PFAM_domain	PP-binding
NCIMB 12785	GCF_015912945	RLCQLWGDRLPGGTVGIDDDFFRSGGDSISALHLASQVQREIGRRVGVKDIFDHPTVRHFAERV	PFAM_domain	PP-binding
NCIMB 12785	GCF_015912945	GLQQGLLYHALKRRNGDDAYVMQSVHHYRCAIRPELMREAWQHARRTYPALRLRFEWAEEALQIVENDDRSVDWRFTDLSGVADPAEQDARIRELQERDRTEPYDPAAGGLFRIYLIRRSEEFFSLLFSCHHIILDGWSLPVLHDDVHRTYLRLVDGEPVTADAGSTGTPGSTGNTGNTGKTDTAYIAAQRDWEAHRGDHVDYWTRQIERIDERGDFGGLVREDIRYQVALSEYDHVKEHRTRRLALGAERTAALKAVCAEHSVTLHSVLQFVWHKVLYAVGGGNTTVVGTIVSGRNPHIDGIENSVGLFINTLPVIVDHDEQAALGTDAAIADIQSAVTAMAARSTVELGRLETGGMKRRLFDTLLVLENYPRLLSEDEERAHDELLRFEKAYDADKV…	PFAM_domain	Condensation
NCIMB 12785	GCF_015912945	PVSLAQERLLFIDEFEGGTDAYNIPFVLEIATGDAASTRDAVTGALRALLGRHAALRTLLRTDEHGVRRQYPLPAAEAAARFEVPLHTVADRTALDERLVERSRTVFRLDEELPLVADLFTAGPADGRAYLSLVVHHSAFDGWSWSTFREELAALLRGVPVTDLRQVHGSYADFSLWQRQYLSGGRLAELTGYWTGALAGYETIRLPLDRPRPARFDYRGREIDFDLDEGTARALRELARSARVSLYSVLLGAWALTLRVYTGQDDFVVGTPAANRGRPEFDRTVGFFANLLALRVRVDADAGLAEYIRAVGADVVAAQVHGELPFEQLVKELNPEKDPSRHPVLQVNFTLQNVTDRAPVGGGAGAEPEFTEYKPDAGGFTATKFDLSATVTENAAGRL…	PFAM_domain	Condensation
NCIMB 12785	GCF_015912945	DCPLLPIQEWFFAKPLADRNWWNHNFAVTAPELDVARLGQALARLVEHHDAFSLRYRSEGGGDGADERFVQRYDAAVPEVVLHELDVRGLSPEEISERLARWQSGFDLERGPIHCAAYLHGFADGSARVWFALHHLVVDTVSWHILAQDLEILYHGGALEEKTSSYRQWARALAAYPADEAERRLWAEAVASLAATAQALPVPAPGAATLREEFALDAERTTALLTECHWAYDTTINDLLLTAVGGALRAVTGLAVNHVTVEGHGRERFDGAPDVRDTVGWFTTMHPLAVEAHPQDVGRGITATKEASRRVPHHGIGYGALFGRYGGERAPLPPVSFNYLGRVSDAGEQTDGPSAGWRLDSAMSGSNISGRNRGADQFSVDVTMRCTGGRLVTAVDSRL…	PFAM_domain	Condensation
NCIMB 12785	GCF_015912945	EVEAALSSYPGVTRSLVIAREHRGAGLASAQKYLVGFYVGTDDLDEQDVRQWMRTKLPEAVVPSRVLRITDIPVTPSGK	PFAM_domain	AMP-binding_C
NCIMB 12785	GCF_015912945	EVEAVLATAPGVRECAVAAVADDRSPGNTRLVGYYVAATGTETDTDTGTGDAGGADEDAIFAVLRARLMPGMVPSLLIRMDGPLPMTINGK	PFAM_domain	AMP-binding_C
NCIMB 12785	GCF_015912945	TAAHALLSRLRDHGVGKVFGVVGREAASILFDEVEGIDFVLTRHEFTAGVAADVLARITGRPQACWATLGPGMTNLSTGIATSVLDRSPVIALAAQSESHDIFPNDTHQCLDSVAIVAPMSKYAVELQRPHEITDLVDSAVNAAMTEPVGPSFISLPVDLLG	PFAM_domain	TPP_enzyme_N
NCIMB 12785	GCF_015912945	DQAAALLAEAKHPVLVVGAAAIRSGAVPAIRALAERLNIPVITTYIAKGVLPVGHELNYGAVTGYMDGILNFPALQTMFAPVDLVLTVGYDYAEDLRPSMWQKGIEKKTVRISPTVNPIPRVYRPDVDVVTDVLAFVE	PFAM_domain	TPP_enzyme_M
NCIMB 12785	GCF_015912945	IGFFRHYGVLFARADQPFGFLTSAGCSSFGYGIPAAIGAQMARPDQPTFLIAGDGGFHSNSSDLETIARLNLPIVTVVVNNDTNGLIELYQNIGHHRSHDPAVKFGGVDFVALAEANGVDATRATNREELLAALRKGAELGRPFLIEV	PFAM_domain	TPP_enzyme_C
NCIMB 12785	GCF_015912945	TAVLAGEIYNRDELLSVLPAGPAPEGDAELVLRLLERYDLHAFRLVNGRFATVVRTGDRVLLATDHAGSVPLYTCVAPGEVRASTEAKALA	PFAM_domain	GATase_7
NCIMB 12785	GCF_015912945	VRAALEKAVAQRVTPGDTPLVVLSGGIDSSGVAACAHRAAGELDTVSMGTDTSNEFREARAVVDHLRTRHREITIPTTELLAQLPYAVWASESVDPDIIEYLLPLTALYRALDGPERRILTGYGADIPLGGMHREDRL	PFAM_domain	Asn_synthase
NCIMB 12785	GCF_015912945	HPYWDREVLDLLVSLEAGLKRRHGRDKWVLRAAMADALPAETVNRPKLGVHEGSGTTSSFSRLLLDHGVAEDRVHEAKRQVVREL	PFAM_domain	Asn_synthase
NCIMB 12785	GCF_015912945	DVVVIGAPYDGGTSYRPGARFGPQAIRSESGLIHGVGIDRGPGTFDLINCVDAGDINLTPFDMNIAIDTAQSHLSGLLKANAAFLMIGGDHSLTVAALRAVAEQHGPLAVVHLDAHSDTNPAFYGGRYHHGTPFRHGIDEKLIDPAAMVQIGIRGHNPKPDSLDYARGHGVRVVTADEFGELGVGGTADLIREKVGQRPVYVSVDIDVVDPAFAPGTGTPAPGGLLSREVLALLRCVGDLKPVGFDVMEVSPLYDHGGITSILATEIGAEL	PFAM_domain	Arginase
NCIMB 12785	GCF_015912945	PVGLADDGRDDFTVLASTAPATVSAVFTRSRFAGPSVVLCREAVADGQARGVVVLARNANVATGLEGEENAREVREAVARALGLPEGEMLIASTGVIGRQYPMESIREHLKTLEWPAGEGGFDRAARAIMTTDTRPKEVRVSVGGATLVGIAKGVGMLEPDMATLLTFFATDARLDPAEQDRLFRRVMDRTFNAVSIDTDTSTSDTAVLFANGLAGEVDAGEFEEALHTAALALVKDIASDGEGAAKLIEVQVTGARDDAQAKRVGKTVVNSPLVKTAVHGCDPNWGRVAMAIGKCSDDTDIDQERVTIRFGEVEVYPPKARGDQADDALRAAVAEHLRGDEVVIGIDLAIADGAFTVYGCDLTEGYVRLNSEYTT	PFAM_domain	ArgJ
NCIMB 12785	GCF_015912945	LDTYAADTYPRSGTHPEPRPDAPPHARPGTRPGTRSEPRPDPGAEAAWLLAADRAHMFHPVLPRGREDRTVLVSGRGCTVRDTEGRTYLDASSVLGLTQIGHGREEIAQAAAEQMRTLGHFHTWGTISNDKAIRLAARLTDLAPQGLQRVYFTSGGGEGVEIALRMARYFHHRTGSPERTWILSRRTAYHGIGYGSGTVSGSPAYQDGFGPVLPHVHHLTPPDPYHAELYDGEDVTEYCLRELARTIDEIGPGRIAAMIGEPVMGAGGAVVPPPDYWPRVAALLRSHGILLILDEVVTAFGRTGTWFAAEHFGVTPDLLVTAKGITSGYVPHGAVLLTEEVADAVNGETGFPIGFTYTGHPTACAVALANLDIIEREGLLENAVKVGDHLAGRLAALRG…	CDS	Putrescine--pyruvate aminotransferase
NCIMB 12785	GCF_015912945	VLVSGRGCTVRDTEGRTYLDASSVLGLTQIGHGREEIAQAAAEQMRTLGHFHTWGTISNDKAIRLAARLTDLAPQGLQRVYFTSGGGEGVEIALRMARYFHHRTGSPERTWILSRRTAYHGIGYGSGTVSGSPAYQDGFGPVLPHVHHLTPPDPYHAELYDGEDVTEYCLRELARTIDEIGPGRIAAMIGEPVMGAGGAVVPPPDYWPRVAALLRSHGILLILDEVVTAFGRTGTWFAAEHFGVTPDLLVTAKGITSGYVPHGAVLLTEEVADAVNGETGFPIGFTYTGHPTACAVALANLDIIEREGLLENAVKVGDHLAGRLAALRGLPAVGDVRQLGMMLAVELVSDKTARTPLPGGTLGVVDALREDAGVIVRATPRSLVLNPALVMDRATADEV…	PFAM_domain	Aminotran_3
NCIMB 12785	GCF_015912945	PFVGRGDELRGLLESATSAFHTSGRVAFVVGEAGSGKTRLLSELERSVPDSVRTVWASCSESEDRPDYWPWTTVLRHLYAMWPERMHGFPGWLRRALAELLPEVGPEPQGPHSPDGGEENSGNGDGAGDGDSTPAHTLTLAPALAPPRSREARFTLHDAVCQALLRTVREPVVIMLEDMERADAPSLALLRLLVEQLRTVPLLLV	PFAM_domain	AAA_16
NCIMB 12785	GCF_015912945	MATTTAKAMLERLHQYGVDHVFGVVGREASAILFDEVEGLDFVLTRHEFTAGVMADVLARITNRPQACFATLGPGMTNLATGVATSALDRSSVIALAAQSESYDCYPNVTHQCLDSTAVMGPLTKFSVQLERGEDIVNLVDSAVLNSRIEPVGPSFISLPVDLLGAELNGTPTDAPLVRATATHALDADWRARLDEAAELVREAENPLLVVGSAVIRAGAVDALRALAERLNIPVVTTYTAKGVLPHDHPLNYGAISGYMDGILGHPALDEIFGPADLLLAIGYDYAEDLRPSMWTRGRAKTTVRVAPEVNPIPELFRADIDIVTNVAEFVTALDDATSGLAPKTRHDLSALRARVAEFLADPTEYEDGMRVHQVIDCMNSVLDNGTFVSDIGFFRHYG…	CDS	N(2)-(2-carboxyethyl)arginine synthase
NCIMB 12785	GCF_015912945	MPGPDLVYGFRVRIGTEGRPGGGPGGHSEPGSAPRFAVRGTHVPVHDGTAYPLWSGTAVTLGRPPVLVADGQVRLLLAGELYNRAELTGALGGSSAALGDAELLLAAWRRWGPGAFRLLNGRFAALLTDASTGATVAATDHAGSVPLWLRADVTGLSAATEAKTLAHEPGRPLGLSGTHTAPGAAGVCRVPAGTALLLHGVGGSDITARAVRTWTPPLSRALPGEREAVDLVGERLATAVRTRLRGGEAAPTVVLSGGIDSGGVAAHTAALAPGTRSVSMGTEVSDEFDAARSVAVHLGTAHSEIRLHSAELVRELPWAVAAAEITDPTVLEYLLPLVALYRRLDTGPLRILTGYGADIPLGGMHRRTASLWSLDDEIAGDMAGFDGLNEMSPVLAGIA…	CDS	Carboxyethyl-arginine beta-lactam-synthase
NCIMB 12785	GCF_015912945	VHHGHAGIRGSHADLAVIASDVPAAVGAVFTRSRFAAPSVLLSRDAVADGIARGVVVLSGNANAGTGPRGYEDAAEVRHLVAGIVDCDERDVLIASTGPVGERYPMSRVRAHLRAVRGPLPGADFDGAAAAVLGTAGARPTIRRARCGDATLIGVAKGPGTGPAEQDDRSTLAFFCTDAQVSPVVLDDIFRRVADRAFHGLGFGADASTGDTAAVLANGLAGRVDLVAFEQVLGALALDLVRDVVRDSGCGGALVTVRVTGAHDTEQAGRVGRAVVDAPSLRAAVHGPAPDWAPVAAVAGGHGDEGPGRSPGRITIRVGGREVFPAPRDRARPDAVTAYPHGGEVTVHIDLGVPGRAPGAFTVHGCDLLAGYPRLGAGRAV*	CDS	Glutamate N-acetyltransferase 2
NCIMB 12785	GCF_015912945	TTAKAMLERLHQYGVDHVFGVVGREASAILFDEVEGLDFVLTRHEFTAGVMADVLARITNRPQACFATLGPGMTNLATGVATSALDRSSVIALAAQSESYDCYPNVTHQCLDSTAVMGPLTKFSVQLERGEDIVNLVDSAVLNSRIEPVGPSFISLPVDLLGAELN	PFAM_domain	TPP_enzyme_N
NCIMB 12785	GCF_015912945	LDEAAELVREAENPLLVVGSAVIRAGAVDALRALAERLNIPVVTTYTAKGVLPHDHPLNYGAISGYMDGILGHPALDEIFGPADLLLAIGYDYAEDLRPSMWTRGRAKTTVRVAPEVNPIPELFRADIDIVTNVAEFVTAL	PFAM_domain	TPP_enzyme_M
NCIMB 12785	GCF_015912945	IGFFRHYGVLFAKSDQPYGFLTSAGCSSFGYGLPAAMAAQIARPGEPVFLIAGDGGFHSNSADIETAVRLGLPIVMVVVNNDRNGLIELYQNLGHQRSHAPAVGFGSVDFVQLAEANGCEAVRATDRTSLLAALTKGAGLGRPFLIEV	PFAM_domain	TPP_enzyme_C
NCIMB 12785	GCF_015912945	GRPPVLVADGQVRLLLAGELYNRAELTGALGGSSAALGDAELLLAAWRRWGPGAFRLLNGRFAALLTDASTGATVAATDHAGSVPLWLRADVTGLSAATEAKTLA	PFAM_domain	GATase_7
NCIMB 12785	GCF_015912945	HPYWDRAVLDALVSLEPGLKRRRGTDKWVLRQALSGLLPAETVARPKLGIHEGSGTT	PFAM_domain	Asn_synthase
NCIMB 12785	GCF_015912945	GERLATAVRTRLRGGEAAPTVVLSGGIDSGGVAAHTAALAPGTRSVSMGTEVSDEFDAARSVAVHLGTAHSEIRLHSAELVRELPWAVAAAEITDPTVLEYLLPLVALYRRLDTGPLRILTGYGADIPLGGMHRRTASLWSL	PFAM_domain	Asn_synthase
NCIMB 12785	GCF_015912945	DVVVVGAPYDGGTSYRPGARFAPRAIRHESSLIHGVGIDRGPGVFDRIDVVDGGDIDLSPFSMDLAMDTATVALTRLLERNDAFLMLGGDHSLSLAALRAVHARHGRVAVLHLDAHSDTNPPVYGGTYHHGTPFRWAIEEGLVDPERLVQVGIRGHNPRPDSLDYARGHGVSIVTAADFTRRSPRGIAEQIRRTVGGLPLYVSVDIDVVDPAYAPGTGTPAPGGLSSREVLTLLDVVGQLRPVGFDVVEVSPAYDPSGITSLLAAEIGAEL	PFAM_domain	Arginase
NCIMB 12785	GCF_015912945	HGHAGIRGSHADLAVIASDVPAAVGAVFTRSRFAAPSVLLSRDAVADGIARGVVVLSGNANAGTGPRGYEDAAEVRHLVAGIVDCDERDVLIASTGPVGERYPMSRVRAHLRAVRGPLPGADFDGAAAAVLGTAGARPTIRRARCGDATLIGVAKGPGTGPAEQDDRSTLAFFCTDAQVSPVVLDDIFRRVADRAFHGLGFGADASTGDTAAVLANGLAGRVDLVAFEQVLGALALDLVRDVVRDSGCGGALVTVRVTGAHDTEQAGRVGRAVVDAPSLRAAVHGPAPDWAPVAAVAGGHGDEGPGRSPGRITIRVGGREVFPAPRDRARPDAVTAYPHGGEVTVHIDLGVPGRAPGAFTVHGCDLLAGYPRL	PFAM_domain	ArgJ
NCIMB 12785	GCF_015912945	MSGQNGTGGQNGTGGGNGTGGGADGAAGVGAGTGPQSGNGRRNGRSGLGGRGSRGPDGAAGAGTGFHAGTGARSGTGVGTGTGARTGWPGVGTGTGAGPGARGTARVSTAVSPRYAQPATFMRLRHRPDPIGHDVVVVGAPYDGGTSYRPGARFAPRAIRHESSLIHGVGIDRGPGVFDRIDVVDGGDIDLSPFSMDLAMDTATVALTRLLERNDAFLMLGGDHSLSLAALRAVHARHGRVAVLHLDAHSDTNPPVYGGTYHHGTPFRWAIEEGLVDPERLVQVGIRGHNPRPDSLDYARGHGVSIVTAADFTRRSPRGIAEQIRRTVGGLPLYVSVDIDVVDPAYAPGTGTPAPGGLSSREVLTLLDVVGQLRPVGFDVVEVSPAYDPSGITSLLAAE…	CDS	Agmatinase
NCIMB 12785	GCF_015912945	MTTTVYETKSAPQPVGPYSQAVRRGNILSLSGQVALDPATGKVVEGGIAEQTRQVMNNLRNVLESAGASFSDVVTVRIYLTEAADFPGMNSVYAEFLAEPFPCRTTVFVGLPPGMLIEIDVLAVVE*	CDS	2-iminobutanoate/2-iminopropanoate deaminase
NCIMB 12785	GCF_015912945	MTEPKDLTATADTAGTADPNDPTGPAGAAVTRKPDLVTLDEVRAAARRVTEVARRTPLLRCDGLHGGHRVFVKAENLQSTGSFKVRGAANALLSLDPRPRSVVTFSAGNHGAAVALVGRALGVTVTVCMPPGAVAAKVGAVRRYGGEIVFTDDLIGSAAALAAERGCPVLHPFDDPAVIAGQGTTALEIFEEVPHPDVILVPVGGGGLISGVAAVTAALSDGTRVIGVEPETAPTVGHALRRGTPEPLPVPPRSAADGLNAPRTGALPLAHVRQHAVELVTVGEEDIRRAWPLMAAETRLLVEPSAAVTVAALRSGRIGLPECATVVLIATGGNTSLGALGDAASSANAVP*	CDS	L-threo-3-hydroxyaspartate ammonia-lyase
NCIMB 12785	GCF_015912945	KSAPQPVGPYSQAVRRGNILSLSGQVALDPATGKVVEGGIAEQTRQVMNNLRNVLESAGASFSDVVTVRIYLTEAADFPGMNSVYAEFLAEPFPCRTTVFVGLPPGMLIEIDVLAVV	PFAM_domain	Ribonuc_L-PSP
NCIMB 12785	GCF_015912945	DIAIGTPPGQPPRAAVTAAADAMLAGRNQYADPAGVPELRAAVAGRLLASSGVGVDPETEITITAGATEGLLVALLTVTDPGDEVVVVEPAFELYRGAVELAGCTRVPAPLDPSGWRLDPERIASVLTPRTAALIVNTPHNPTGRVFTAEELGGLLDLCERRGVTCVVDEVYADFVFDGGPHVSALGFPRHRPRVVVVGSLSKADEMSGWRLGYCVADPALTTALRHVHERTTFGAAVPLQHGAAVLARAGSGPEQFRNGRDEMVRRLAAMGFEVTTPEGGWFLLAGTRRLGLRSDALAEGLLVRAGVLVAPATPFFADTGEGQRWIRTTFVKDLATLTKALDA	PFAM_domain	Aminotran_1_2
NCIMB 12785	GCF_015912945	TEVARRTPLLRCDGLHGGHRVFVKAENLQSTGSFKVRGAANALLSLDPRPRSVVTFSAGNHGAAVALVGRALGVTVTVCMPPGAVAAKVGAVRRYGGEIVFTDDLIGSAAALAAERGCPVLHPFDDPAVIAGQGTTALEIFEEVPHPDVILVPVGGGGLISGVAAVTAALSDGTRVIGVEPETAPTVGHALRRGTPEPLPVPPRSAADGLNAPRTGALPLAHVRQHAVELVTVGEEDIRRAWPLMAAETRLLVEPSAAVTVAALRSGRIGLPECATVVLIATG	PFAM_domain	PALP
NCIMB 12785	GCF_015912945	VSFGAVAVTSGVPGWMAVALSVFVFAGGAQFMAVSLATAGNPVAAVVAGLLLNARHLPFGLALGDMFRPGRGRMLLGAHLLSDESAALALSLPPGPARRRAYWRLAWVLVFAWNGGTVLGVILVDA	PFAM_domain	AzlC
BW0218	GCF_015912975	VLDLDASSGVWLVDAVTQKRYLDLFSFFASAPLGINPPSIVEDPAFMRELAVAAVNKPSNPDLYSVPYARFVKTFARVLGDPRLPRLFFVDGGALAVENALKAALDWKAQKLGLAEPDTDRLQVLHLERSFHGRSGYTMSLTNTEPSKTARFPKFGWPRISSPALQHPPAEHTGANQEAERRALEAAREAFAAADGMIACFIAEPIQGEGGDNHLSAEFLQAMQRLCHENDALFVLDEVQSGCGITGTAWAYQQLGLQPDLVAFGKKTQVCGVMGGGRIDEVPENVFAVSSRISSTWGGNLADMVRATRLLETIERTQVFDTVVQRGKYFRDGLEDLAARHPSVVTNARGRGLMCAVDLPDTRTRNEVLRLMYTEHQVIALPCGGRSLRFRPALTIAEH…	PFAM_domain	Aminotran_3
BW0218	GCF_015912975	LLAPEDPADKEAVAHLSQALDDVTVGVKLVPGDVLIIDNFRTTHARTPFSPRWDGKDRWLHRVY	PFAM_domain	TauD
BW0218	GCF_015912975	IDLFVFREAVRAVRDLHARGQHQEASERLDTALALWKGPAFADVTSSRLRLRGETLEEERTAAVELRALIDVGLGYYGDAITRLSELVDHDPFREDLYVSLMKAYYAEGRQADAIQVFHRAKDILREQIGISPGERMTRVMQAIL	PFAM_domain	BTAD
BW0218	GCF_015912975	MSRVSTAPSGKPTAAHALLSRLRDHGVGKVFGVVGREAASILFDEVEGIDFVLTRHEFTAGVAADVLARITGRPQACWATLGPGMTNLSTGIATSVLDRSPVIALAAQSESHDIFPNDTHQCLDSVAIVAPMSKYAVELQRPHEITDLVDSAVNAAMTEPVGPSFISLPVDLLGSSEGIDTTVPNPPANTPAKPVGVVADGWQKAADQAAALLAEAKHPVLVVGAAAIRSGAVPAIRALAERLNIPVITTYIAKGVLPVGHELNYGAVTGYMDGILNFPALQTMFAPVDLVLTVGYDYAEDLRPSMWQKGIEKKTVRISPTVNPIPRVYRPDVDVVTDVLAFVEHFETATASFGAKQRHDIEPLRARIAEFLADPETYEDGMRVHQVIDSMNTVMEEAA…	CDS	N(2)-(2-carboxyethyl)arginine synthase
BW0218	GCF_015912975	MGAPVLPAAFGFLASARTGGGRAPGPVFATRGSHTDIDTPQGERSLAATLVHAPSVAPDRAVARSLTGAPTTAVLAGEIYNRDELLSVLPAGPAPEGDAELVLRLLERYDLHAFRLVNGRFATVVRTGDRVLLATDHAGSVPLYTCVAPGEVRASTEAKALAAHRDPKGFPLADARRVAGLTGVYQVPAGAVMDIDLGSGTAVTHRTWTPGLSRRILPEGEAVAAVRAALEKAVAQRVTPGDTPLVVLSGGIDSSGVAACAHRAAGELDTVSMGTDTSNEFREARAVVDHLRTRHREITIPTTELLAQLPYAVWASESVDPDIIEYLLPLTALYRALDGPERRILTGYGADIPLGGMHREDRLPALDTVLAHDMATFDGLNEMSPVLSTLAGHWTTHPY…	CDS	Carboxyethyl-arginine beta-lactam-synthase
BW0218	GCF_015912975	MSDSTPKTPRGFVVHTAPVGLADDGRDDFTVLASTAPATVSAVFTRSRFAGPSVVLCREAVADGQARGVVVLARNANVATGLEGEENAREVREAVARALGLPEGEMLIASTGVIGRQYPMESIREHLKTLEWPAGEGGFDRAARAIMTTDTRPKEVRVSVGGATLVGIAKGVGMLEPDMATLLTFFATDARLDPAEQDRLFRRVMDRTFNAVSIDTDTSTSDTAVLFANGLAGEVDAGEFEEALHTAALALVKDIASDGEGAAKLIEVQVTGARDDAQAKRVGKTVVNSPLVKTAVHGCDPNWGRVAMAIGKCSDDTDIDQERVTIRFGEVEVYPPKARGDQADDALRAAVAEHLRGDEVVIGIDLAIADGAFTVYGCDLTEGYVRLNSEYTT*	CDS	Glutamate N-acetyltransferase 2
BW0218	GCF_015912975	EAAVRRSPDREAVVFGTQRLTYREVDARANRFAHWLLGPGLGVRSQQLVGIFLDKSDLGVVATLGIWKAGAAYVPIDPAYPAERVRFAVGDTGLRGIVTNRHHAGRLREILGAEHADVTVVEIESVLDEQAAADTDGLLSVKPELALGVRDLAYLTYTSGTTGVPKGVPKYHDSVVNSITDLSERYDMRRPGTERVALFASYVFEPHLRQTLIALINGQTLVVVPEEVRLDPDRFPAYIEEHGVTYLNATGSVLQHFDLRRCTSLKRLLLVGEELTAAGLRQLRERFSGRIVNEYAFTEAAFVTAVKEFAPGVTERADRSIGRPVRNVKWYVLSQDLKRLPVGAIGELYIGGCGVAPGYLNRDDLTAERFLTNPYASEQDRARGMNARIYRTGDLARML…	PFAM_domain	AMP-binding
BW0218	GCF_015912975	FERQAAAWPDETAVVFRDRRLTYRELNERANRLAHHLRSVAELRPNDLVGLVVDKNELMITAILAVWKTGAGYVPIDPGYPDDRVAFMLADTSAKLVITNQGRVARIGELTGGALPVVDLDRLPDGNGADGDPVTDVTATDLAYAIYTSGTTGRPKAVLVEHRGVVNLQHSLAKLFGLDRSEGVEALLSFSNYVFDHFVEQMTDALLNGQKLVVLDDTMRTDAERLYRYINDEQVTYLSGTPSVLSLYDYSTTTSLTRIDAIGEDFTEPVFNKIRAMFPGTIINGYGPTEISITSHKRPYTVGERRSTKSIGHPVDNYTAYVLNKSMQRVPVGGMGELYIGGVGVTRGYLNRDELTADRFVDNPFQTAEERAEGRNARVYKTGDLVRWLPNGELECLGR…	PFAM_domain	AMP-binding
BW0218	GCF_015912975	FEEQAAAWPDAVAVAHGATRLTYRELNERANQLAHYLRSVARIRPSDLIGLVVEKSELTVVAILAVWKAGAGYLPIDPGHPDDRVTFMLADTEARLVVTQRAHGERLRRLAGDALPVVEIDALPQGYRSTDDPVTDTTPADLAYAIYTSGTTGRPKAVLVPHRAVDSFRATLAGRYFGPPDTGRQGVLFLANYVFDFSVEQLALSVLGGHTLIVPPPSPAQDERFYEDANRAGLTYISGTPTQVQQFDLARLPGLRTVLVAGEAFHERHFEKIREGWAGPILNAYGTTETAVYNTVRRFEPGDPYRNTLGLPLGNTRLYVLGDGLKPLPPGAVGELYVAGECVTDGYLNRPELTGERFLPNPFDTGEEGREGRHPVLYRSGDLVRLTRGGELQYLGRND…	PFAM_domain	AMP-binding
BW0218	GCF_015912975	ELREIWSAVLGLPVSRIGDGDDFFRLGGQSISCILLIARIRQRLGVFVGVEDVFTLRTLGALADRL	PFAM_domain	PP-binding
BW0218	GCF_015912975	KLCGIWATVLGLAPERVGVTDDFFALGGDSLRAMVLAQAITTGFGRGLGVATVLQHTTLGAQAKHI	PFAM_domain	PP-binding
BW0218	GCF_015912975	RLCQLWGDRLPGGTVGIDDDFFRSGGDSISALHLASQVQREIGRRVGVKDIFDHPTVRHFAERV	PFAM_domain	PP-binding
BW0218	GCF_015912975	GLQQGLLYHALKRRNGDDAYVMQSVHHYRCAIRPELMREAWQHARRTYPALRLRFEWAEEALQIVENDDRSVDWRFTDLSGVADPAEQDARIRELQERDRTEPYDPAAGGLFRIYLIRRSEEFFSLLFSCHHIILDGWSLPVLHDDVHRTYLRLVDGEPVTADAGSTGTPGSTGNTGNTGKTDTAYIAAQRDWEAHRGDHVDYWTRQIERIDERGDFGGLVREDIRYQVALSEYDHVKEHRTRRLALGAERTAALKAVCAEHSVTLHSVLQFVWHKVLYAVGGGNTTVVGTIVSGRNPHIDGIENSVGLFINTLPVIVDHDEQAALGTDAAIADIQSAVTAMAARSTVELGRLETGGMKRRLFDTLLVLENYPRLLSEDEERAHDELLRFEKAYDADKV…	PFAM_domain	Condensation
BW0218	GCF_015912975	PVSLAQERLLFIDEFEGGTDAYNIPFVLEIATGDAASTRDAVTGALRALLGRHAALRTLLRTDEHGVRRQYPLPAAEAAARFEVPLHTVADRTALDERLVERSRTVFRLDEELPLVADLFTAGPADGRAYLSLVVHHSAFDGWSWSTFREELAALLRGVPVTDLRQVHGSYADFSLWQRQYLSGGRLAELTGYWTGALAGYETIRLPLDRPRPARFDYRGREIDFDLDEGTARALRELARSARVSLYSVLLGAWALTLRVYTGQDDFVVGTPAANRGRPEFDRTVGFFANLLALRVRVDADAGLAEYIRAVGADVVAAQVHGELPFEQLVKELNPEKDPSRHPVLQVNFTLQNVTDRAPVGGGAGAEPEFTEYKPDAGGFTATKFDLSATVTENAAGRL…	PFAM_domain	Condensation
BW0218	GCF_015912975	DCPLLPIQEWFFAKPLADRNWWNHNFAVTAPELDVARLGQALARLVEHHDAFSLRYRSEGGGDGADERFVQRYDAAVPEVVLHELDVRGLSPEEISERLARWQSGFDLERGPIHCAAYLHGFADGSARVWFALHHLVVDTVSWHILAQDLEILYHGGALEEKTSSYRQWARALAAYPADEAERRLWAEAVASLAATAQALPVPAPGAATLREEFALDAERTTALLTECHWAYDTTINDLLLTAVGGALRAVTGLAVNHVTVEGHGRERFDGAPDVRDTVGWFTTMHPLAVEAHPQDVGRGITATKEASRRVPHHGIGYGALFGRYGGERAPLPPVSFNYLGRVSDAGEQTDGPSAGWRLDSAMSGSNISGRNRGADQFSVDVTMRCTGGRLVTAVDSRL…	PFAM_domain	Condensation
BW0218	GCF_015912975	EVEAALSSYPGVTRSLVIAREHRGAGLASAQKYLVGFYVGTDDLDEQDVRQWMRTKLPEAVVPSRVLRITDIPVTPSGK	PFAM_domain	AMP-binding_C
BW0218	GCF_015912975	EVEAVLATAPGVRECAVAAVADDRSPGNTRLVGYYVAATGTETDTDTGTGDAGGADEDAIFAVLRARLMPGMVPSLLIRMDGPLPMTINGK	PFAM_domain	AMP-binding_C
BW0218	GCF_015912975	TAAHALLSRLRDHGVGKVFGVVGREAASILFDEVEGIDFVLTRHEFTAGVAADVLARITGRPQACWATLGPGMTNLSTGIATSVLDRSPVIALAAQSESHDIFPNDTHQCLDSVAIVAPMSKYAVELQRPHEITDLVDSAVNAAMTEPVGPSFISLPVDLLG	PFAM_domain	TPP_enzyme_N
BW0218	GCF_015912975	DQAAALLAEAKHPVLVVGAAAIRSGAVPAIRALAERLNIPVITTYIAKGVLPVGHELNYGAVTGYMDGILNFPALQTMFAPVDLVLTVGYDYAEDLRPSMWQKGIEKKTVRISPTVNPIPRVYRPDVDVVTDVLAFVE	PFAM_domain	TPP_enzyme_M
BW0218	GCF_015912975	IGFFRHYGVLFARADQPFGFLTSAGCSSFGYGIPAAIGAQMARPDQPTFLIAGDGGFHSNSSDLETIARLNLPIVTVVVNNDTNGLIELYQNIGHHRSHDPAVKFGGVDFVALAEANGVDATRATNREELLAALRKGAELGRPFLIEV	PFAM_domain	TPP_enzyme_C
BW0218	GCF_015912975	TAVLAGEIYNRDELLSVLPAGPAPEGDAELVLRLLERYDLHAFRLVNGRFATVVRTGDRVLLATDHAGSVPLYTCVAPGEVRASTEAKALA	PFAM_domain	GATase_7
BW0218	GCF_015912975	VRAALEKAVAQRVTPGDTPLVVLSGGIDSSGVAACAHRAAGELDTVSMGTDTSNEFREARAVVDHLRTRHREITIPTTELLAQLPYAVWASESVDPDIIEYLLPLTALYRALDGPERRILTGYGADIPLGGMHREDRL	PFAM_domain	Asn_synthase
BW0218	GCF_015912975	HPYWDREVLDLLVSLEAGLKRRHGRDKWVLRAAMADALPAETVNRPKLGVHEGSGTTSSFSRLLLDHGVAEDRVHEAKRQVVREL	PFAM_domain	Asn_synthase
BW0218	GCF_015912975	DVVVIGAPYDGGTSYRPGARFGPQAIRSESGLIHGVGIDRGPGTFDLINCVDAGDINLTPFDMNIAIDTAQSHLSGLLKANAAFLMIGGDHSLTVAALRAVAEQHGPLAVVHLDAHSDTNPAFYGGRYHHGTPFRHGIDEKLIDPAAMVQIGIRGHNPKPDSLDYARGHGVRVVTADEFGELGVGGTADLIREKVGQRPVYVSVDIDVVDPAFAPGTGTPAPGGLLSREVLALLRCVGDLKPVGFDVMEVSPLYDHGGITSILATEIGAEL	PFAM_domain	Arginase
BW0218	GCF_015912975	PVGLADDGRDDFTVLASTAPATVSAVFTRSRFAGPSVVLCREAVADGQARGVVVLARNANVATGLEGEENAREVREAVARALGLPEGEMLIASTGVIGRQYPMESIREHLKTLEWPAGEGGFDRAARAIMTTDTRPKEVRVSVGGATLVGIAKGVGMLEPDMATLLTFFATDARLDPAEQDRLFRRVMDRTFNAVSIDTDTSTSDTAVLFANGLAGEVDAGEFEEALHTAALALVKDIASDGEGAAKLIEVQVTGARDDAQAKRVGKTVVNSPLVKTAVHGCDPNWGRVAMAIGKCSDDTDIDQERVTIRFGEVEVYPPKARGDQADDALRAAVAEHLRGDEVVIGIDLAIADGAFTVYGCDLTEGYVRLNSEYTT	PFAM_domain	ArgJ
BW0217	GCF_015912985	VLDLDASSGVWLVDAVTQKRYLDLFSFFASAPLGINPPSIVEDPAFMRELAVAAVNKPSNPDLYSVPYARFVKTFARVLGDPRLPRLFFVDGGALAVENALKAALDWKAQKLGLAEPDTDRLQVLHLERSFHGRSGYTMSLTNTEPSKTARFPKFGWPRISSPALQHPPAEHTGANQEAERRALEAAREAFAAADGMIACFIAEPIQGEGGDNHLSAEFLQAMQRLCHENDALFVLDEVQSGCGITGTAWAYQQLGLQPDLVAFGKKTQVCGVMGGGRIDEVPENVFAVSSRISSTWGGNLADMVRATRLLETIERTQVFDTVVQRGKYFRDGLEDLAARHPSVVTNARGRGLMCAVDLPDTRTRNEVLRLMYTEHQVIALPCGGRSLRFRPALTIAEH…	PFAM_domain	Aminotran_3
BW0217	GCF_015912985	LLAPEDPADKEAVAHLSQALDDVTVGVKLVPGDVLIIDNFRTTHARTPFSPRWDGKDRWLHRVY	PFAM_domain	TauD
BW0217	GCF_015912985	IDLFVFREAVRAVRDLHARGQHQEASERLDTALALWKGPAFADVTSSRLRLRGETLEEERTAAVELRALIDVGLGYYGDAITRLSELVDHDPFREDLYVSLMKAYYAEGRQADAIQVFHRAKDILREQIGISPGERMTRVMQAIL	PFAM_domain	BTAD
BW0217	GCF_015912985	MSRVSTAPSGKPTAAHALLSRLRDHGVGKVFGVVGREAASILFDEVEGIDFVLTRHEFTAGVAADVLARITGRPQACWATLGPGMTNLSTGIATSVLDRSPVIALAAQSESHDIFPNDTHQCLDSVAIVAPMSKYAVELQRPHEITDLVDSAVNAAMTEPVGPSFISLPVDLLGSSEGIDTTVPNPPANTPAKPVGVVADGWQKAADQAAALLAEAKHPVLVVGAAAIRSGAVPAIRALAERLNIPVITTYIAKGVLPVGHELNYGAVTGYMDGILNFPALQTMFAPVDLVLTVGYDYAEDLRPSMWQKGIEKKTVRISPTVNPIPRVYRPDVDVVTDVLAFVEHFETATASFGAKQRHDIEPLRARIAEFLADPETYEDGMRVHQVIDSMNTVMEEAA…	CDS	N(2)-(2-carboxyethyl)arginine synthase
BW0217	GCF_015912985	MGAPVLPAAFGFLASARTGGGRAPGPVFATRGSHTDIDTPQGERSLAATLVHAPSVAPDRAVARSLTGAPTTAVLAGEIYNRDELLSVLPAGPAPEGDAELVLRLLERYDLHAFRLVNGRFATVVRTGDRVLLATDHAGSVPLYTCVAPGEVRASTEAKALAAHRDPKGFPLADARRVAGLTGVYQVPAGAVMDIDLGSGTAVTHRTWTPGLSRRILPEGEAVAAVRAALEKAVAQRVTPGDTPLVVLSGGIDSSGVAACAHRAAGELDTVSMGTDTSNEFREARAVVDHLRTRHREITIPTTELLAQLPYAVWASESVDPDIIEYLLPLTALYRALDGPERRILTGYGADIPLGGMHREDRLPALDTVLAHDMATFDGLNEMSPVLSTLAGHWTTHPY…	CDS	Carboxyethyl-arginine beta-lactam-synthase
BW0217	GCF_015912985	MSDSTPKTPRGFVVHTAPVGLADDGRDDFTVLASTAPATVSAVFTRSRFAGPSVVLCREAVADGQARGVVVLARNANVATGLEGEENAREVREAVARALGLPEGEMLIASTGVIGRQYPMESIREHLKTLEWPAGEGGFDRAARAIMTTDTRPKEVRVSVGGATLVGIAKGVGMLEPDMATLLTFFATDARLDPAEQDRLFRRVMDRTFNAVSIDTDTSTSDTAVLFANGLAGEVDAGEFEEALHTAALALVKDIASDGEGAAKLIEVQVTGARDDAQAKRVGKTVVNSPLVKTAVHGCDPNWGRVAMAIGKCSDDTDIDQERVTIRFGEVEVYPPKARGDQADDALRAAVAEHLRGDEVVIGIDLAIADGAFTVYGCDLTEGYVRLNSEYTT*	CDS	Glutamate N-acetyltransferase 2
BW0217	GCF_015912985	EAAVRRSPDREAVVFGTQRLTYREVDARANRFAHWLLGPGLGVRSQQLVGIFLDKSDLGVVATLGIWKAGAAYVPIDPAYPAERVRFAVGDTGLRGIVTNRHHAGRLREILGAEHADVTVVEIESVLDEQAAADTDGLLSVKPELALGVRDLAYLTYTSGTTGVPKGVPKYHDSVVNSITDLSERYDMRRPGTERVALFASYVFEPHLRQTLIALINGQTLVVVPEEVRLDPDRFPAYIEEHGVTYLNATGSVLQHFDLRRCTSLKRLLLVGEELTAAGLRQLRERFSGRIVNEYAFTEAAFVTAVKEFAPGVTERADRSIGRPVRNVKWYVLSQDLKRLPVGAIGELYIGGCGVAPGYLNRDDLTAERFLTNPYASEQDRARGMNARIYRTGDLARML…	PFAM_domain	AMP-binding
BW0217	GCF_015912985	FERQAAAWPDETAVVFRDRRLTYRELNERANRLAHHLRSVAELRPNDLVGLVVDKNELMITAILAVWKTGAGYVPIDPGYPDDRVAFMLADTSAKLVITNQGRVARIGELTGGALPVVDLDRLPDGNGADGDPVTDVTATDLAYAIYTSGTTGRPKAVLVEHRGVVNLQHSLAKLFGLDRSEGVEALLSFSNYVFDHFVEQMTDALLNGQKLVVLDDTMRTDAERLYRYINDEQVTYLSGTPSVLSLYDYSTTTSLTRIDAIGEDFTEPVFNKIRAMFPGTIINGYGPTEISITSHKRPYTVGERRSTKSIGHPVDNYTAYVLNKSMQRVPVGGMGELYIGGVGVTRGYLNRDELTADRFVDNPFQTAEERAEGRNARVYKTGDLVRWLPNGELECLGR…	PFAM_domain	AMP-binding
BW0217	GCF_015912985	FEEQAAAWPDAVAVAHGATRLTYRELNERANQLAHYLRSVARIRPSDLIGLVVEKSELTVVAILAVWKAGAGYLPIDPGHPDDRVTFMLADTEARLVVTQRAHGERLRRLAGDALPVVEIDALPQGYRSTDDPVTDTTPADLAYAIYTSGTTGRPKAVLVPHRAVDSFRATLAGRYFGPPDTGRQGVLFLANYVFDFSVEQLALSVLGGHTLIVPPPSPAQDERFYEDANRAGLTYISGTPTQVQQFDLARLPGLRTVLVAGEAFHERHFEKIREGWAGPILNAYGTTETAVYNTVRRFEPGDPYRNTLGLPLGNTRLYVLGDGLKPLPPGAVGELYVAGECVTDGYLNRPELTGERFLPNPFDTGEEGREGRHPVLYRSGDLVRLTRGGELQYLGRND…	PFAM_domain	AMP-binding
BW0217	GCF_015912985	ELREIWSAVLGLPVSRIGDGDDFFRLGGQSISCILLIARIRQRLGVFVGVEDVFTLRTLGALADRL	PFAM_domain	PP-binding
BW0217	GCF_015912985	KLCGIWATVLGLAPERVGVTDDFFALGGDSLRAMVLAQAITTGFGRGLGVATVLQHTTLGAQAKHI	PFAM_domain	PP-binding
BW0217	GCF_015912985	RLCQLWGDRLPGGTVGIDDDFFRSGGDSISALHLASQVQREIGRRVGVKDIFDHPTVRHFAERV	PFAM_domain	PP-binding
BW0217	GCF_015912985	GLQQGLLYHALKRRNGDDAYVMQSVHHYRCAIRPELMREAWQHARRTYPALRLRFEWAEEALQIVENDDRSVDWRFTDLSGVADPAEQDARIRELQERDRTEPYDPAAGGLFRIYLIRRSEEFFSLLFSCHHIILDGWSLPVLHDDVHRTYLRLVDGEPVTADAGSTGTPGSTGNTGNTGKTDTAYIAAQRDWEAHRGDHVDYWTRQIERIDERGDFGGLVREDIRYQVALSEYDHVKEHRTRRLALGAERTAALKAVCAEHSVTLHSVLQFVWHKVLYAVGGGNTTVVGTIVSGRNPHIDGIENSVGLFINTLPVIVDHDEQAALGTDAAIADIQSAVTAMAARSTVELGRLETGGMKRRLFDTLLVLENYPRLLSEDEERAHDELLRFEKAYDADKV…	PFAM_domain	Condensation
BW0217	GCF_015912985	PVSLAQERLLFIDEFEGGTDAYNIPFVLEIATGDAASTRDAVTGALRALLGRHAALRTLLRTDEHGVRRQYPLPAAEAAARFEVPLHTVADRTALDERLVERSRTVFRLDEELPLVADLFTAGPADGRAYLSLVVHHSAFDGWSWSTFREELAALLRGVPVTDLRQVHGSYADFSLWQRQYLSGGRLAELTGYWTGALAGYETIRLPLDRPRPARFDYRGREIDFDLDEGTARALRELARSARVSLYSVLLGAWALTLRVYTGQDDFVVGTPAANRGRPEFDRTVGFFANLLALRVRVDADAGLAEYIRAVGADVVAAQVHGELPFEQLVKELNPEKDPSRHPVLQVNFTLQNVTDRAPVGGGAGAEPEFTEYKPDAGGFTATKFDLSATVTENAAGRL…	PFAM_domain	Condensation
BW0217	GCF_015912985	DCPLLPIQEWFFAKPLADRNWWNHNFAVTAPELDVARLGQALARLVEHHDAFSLRYRSEGGGDGADERFVQRYDAAVPEVVLHELDVRGLSPEEISERLARWQSGFDLERGPIHCAAYLHGFADGSARVWFALHHLVVDTVSWHILAQDLEILYHGGALEEKTSSYRQWARALAAYPADEAERRLWAEAVASLAATAQALPVPAPGAATLREEFALDAERTTALLTECHWAYDTTINDLLLTAVGGALRAVTGLAVNHVTVEGHGRERFDGAPDVRDTVGWFTTMHPLAVEAHPQDVGRGITATKEASRRVPHHGIGYGALFGRYGGERAPLPPVSFNYLGRVSDAGEQTDGPSAGWRLDSAMSGSNISGRNRGADQFSVDVTMRCTGGRLVTAVDSRL…	PFAM_domain	Condensation
BW0217	GCF_015912985	EVEAALSSYPGVTRSLVIAREHRGAGLASAQKYLVGFYVGTDDLDEQDVRQWMRTKLPEAVVPSRVLRITDIPVTPSGK	PFAM_domain	AMP-binding_C
BW0217	GCF_015912985	EVEAVLATAPGVRECAVAAVADDRSPGNTRLVGYYVAATGTETDTDTGTGDAGGADEDAIFAVLRARLMPGMVPSLLIRMDGPLPMTINGK	PFAM_domain	AMP-binding_C
BW0217	GCF_015912985	TAAHALLSRLRDHGVGKVFGVVGREAASILFDEVEGIDFVLTRHEFTAGVAADVLARITGRPQACWATLGPGMTNLSTGIATSVLDRSPVIALAAQSESHDIFPNDTHQCLDSVAIVAPMSKYAVELQRPHEITDLVDSAVNAAMTEPVGPSFISLPVDLLG	PFAM_domain	TPP_enzyme_N
BW0217	GCF_015912985	DQAAALLAEAKHPVLVVGAAAIRSGAVPAIRALAERLNIPVITTYIAKGVLPVGHELNYGAVTGYMDGILNFPALQTMFAPVDLVLTVGYDYAEDLRPSMWQKGIEKKTVRISPTVNPIPRVYRPDVDVVTDVLAFVE	PFAM_domain	TPP_enzyme_M
BW0217	GCF_015912985	IGFFRHYGVLFARADQPFGFLTSAGCSSFGYGIPAAIGAQMARPDQPTFLIAGDGGFHSNSSDLETIARLNLPIVTVVVNNDTNGLIELYQNIGHHRSHDPAVKFGGVDFVALAEANGVDATRATNREELLAALRKGAELGRPFLIEV	PFAM_domain	TPP_enzyme_C
BW0217	GCF_015912985	TAVLAGEIYNRDELLSVLPAGPAPEGDAELVLRLLERYDLHAFRLVNGRFATVVRTGDRVLLATDHAGSVPLYTCVAPGEVRASTEAKALA	PFAM_domain	GATase_7
BW0217	GCF_015912985	VRAALEKAVAQRVTPGDTPLVVLSGGIDSSGVAACAHRAAGELDTVSMGTDTSNEFREARAVVDHLRTRHREITIPTTELLAQLPYAVWASESVDPDIIEYLLPLTALYRALDGPERRILTGYGADIPLGGMHREDRL	PFAM_domain	Asn_synthase
BW0217	GCF_015912985	HPYWDREVLDLLVSLEAGLKRRHGRDKWVLRAAMADALPAETVNRPKLGVHEGSGTTSSFSRLLLDHGVAEDRVHEAKRQVVREL	PFAM_domain	Asn_synthase
BW0217	GCF_015912985	DVVVIGAPYDGGTSYRPGARFGPQAIRSESGLIHGVGIDRGPGTFDLINCVDAGDINLTPFDMNIAIDTAQSHLSGLLKANAAFLMIGGDHSLTVAALRAVAEQHGPLAVVHLDAHSDTNPAFYGGRYHHGTPFRHGIDEKLIDPAAMVQIGIRGHNPKPDSLDYARGHGVRVVTADEFGELGVGGTADLIREKVGQRPVYVSVDIDVVDPAFAPGTGTPAPGGLLSREVLALLRCVGDLKPVGFDVMEVSPLYDHGGITSILATEIGAEL	PFAM_domain	Arginase
BW0217	GCF_015912985	PVGLADDGRDDFTVLASTAPATVSAVFTRSRFAGPSVVLCREAVADGQARGVVVLARNANVATGLEGEENAREVREAVARALGLPEGEMLIASTGVIGRQYPMESIREHLKTLEWPAGEGGFDRAARAIMTTDTRPKEVRVSVGGATLVGIAKGVGMLEPDMATLLTFFATDARLDPAEQDRLFRRVMDRTFNAVSIDTDTSTSDTAVLFANGLAGEVDAGEFEEALHTAALALVKDIASDGEGAAKLIEVQVTGARDDAQAKRVGKTVVNSPLVKTAVHGCDPNWGRVAMAIGKCSDDTDIDQERVTIRFGEVEVYPPKARGDQADDALRAAVAEHLRGDEVVIGIDLAIADGAFTVYGCDLTEGYVRLNSEYTT	PFAM_domain	ArgJ
BW0216	GCF_015912995	VLDLDASSGVWLVDAVTQKRYLDLFSFFASAPLGINPPSIVEDPAFMRELAVAAVNKPSNPDLYSVPYARFVKTFARVLGDPRLPRLFFVDGGALAVENALKAALDWKAQKLGLAEPDTDRLQVLHLERSFHGRSGYTMSLTNTEPSKTARFPKFGWPRISSPALQHPPAEHTGANQEAERRALEAAREAFAAADGMIACFIAEPIQGEGGDNHLSAEFLQAMQRLCHENDALFVLDEVQSGCGITGTAWAYQQLGLQPDLVAFGKKTQVCGVMGGGRIDEVPENVFAVSSRISSTWGGNLADMVRATRLLETIERTQVFDTVVQRGKYFRDGLEDLAARHPSVVTNARGRGLMCAVDLPDTRTRNEVLRLMYTEHQVIALPCGGRSLRFRPALTIAEH…	PFAM_domain	Aminotran_3
BW0216	GCF_015912995	LLAPEDPADKEAVAHLSQALDDVTVGVKLVPGDVLIIDNFRTTHARTPFSPRWDGKDRWLHRVY	PFAM_domain	TauD
BW0216	GCF_015912995	IDLFVFREAVRAVRDLHARGQHQEASERLDTALALWKGPAFADVTSSRLRLRGETLEEERTAAVELRALIDVGLGYYGDAITRLSELVDHDPFREDLYVSLMKAYYAEGRQADAIQVFHRAKDILREQIGISPGERMTRVMQAIL	PFAM_domain	BTAD
BW0216	GCF_015912995	MSRVSTAPSGKPTAAHALLSRLRDHGVGKVFGVVGREAASILFDEVEGIDFVLTRHEFTAGVAADVLARITGRPQACWATLGPGMTNLSTGIATSVLDRSPVIALAAQSESHDIFPNDTHQCLDSVAIVAPMSKYAVELQRPHEITDLVDSAVNAAMTEPVGPSFISLPVDLLGSSEGIDTTVPNPPANTPAKPVGVVADGWQKAADQAAALLAEAKHPVLVVGAAAIRSGAVPAIRALAERLNIPVITTYIAKGVLPVGHELNYGAVTGYMDGILNFPALQTMFAPVDLVLTVGYDYAEDLRPSMWQKGIEKKTVRISPTVNPIPRVYRPDVDVVTDVLAFVEHFETATASFGAKQRHDIEPLRARIAEFLADPETYEDGMRVHQVIDSMNTVMEEAA…	CDS	N(2)-(2-carboxyethyl)arginine synthase
BW0216	GCF_015912995	MGAPVLPAAFGFLASARTGGGRAPGPVFATRGSHTDIDTPQGERSLAATLVHAPSVAPDRAVARSLTGAPTTAVLAGEIYNRDELLSVLPAGPAPEGDAELVLRLLERYDLHAFRLVNGRFATVVRTGDRVLLATDHAGSVPLYTCVAPGEVRASTEAKALAAHRDPKGFPLADARRVAGLTGVYQVPAGAVMDIDLGSGTAVTHRTWTPGLSRRILPEGEAVAAVRAALEKAVAQRVTPGDTPLVVLSGGIDSSGVAACAHRAAGELDTVSMGTDTSNEFREARAVVDHLRTRHREITIPTTELLAQLPYAVWASESVDPDIIEYLLPLTALYRALDGPERRILTGYGADIPLGGMHREDRLPALDTVLAHDMATFDGLNEMSPVLSTLAGHWTTHPY…	CDS	Carboxyethyl-arginine beta-lactam-synthase
BW0216	GCF_015912995	MSDSTPKTPRGFVVHTAPVGLADDGRDDFTVLASTAPATVSAVFTRSRFAGPSVVLCREAVADGQARGVVVLARNANVATGLEGEENAREVREAVARALGLPEGEMLIASTGVIGRQYPMESIREHLKTLEWPAGEGGFDRAARAIMTTDTRPKEVRVSVGGATLVGIAKGVGMLEPDMATLLTFFATDARLDPAEQDRLFRRVMDRTFNAVSIDTDTSTSDTAVLFANGLAGEVDAGEFEEALHTAALALVKDIASDGEGAAKLIEVQVTGARDDAQAKRVGKTVVNSPLVKTAVHGCDPNWGRVAMAIGKCSDDTDIDQERVTIRFGEVEVYPPKARGDQADDALRAAVAEHLRGDEVVIGIDLAIADGAFTVYGCDLTEGYVRLNSEYTT*	CDS	Glutamate N-acetyltransferase 2
BW0216	GCF_015912995	EAAVRRSPDREAVVFGTQRLTYREVDARANRFAHWLLGPGLGVRSQQLVGIFLDKSDLGVVATLGIWKAGAAYVPIDPAYPAERVRFAVGDTGLRGIVTNRHHAGRLREILGAEHADVTVVEIESVLDEQAAADTDGLLSVKPELALGVRDLAYLTYTSGTTGVPKGVPKYHDSVVNSITDLSERYDMRRPGTERVALFASYVFEPHLRQTLIALINGQTLVVVPEEVRLDPDRFPAYIEEHGVTYLNATGSVLQHFDLRRCTSLKRLLLVGEELTAAGLRQLRERFSGRIVNEYAFTEAAFVTAVKEFAPGVTERADRSIGRPVRNVKWYVLSQDLKRLPVGAIGELYIGGCGVAPGYLNRDDLTAERFLTNPYASEQDRARGMNARIYRTGDLARML…	PFAM_domain	AMP-binding
BW0216	GCF_015912995	FERQAAAWPDETAVVFRDRRLTYRELNERANRLAHHLRSVAELRPNDLVGLVVDKNELMITAILAVWKTGAGYVPIDPGYPDDRVAFMLADTSAKLVITNQGRVARIGELTGGALPVVDLDRLPDGNGADGDPVTDVTATDLAYAIYTSGTTGRPKAVLVEHRGVVNLQHSLAKLFGLDRSEGVEALLSFSNYVFDHFVEQMTDALLNGQKLVVLDDTMRTDAERLYRYINDEQVTYLSGTPSVLSLYDYSTTTSLTRIDAIGEDFTEPVFNKIRAMFPGTIINGYGPTEISITSHKRPYTVGERRSTKSIGHPVDNYTAYVLNKSMQRVPVGGMGELYIGGVGVTRGYLNRDELTADRFVDNPFQTAEERAEGRNARVYKTGDLVRWLPNGELECLGR…	PFAM_domain	AMP-binding
BW0216	GCF_015912995	FEEQAAAWPDAVAVAHGATRLTYRELNERANQLAHYLRSVARIRPSDLIGLVVEKSELTVVAILAVWKAGAGYLPIDPGHPDDRVTFMLADTEARLVVTQRAHGERLRRLAGDALPVVEIDALPQGYRSTDDPVTDTTPADLAYAIYTSGTTGRPKAVLVPHRAVDSFRATLAGRYFGPPDTGRQGVLFLANYVFDFSVEQLALSVLGGHTLIVPPPSPAQDERFYEDANRAGLTYISGTPTQVQQFDLARLPGLRTVLVAGEAFHERHFEKIREGWAGPILNAYGTTETAVYNTVRRFEPGDPYRNTLGLPLGNTRLYVLGDGLKPLPPGAVGELYVAGECVTDGYLNRPELTGERFLPNPFDTGEEGREGRHPVLYRSGDLVRLTRGGELQYLGRND…	PFAM_domain	AMP-binding
BW0216	GCF_015912995	ELREIWSAVLGLPVSRIGDGDDFFRLGGQSISCILLIARIRQRLGVFVGVEDVFTLRTLGALADRL	PFAM_domain	PP-binding
BW0216	GCF_015912995	KLCGIWATVLGLAPERVGVTDDFFALGGDSLRAMVLAQAITTGFGRGLGVATVLQHTTLGAQAKHI	PFAM_domain	PP-binding
BW0216	GCF_015912995	RLCQLWGDRLPGGTVGIDDDFFRSGGDSISALHLASQVQREIGRRVGVKDIFDHPTVRHFAERV	PFAM_domain	PP-binding
BW0216	GCF_015912995	GLQQGLLYHALKRRNGDDAYVMQSVHHYRCAIRPELMREAWQHARRTYPALRLRFEWAEEALQIVENDDRSVDWRFTDLSGVADPAEQDARIRELQERDRTEPYDPAAGGLFRIYLIRRSEEFFSLLFSCHHIILDGWSLPVLHDDVHRTYLRLVDGEPVTADAGSTGTPGSTGNTGNTGKTDTAYIAAQRDWEAHRGDHVDYWTRQIERIDERGDFGGLVREDIRYQVALSEYDHVKEHRTRRLALGAERTAALKAVCAEHSVTLHSVLQFVWHKVLYAVGGGNTTVVGTIVSGRNPHIDGIENSVGLFINTLPVIVDHDEQAALGTDAAIADIQSAVTAMAARSTVELGRLETGGMKRRLFDTLLVLENYPRLLSEDEERAHDELLRFEKAYDADKV…	PFAM_domain	Condensation
BW0216	GCF_015912995	PVSLAQERLLFIDEFEGGTDAYNIPFVLEIATGDAASTRDAVTGALRALLGRHAALRTLLRTDEHGVRRQYPLPAAEAAARFEVPLHTVADRTALDERLVERSRTVFRLDEELPLVADLFTAGPADGRAYLSLVVHHSAFDGWSWSTFREELAALLRGVPVTDLRQVHGSYADFSLWQRQYLSGGRLAELTGYWTGALAGYETIRLPLDRPRPARFDYRGREIDFDLDEGTARALRELARSARVSLYSVLLGAWALTLRVYTGQDDFVVGTPAANRGRPEFDRTVGFFANLLALRVRVDADAGLAEYIRAVGADVVAAQVHGELPFEQLVKELNPEKDPSRHPVLQVNFTLQNVTDRAPVGGGAGAEPEFTEYKPDAGGFTATKFDLSATVTENAAGRL…	PFAM_domain	Condensation
BW0216	GCF_015912995	DCPLLPIQEWFFAKPLADRNWWNHNFAVTAPELDVARLGQALARLVEHHDAFSLRYRSEGGGDGADERFVQRYDAAVPEVVLHELDVRGLSPEEISERLARWQSGFDLERGPIHCAAYLHGFADGSARVWFALHHLVVDTVSWHILAQDLEILYHGGALEEKTSSYRQWARALAAYPADEAERRLWAEAVASLAATAQALPVPAPGAATLREEFALDAERTTALLTECHWAYDTTINDLLLTAVGGALRAVTGLAVNHVTVEGHGRERFDGAPDVRDTVGWFTTMHPLAVEAHPQDVGRGITATKEASRRVPHHGIGYGALFGRYGGERAPLPPVSFNYLGRVSDAGEQTDGPSAGWRLDSAMSGSNISGRNRGADQFSVDVTMRCTGGRLVTAVDSRL…	PFAM_domain	Condensation
BW0216	GCF_015912995	EVEAALSSYPGVTRSLVIAREHRGAGLASAQKYLVGFYVGTDDLDEQDVRQWMRTKLPEAVVPSRVLRITDIPVTPSGK	PFAM_domain	AMP-binding_C
BW0216	GCF_015912995	EVEAVLATAPGVRECAVAAVADDRSPGNTRLVGYYVAATGTETDTDTGTGDAGGADEDAIFAVLRARLMPGMVPSLLIRMDGPLPMTINGK	PFAM_domain	AMP-binding_C
BW0216	GCF_015912995	TAAHALLSRLRDHGVGKVFGVVGREAASILFDEVEGIDFVLTRHEFTAGVAADVLARITGRPQACWATLGPGMTNLSTGIATSVLDRSPVIALAAQSESHDIFPNDTHQCLDSVAIVAPMSKYAVELQRPHEITDLVDSAVNAAMTEPVGPSFISLPVDLLG	PFAM_domain	TPP_enzyme_N
BW0216	GCF_015912995	DQAAALLAEAKHPVLVVGAAAIRSGAVPAIRALAERLNIPVITTYIAKGVLPVGHELNYGAVTGYMDGILNFPALQTMFAPVDLVLTVGYDYAEDLRPSMWQKGIEKKTVRISPTVNPIPRVYRPDVDVVTDVLAFVE	PFAM_domain	TPP_enzyme_M
BW0216	GCF_015912995	IGFFRHYGVLFARADQPFGFLTSAGCSSFGYGIPAAIGAQMARPDQPTFLIAGDGGFHSNSSDLETIARLNLPIVTVVVNNDTNGLIELYQNIGHHRSHDPAVKFGGVDFVALAEANGVDATRATNREELLAALRKGAELGRPFLIEV	PFAM_domain	TPP_enzyme_C
BW0216	GCF_015912995	TAVLAGEIYNRDELLSVLPAGPAPEGDAELVLRLLERYDLHAFRLVNGRFATVVRTGDRVLLATDHAGSVPLYTCVAPGEVRASTEAKALA	PFAM_domain	GATase_7
BW0216	GCF_015912995	VRAALEKAVAQRVTPGDTPLVVLSGGIDSSGVAACAHRAAGELDTVSMGTDTSNEFREARAVVDHLRTRHREITIPTTELLAQLPYAVWASESVDPDIIEYLLPLTALYRALDGPERRILTGYGADIPLGGMHREDRL	PFAM_domain	Asn_synthase
BW0216	GCF_015912995	HPYWDREVLDLLVSLEAGLKRRHGRDKWVLRAAMADALPAETVNRPKLGVHEGSGTTSSFSRLLLDHGVAEDRVHEAKRQVVREL	PFAM_domain	Asn_synthase
BW0216	GCF_015912995	DVVVIGAPYDGGTSYRPGARFGPQAIRSESGLIHGVGIDRGPGTFDLINCVDAGDINLTPFDMNIAIDTAQSHLSGLLKANAAFLMIGGDHSLTVAALRAVAEQHGPLAVVHLDAHSDTNPAFYGGRYHHGTPFRHGIDEKLIDPAAMVQIGIRGHNPKPDSLDYARGHGVRVVTADEFGELGVGGTADLIREKVGQRPVYVSVDIDVVDPAFAPGTGTPAPGGLLSREVLALLRCVGDLKPVGFDVMEVSPLYDHGGITSILATEIGAEL	PFAM_domain	Arginase
BW0216	GCF_015912995	PVGLADDGRDDFTVLASTAPATVSAVFTRSRFAGPSVVLCREAVADGQARGVVVLARNANVATGLEGEENAREVREAVARALGLPEGEMLIASTGVIGRQYPMESIREHLKTLEWPAGEGGFDRAARAIMTTDTRPKEVRVSVGGATLVGIAKGVGMLEPDMATLLTFFATDARLDPAEQDRLFRRVMDRTFNAVSIDTDTSTSDTAVLFANGLAGEVDAGEFEEALHTAALALVKDIASDGEGAAKLIEVQVTGARDDAQAKRVGKTVVNSPLVKTAVHGCDPNWGRVAMAIGKCSDDTDIDQERVTIRFGEVEVYPPKARGDQADDALRAAVAEHLRGDEVVIGIDLAIADGAFTVYGCDLTEGYVRLNSEYTT	PFAM_domain	ArgJ
K4567	GCF_019831915	LTTAISALPTVPGSGLEALDRATLIHPTLSGNTAERIVLTSGSGSRVRDTDGREYLDASAVLGVTQVGHGRAELARVAAEQMARLEYFHTWGTISNDRAVELAARLVGLSPEPLTRVYFTSGGAEGNEIALRMARLYHHRRGESARTWILSRRSAYHGVGYGSGGVTGFPAYHQGFGPSLPDVDFLTPPQPYRRELFAGSDVTDFCLAELRETIDRIGPERIAAMIGEPIMGAVGAAAPPADYWPRVAELLHSYGILLISDEVITGYGRTGHWFAADHFGVVPDIMVTAKGITSGYVPHGAVLTTEAVADEVVGDQGFPAGFTYSGHATACAVALANLDIIERENLLDNASTVGAYLGKRLAELSDLPIVGDVRQTGLMLGVELVADRGTREPLPGAAV…	CDS	Putrescine--pyruvate aminotransferase
K4567	GCF_019831915	IVLTSGSGSRVRDTDGREYLDASAVLGVTQVGHGRAELARVAAEQMARLEYFHTWGTISNDRAVELAARLVGLSPEPLTRVYFTSGGAEGNEIALRMARLYHHRRGESARTWILSRRSAYHGVGYGSGGVTGFPAYHQGFGPSLPDVDFLTPPQPYRRELFAGSDVTDFCLAELRETIDRIGPERIAAMIGEPIMGAVGAAAPPADYWPRVAELLHSYGILLISDEVITGYGRTGHWFAADHFGVVPDIMVTAKGITSGYVPHGAVLTTEAVADEVVGDQGFPAGFTYSGHATACAVALANLDIIERENLLDNASTVGAYLGKRLAELSDLPIVGDVRQTGLMLGVELVADRGTREPLPGAAVAEALRERAGILLRANGNALIVNPPLIFTQEDADELV…	PFAM_domain	Aminotran_3
K4567	GCF_019831915	HTGYRELRSGTVYHDVYPSPGAHHLSSETSETLLEFHTEMAYHRLQPNYVMLACSRADHERTAATLVASVRKALPLLDERTRARL	PFAM_domain	TauD
K4567	GCF_019831915	LAPEDPADKEAVAALSKALDEVTEAVYLEPGDLLIVDNFRTTHARTPFSPRWDGKDRWLHRVY	PFAM_domain	TauD
K4567	GCF_019831915	RLIGRRAELRRLRLLLTKTRAGHGHVLLVCGEQGIGKTRLLEHTEHTLAAGAFRVVRSHCVATLPAPGYWPWEHLVRQLDPDSGLGDDGDADPVAQAEWLPEHHLTHQMRICRTVLAAARRTPLLLILEDLHLAHAPVLDVLQLLVKQIGQAPVMVV	PFAM_domain	AAA_16
K4567	GCF_019831915	VDAVVFETRVRECRELSRARNPEATRAVAWSALEMWKGTPMGELHDYEFVAAEADRLEGIRLRALETWSQACLDLQHYEEVAFQLGEEIHRNPELERLGGLFMRAQYHSGRSAEALLTYERMRTAVAENLGADISPELQELHGKIL	PFAM_domain	BTAD
K4567	GCF_019831915	VDLGAPRQRALLALLLIDVGNVVPLPVMTASIWGADPPSRVRGTLQAYVSRLRKLLHRHDRSLRLVHQLQGYL	PFAM_domain	Trans_reg_C
K4567	GCF_019831915	LDTYAADTYPRSGTHPEPRPDAPPHARPGTRPGTRSEPRPDPGAEAAWLLAADRAHMFHPVLPRGREDRTVLVSGRGCTVRDTEGRTYLDASSVLGLTQIGHGREEIAQAAAEQMRTLGHFHTWGTISNDKAIRLAARLTDLAPQGLQRVYFTSGGGEGVEIALRMARYFHHRTGSPERTWILSRRTAYHGIGYGSGTVSGSPAYQDGFGPVLPHVHHLTPPDPYHAELYDGEDVTEYCLRELARTIDEIGPGRIAAMIGEPVMGAGGAVVPPPDYWPRVAALLRSHGILLILDEVVTAFGRTGTWFAAEHFGVTPDLLVTAKGITSGYVPHGAVLLTEEVADAVNGETGFPIGFTYTGHPTACAVALANLDIIEREGLLENAVKVGDHLAGRLAALRG…	CDS	Putrescine--pyruvate aminotransferase
K4567	GCF_019831915	VLVSGRGCTVRDTEGRTYLDASSVLGLTQIGHGREEIAQAAAEQMRTLGHFHTWGTISNDKAIRLAARLTDLAPQGLQRVYFTSGGGEGVEIALRMARYFHHRTGSPERTWILSRRTAYHGIGYGSGTVSGSPAYQDGFGPVLPHVHHLTPPDPYHAELYDGEDVTEYCLRELARTIDEIGPGRIAAMIGEPVMGAGGAVVPPPDYWPRVAALLRSHGILLILDEVVTAFGRTGTWFAAEHFGVTPDLLVTAKGITSGYVPHGAVLLTEEVADAVNGETGFPIGFTYTGHPTACAVALANLDIIEREGLLENAVKVGDHLAGRLAALRGLPAVGDVRQLGMMLAVELVSDKTARTPLPGGTLGVVDALREDAGVIVRATPRSLVLNPALVMDRATADEV…	PFAM_domain	Aminotran_3
K4567	GCF_019831915	PFVGRGDELRGLLESATSAFHTSGRVAFVVGEAGSGKTRLLSELERSVPDSVRTVWASCSESEDRPDYWPWTTVLRHLYAMWPERMHGFPGWLRRALAELLPEVGPEPQGPHSPDGGEENSGNGDGAGDGDSTPAHTLTLAPALAPPRSREARFTLHDAVCQALLRTVREPVVIMLEDMERADAPSLALLRLLVEQLRTVPLLLV	PFAM_domain	AAA_16
K4567	GCF_019831915	IDANRFEQAIRTGRRLSREEQHQEARAVLCQALLSWGGTPYEELSAYDFAVQEANRLEQLRLGAVETWAHCCLRLGRDEEVMDQLKPEVQRNPLRERLIGQLMQAQYRLGCQADALRTYEATRRALAEELGTDPGKELAALHAAIL	PFAM_domain	BTAD
K4567	GCF_019831915	PPRQRAVFALLLINAGSVVPVDSIVFRIWGNSPPGAVTATLQSYVSRLRKLLAE	PFAM_domain	Trans_reg_C
K4567	GCF_019831915	MATTTAKAMLERLHQYGVDHVFGVVGREASAILFDEVEGLDFVLTRHEFTAGVMADVLARITNRPQACFATLGPGMTNLATGVATSALDRSSVIALAAQSESYDCYPNVTHQCLDSTAVMGPLTKFSVQLERGEDIVNLVDSAVLNSRIEPVGPSFISLPVDLLGAELNGTPTDAPLVRATATHALDADWRARLDEAAELVREAENPLLVVGSAVIRAGAVDALRALAERLNIPVVTTYTAKGVLPHDHPLNYGAISGYMDGILGHPALDEIFGPADLLLAIGYDYAEDLRPSMWTRGRAKTTVRVAPEVNPIPELFRADIDIVTNVAEFVTALDDATSGLAPKTRHDLSALRARVAEFLADPTEYEDGMRVHQVIDCMNSVLDNGTFVSDIGFFRHYG…	CDS	N(2)-(2-carboxyethyl)arginine synthase
K4567	GCF_019831915	MPGPDLVYGFRVRIGTEGRPGGGPGGHSEPGSAPRFAVRGTHVPVHDGTAYPLWSGTAVTLGRPPVLVADGQVRLLLAGELYNRAELTGALGGSSAALGDAELLLAAWRRWGPGAFRLLNGRFAALLTDASTGATVAATDHAGSVPLWLRADVTGLSAATEAKTLAHEPGRPLGLSGTHTAPGAAGVCRVPAGTALLLHGVGGSDITARAVRTWTPPLSRALPGEREAVDLVGERLATAVRTRLRGGEAAPTVVLSGGIDSGGVAAHTAALAPGTRSVSMGTEVSDEFDAARSVAVHLGTAHSEIRLHSAELVRELPWAVAAAEITDPTVLEYLLPLVALYRRLDTGPLRILTGYGADIPLGGMHRRTASLWSLDDEIAGDMAGFDGLNEMSPVLAGIA…	CDS	Carboxyethyl-arginine beta-lactam-synthase
K4567	GCF_019831915	VHHGHAGIRGSHADLAVIASDVPAAVGAVFTRSRFAAPSVLLSRDAVADGIARGVVVLSGNANAGTGPRGYEDAAEVRHLVAGIVDCDERDVLIASTGPVGERYPMSRVRAHLRAVRGPLPGADFDGAAAAVLGTAGARPTIRRARCGDATLIGVAKGPGTGPAEQDDRSTLAFFCTDAQVSPVVLDDIFRRVADRAFHGLGFGADASTGDTAAVLANGLAGRVDLVAFEQVLGALALDLVRDVVRDSGCGGALVTVRVTGAHDTEQAGRVGRAVVDAPSLRAAVHGPAPDWAPVAAVAGGHGDEGPGRSPGRITIRVGGREVFPAPRDRARPDAVTAYPHGGEVTVHIDLGVPGRAPGAFTVHGCDLLAGYPRLGAGRAV*	CDS	Glutamate N-acetyltransferase 2
K4567	GCF_019831915	TTAKAMLERLHQYGVDHVFGVVGREASAILFDEVEGLDFVLTRHEFTAGVMADVLARITNRPQACFATLGPGMTNLATGVATSALDRSSVIALAAQSESYDCYPNVTHQCLDSTAVMGPLTKFSVQLERGEDIVNLVDSAVLNSRIEPVGPSFISLPVDLLGAELN	PFAM_domain	TPP_enzyme_N
K4567	GCF_019831915	LDEAAELVREAENPLLVVGSAVIRAGAVDALRALAERLNIPVVTTYTAKGVLPHDHPLNYGAISGYMDGILGHPALDEIFGPADLLLAIGYDYAEDLRPSMWTRGRAKTTVRVAPEVNPIPELFRADIDIVTNVAEFVTAL	PFAM_domain	TPP_enzyme_M
K4567	GCF_019831915	IGFFRHYGVLFAKSDQPYGFLTSAGCSSFGYGLPAAMAAQIARPGEPVFLIAGDGGFHSNSADIETAVRLGLPIVMVVVNNDRNGLIELYQNLGHQRSHAPAVGFGSVDFVQLAEANGCEAVRATDRTSLLAALTKGAGLGRPFLIEV	PFAM_domain	TPP_enzyme_C
K4567	GCF_019831915	GRPPVLVADGQVRLLLAGELYNRAELTGALGGSSAALGDAELLLAAWRRWGPGAFRLLNGRFAALLTDASTGATVAATDHAGSVPLWLRADVTGLSAATEAKTLA	PFAM_domain	GATase_7
K4567	GCF_019831915	HPYWDRAVLDALVSLEPGLKRRRGTDKWVLRQALSGLLPAETVARPKLGIHEGSGTT	PFAM_domain	Asn_synthase
K4567	GCF_019831915	GERLATAVRTRLRGGEAAPTVVLSGGIDSGGVAAHTAALAPGTRSVSMGTEVSDEFDAARSVAVHLGTAHSEIRLHSAELVRELPWAVAAAEITDPTVLEYLLPLVALYRRLDTGPLRILTGYGADIPLGGMHRRTASLWSL	PFAM_domain	Asn_synthase
K4567	GCF_019831915	DVVVVGAPYDGGTSYRPGARFAPRAIRHESSLIHGVGIDRGPGVFDRIDVVDGGDIDLSPFSMDLAMDTATVALTRLLERNDAFLMLGGDHSLSLAALRAVHARHGRVAVLHLDAHSDTNPPVYGGTYHHGTPFRWAIEEGLVDPERLVQVGIRGHNPRPDSLDYARGHGVSIVTAADFTRRSPRGIAEQIRRTVGGLPLYVSVDIDVVDPAYAPGTGTPAPGGLSSREVLTLLDVVGQLRPVGFDVVEVSPAYDPSGITSLLAAEIGAEL	PFAM_domain	Arginase
K4567	GCF_019831915	HGHAGIRGSHADLAVIASDVPAAVGAVFTRSRFAAPSVLLSRDAVADGIARGVVVLSGNANAGTGPRGYEDAAEVRHLVAGIVDCDERDVLIASTGPVGERYPMSRVRAHLRAVRGPLPGADFDGAAAAVLGTAGARPTIRRARCGDATLIGVAKGPGTGPAEQDDRSTLAFFCTDAQVSPVVLDDIFRRVADRAFHGLGFGADASTGDTAAVLANGLAGRVDLVAFEQVLGALALDLVRDVVRDSGCGGALVTVRVTGAHDTEQAGRVGRAVVDAPSLRAAVHGPAPDWAPVAAVAGGHGDEGPGRSPGRITIRVGGREVFPAPRDRARPDAVTAYPHGGEVTVHIDLGVPGRAPGAFTVHGCDLLAGYPRL	PFAM_domain	ArgJ
K4567	GCF_019831915	MSGQNGTGGQNGTGGGNGTGGGADGAAGVGAGTGPQSGNGRRNGRSGLGGRGSRGPDGAAGAGTGFHAGTGARSGTGVGTGTGARTGWPGVGTGTGAGPGARGTARVSTAVSPRYAQPATFMRLRHRPDPIGHDVVVVGAPYDGGTSYRPGARFAPRAIRHESSLIHGVGIDRGPGVFDRIDVVDGGDIDLSPFSMDLAMDTATVALTRLLERNDAFLMLGGDHSLSLAALRAVHARHGRVAVLHLDAHSDTNPPVYGGTYHHGTPFRWAIEEGLVDPERLVQVGIRGHNPRPDSLDYARGHGVSIVTAADFTRRSPRGIAEQIRRTVGGLPLYVSVDIDVVDPAYAPGTGTPAPGGLSSREVLTLLDVVGQLRPVGFDVVEVSPAYDPSGITSLLAAE…	CDS	Agmatinase
K4567	GCF_019831915	MTTTVYETKSAPQPVGPYSQAVRRGNILSLSGQVALDPATGKVVEGGIAEQTRQVMNNLRNVLESAGASFSDVVTVRIYLTEAADFPGMNSVYAEFLAEPFPCRTTVFVGLPPGMLIEIDVLAVVE*	CDS	2-iminobutanoate/2-iminopropanoate deaminase
K4567	GCF_019831915	MTEPKDLTATADTAGTADPNDPTGPAGAAVTRKPDLVTLDEVRAAARRVTEVARRTPLLRCDGLHGGHRVFVKAENLQSTGSFKVRGAANALLSLDPRPRSVVTFSAGNHGAAVALVGRALGVTVTVCMPPGAVAAKVGAVRRYGGEIVFTDDLIGSAAALAAERGCPVLHPFDDPAVIAGQGTTALEIFEEVPHPDVILVPVGGGGLISGVAAVTAALSDGTRVIGVEPETAPTVGHALRRGTPEPLPVPPRSAADGLNAPRTGALPLAHVRQHAVELVTVGEEDIRRAWPLMAAETRLLVEPSAAVTVAALRSGRIGLPECATVVLIATGGNTSLGALGDAASSANAVP*	CDS	L-threo-3-hydroxyaspartate ammonia-lyase
K4567	GCF_019831915	KEVFAAVAAEAGQLLSADFAVLGRYEPNGTALYVAAWTRTGRDFPAGIQVPPGGRNVHTLVFESGCPARIDDYAAVSSGPASVVGKEWGFRATVCMPINVDGQLWGALSVASMNDKPMPSDTEDRLAGFTELVATAI	PFAM_domain	GAF
K4567	GCF_019831915	PEQMFATVAAEVGELLGNDVTGIIRLDPDGMASAVGGWSRSLHGPLFPIGTRVDPDGRNVVTLVSETGRPARIDDAAESSGAPADFARARGFGSVVGVPINVEGRLWGVMMAISLTAEPLPPDTEDRLAGFTDLVATAI	PFAM_domain	GAF
K4567	GCF_019831915	KSAPQPVGPYSQAVRRGNILSLSGQVALDPATGKVVEGGIAEQTRQVMNNLRNVLESAGASFSDVVTVRIYLTEAADFPGMNSVYAEFLAEPFPCRTTVFVGLPPGMLIEIDVLAVV	PFAM_domain	Ribonuc_L-PSP
K4567	GCF_019831915	DIAIGTPPGQPPRAAVTAAADAMLAGRNQYADPAGVPELRAAVAGRLLASSGVGVDPETEITITAGATEGLLVALLTVTDPGDEVVVVEPAFELYRGAVELAGCTRVPAPLDPSGWRLDPERIASVLTPRTAALIVNTPHNPTGRVFTAEELGGLLDLCERRGVTCVVDEVYADFVFDGGPHVSALGFPRHRPRVVVVGSLSKADEMSGWRLGYCVADPALTTALRHVHERTTFGAAVPLQHGAAVLARAGSGPEQFRNGRDEMVRRLAAMGFEVTTPEGGWFLLAGTRRLGLRSDALAEGLLVRAGVLVAPATPFFADTGEGQRWIRTTFVKDLATLTKALDA	PFAM_domain	Aminotran_1_2
K4567	GCF_019831915	TEVARRTPLLRCDGLHGGHRVFVKAENLQSTGSFKVRGAANALLSLDPRPRSVVTFSAGNHGAAVALVGRALGVTVTVCMPPGAVAAKVGAVRRYGGEIVFTDDLIGSAAALAAERGCPVLHPFDDPAVIAGQGTTALEIFEEVPHPDVILVPVGGGGLISGVAAVTAALSDGTRVIGVEPETAPTVGHALRRGTPEPLPVPPRSAADGLNAPRTGALPLAHVRQHAVELVTVGEEDIRRAWPLMAAETRLLVEPSAAVTVAALRSGRIGLPECATVVLIATG	PFAM_domain	PALP
K4567	GCF_019831915	IGLGVVAIGVSFGAVAVTSGVPGWMAVALSVFVFAGGAQFMAVSLATAGNPVAAVVAGLLLNARHLPFGLALGDMFRPGRGRMLLGAHLLSDESAALALSLPPGPARRRAYWRLAWVLVFAWNGGTVLGVILVDA	PFAM_domain	AzlC
DSM 738	GCF_028752555	LTTAISALPTVPGSGLEALDRATLIHPTLSGNTAERIVLTSGSGSRVRDTDGREYLDASAVLGVTQVGHGRAELARVAAEQMARLEYFHTWGTISNDRAVELAARLVGLSPEPLTRVYFTSGGAEGNEIALRMARLYHHRRGESARTWILSRRSAYHGVGYGSGGVTGFPAYHQGFGPSLPDVDFLTPPQPYRRELFAGSDVTDFCLAELRETIDRIGPERIAAMIGEPIMGAVGAAAPPADYWPRVAELLHSYGILLISDEVITGYGRTGHWFAADHFGVVPDIMVTAKGITSGYVPHGAVLTTEAVADEVVGDQGFPAGFTYSGHATACAVALANLDIIERENLLDNASTVGAYLGKRLAELSDLPIVGDVRQTGLMLGVELVADRGTREPLPGAAV…	CDS	Putrescine--pyruvate aminotransferase
DSM 738	GCF_028752555	IVLTSGSGSRVRDTDGREYLDASAVLGVTQVGHGRAELARVAAEQMARLEYFHTWGTISNDRAVELAARLVGLSPEPLTRVYFTSGGAEGNEIALRMARLYHHRRGESARTWILSRRSAYHGVGYGSGGVTGFPAYHQGFGPSLPDVDFLTPPQPYRRELFAGSDVTDFCLAELRETIDRIGPERIAAMIGEPIMGAVGAAAPPADYWPRVAELLHSYGILLISDEVITGYGRTGHWFAADHFGVVPDIMVTAKGITSGYVPHGAVLTTEAVADEVVGDQGFPAGFTYSGHATACAVALANLDIIERENLLDNASTVGAYLGKRLAELSDLPIVGDVRQTGLMLGVELVADRGTREPLPGAAVAEALRERAGILLRANGNALIVNPPLIFTQEDADELV…	PFAM_domain	Aminotran_3
DSM 738	GCF_028752555	LAPEDPADKEAVAALSKALDEVTEAVYLEPGDLLIVDNFRTTHARTPFSPRWDGKDRWLHRVY	PFAM_domain	TauD
DSM 738	GCF_028752555	HTGYRELRSGTVYHDVYPSPGAHHLSSETSETLLEFHTEMAYHRLQPNYVMLACSRADHERTAATLVASVRKALPLLDERTRARL	PFAM_domain	TauD
DSM 738	GCF_028752555	RLIGRRAELRRLRLLLTKTRAGHGHVLLVCGEQGIGKTRLLEHTEHTLAAGAFRVVRSHCVATLPAPGYWPWEHLVRQLDPDSGLGDDGDADPVAQAEWLPEHHLTHQMRICRTVLAAARRTPLLLILEDLHLAHAPVLDVLQLLVKQIGQAPVMVV	PFAM_domain	AAA_16
DSM 738	GCF_028752555	VDAVVFETRVRECRELSRARNPEATRAVAWSALEMWKGTPMGELHDYEFVAAEADRLEGIRLRALETWSQACLDLQHYEEVAFQLGEEIHRNPELERLGGLFMRAQYHSGRSAEALLTYERMRTAVAENLGADISPELQELHGKIL	PFAM_domain	BTAD
DSM 738	GCF_028752555	VDLGAPRQRALLALLLIDVGNVVPLPVMTASIWGADPPSRVRGTLQAYVSRLRKLLHRHDRSLRLVHQLQGYL	PFAM_domain	Trans_reg_C
DSM 738	GCF_028752555	LDTYAADTYPRSGTHPEPRPDAPPHARPGTRPGTRSEPRPDPGAEAAWLLAADRAHMFHPVLPRGREDRTVLVSGRGCTVRDTEGRTYLDASSVLGLTQIGHGREEIAQAAAEQMRTLGHFHTWGTISNDKAIRLAARLTDLAPQGLQRVYFTSGGGEGVEIALRMARYFHHRTGSPERTWILSRRTAYHGIGYGSGTVSGSPAYQDGFGPVLPHVHHLTPPDPYHAELYDGEDVTEYCLRELARTIDEIGPGRIAAMIGEPVMGAGGAVVPPPDYWPRVAALLRSHGILLILDEVVTAFGRTGTWFAAEHFGVTPDLLVTAKGITSGYVPHGAVLLTEEVADAVNGETGFPIGFTYTGHPTACAVALANLDIIEREGLLENAVKVGDHLAGRLAALRG…	CDS	Putrescine--pyruvate aminotransferase
DSM 738	GCF_028752555	VLVSGRGCTVRDTEGRTYLDASSVLGLTQIGHGREEIAQAAAEQMRTLGHFHTWGTISNDKAIRLAARLTDLAPQGLQRVYFTSGGGEGVEIALRMARYFHHRTGSPERTWILSRRTAYHGIGYGSGTVSGSPAYQDGFGPVLPHVHHLTPPDPYHAELYDGEDVTEYCLRELARTIDEIGPGRIAAMIGEPVMGAGGAVVPPPDYWPRVAALLRSHGILLILDEVVTAFGRTGTWFAAEHFGVTPDLLVTAKGITSGYVPHGAVLLTEEVADAVNGETGFPIGFTYTGHPTACAVALANLDIIEREGLLENAVKVGDHLAGRLAALRGLPAVGDVRQLGMMLAVELVSDKTARTPLPGGTLGVVDALREDAGVIVRATPRSLVLNPALVMDRATADEV…	PFAM_domain	Aminotran_3
DSM 738	GCF_028752555	PFVGRGDELRGLLESATSAFHTSGRVAFVVGEAGSGKTRLLSELERSVPDSVRTVWASCSESEDRPDYWPWTTVLRHLYAMWPERMHGFPGWLRRALAELLPEVGPEPQGPHSPDGGEENSGNGDGAGDGDSTPAHTLTLAPALAPPRSREARFTLHDAVCQALLRTVREPVVIMLEDMERADAPSLALLRLLVEQLRTVPLLLV	PFAM_domain	AAA_16
DSM 738	GCF_028752555	IDANRFEQAIRTGRRLSREEQHQEARAVLCQALLSWGGTPYEELSAYDFAVQEANRLEQLRLGAVETWAHCCLRLGRDEEVMDQLKPEVQRNPLRERLIGQLMQAQYRLGCQADALRTYEATRRALAEELGTDPGKELAALHAAIL	PFAM_domain	BTAD
DSM 738	GCF_028752555	PPRQRAVFALLLINAGSVVPVDSIVFRIWGNSPPGAVTATLQSYVSRLRKLLAE	PFAM_domain	Trans_reg_C
DSM 738	GCF_028752555	MATTTAKAMLERLHQYGVDHVFGVVGREASAILFDEVEGLDFVLTRHEFTAGVMADVLARITNRPQACFATLGPGMTNLATGVATSALDRSSVIALAAQSESYDCYPNVTHQCLDSTAVMGPLTKFSVQLERGEDIVNLVDSAVLNSRIEPVGPSFISLPVDLLGAELNGTPTDAPLVRATATHALDADWRARLDEAAELVREAENPLLVVGSAVIRAGAVDALRALAERLNIPVVTTYTAKGVLPHDHPLNYGAISGYMDGILGHPALDEIFGPADLLLAIGYDYAEDLRPSMWTRGRAKTTVRVAPEVNPIPELFRADIDIVTNVAEFVTALDDATSGLAPKTRHDLSALRARVAEFLADPTEYEDGMRVHQVIDCMNSVLDNGTFVSDIGFFRHYG…	CDS	N(2)-(2-carboxyethyl)arginine synthase
DSM 738	GCF_028752555	MPGPDLVYGFRVRIGTEGRPGGGPGGHSEPGSAPRFAVRGTHVPVHDGTAYPLWSGTAVTLGRPPVLVADGQVRLLLAGELYNRAELTGALGGSSAALGDAELLLAAWRRWGPGAFRLLNGRFAALLTDASTGATVAATDHAGSVPLWLRADVTGLSAATEAKTLAHEPGRPLGLSGTHTAPGAAGVCRVPAGTALLLHGVGGSDITARAVRTWTPPLSRALPGEREAVDLVGERLATAVRTRLRGGEAAPTVVLSGGIDSGGVAAHTAALAPGTRSVSMGTEVSDEFDAARSVAVHLGTAHSEIRLHSAELVRELPWAVAAAEITDPTVLEYLLPLVALYRRLDTGPLRILTGYGADIPLGGMHRRTASLWSLDDEIAGDMAGFDGLNEMSPVLAGIA…	CDS	Carboxyethyl-arginine beta-lactam-synthase
DSM 738	GCF_028752555	VHHGHAGIRGSHADLAVIASDVPAAVGAVFTRSRFAAPSVLLSRDAVADGIARGVVVLSGNANAGTGPRGYEDAAEVRHLVAGIVDCDERDVLIASTGPVGERYPMSRVRAHLRAVRGPLPGADFDGAAAAVLGTAGARPTIRRARCGDATLIGVAKGPGTGPAEQDDRSTLAFFCTDAQVSPVVLDDIFRRVADRAFHGLGFGADASTGDTAAVLANGLAGRVDLVAFEQVLGALALDLVRDVVRDSGCGGALVTVRVTGAHDTEQAGRVGRAVVDAPSLRAAVHGPAPDWAPVAAVAGGHGDEGPGRSPGRITIRVGGREVFPAPRDRARPDAVTAYPHGGEVTVHIDLGVPGRAPGAFTVHGCDLLAGYPRLGAGRAV*	CDS	Glutamate N-acetyltransferase 2
DSM 738	GCF_028752555	TTAKAMLERLHQYGVDHVFGVVGREASAILFDEVEGLDFVLTRHEFTAGVMADVLARITNRPQACFATLGPGMTNLATGVATSALDRSSVIALAAQSESYDCYPNVTHQCLDSTAVMGPLTKFSVQLERGEDIVNLVDSAVLNSRIEPVGPSFISLPVDLLGAELN	PFAM_domain	TPP_enzyme_N
DSM 738	GCF_028752555	LDEAAELVREAENPLLVVGSAVIRAGAVDALRALAERLNIPVVTTYTAKGVLPHDHPLNYGAISGYMDGILGHPALDEIFGPADLLLAIGYDYAEDLRPSMWTRGRAKTTVRVAPEVNPIPELFRADIDIVTNVAEFVTAL	PFAM_domain	TPP_enzyme_M
DSM 738	GCF_028752555	IGFFRHYGVLFAKSDQPYGFLTSAGCSSFGYGLPAAMAAQIARPGEPVFLIAGDGGFHSNSADIETAVRLGLPIVMVVVNNDRNGLIELYQNLGHQRSHAPAVGFGSVDFVQLAEANGCEAVRATDRTSLLAALTKGAGLGRPFLIEV	PFAM_domain	TPP_enzyme_C
DSM 738	GCF_028752555	GRPPVLVADGQVRLLLAGELYNRAELTGALGGSSAALGDAELLLAAWRRWGPGAFRLLNGRFAALLTDASTGATVAATDHAGSVPLWLRADVTGLSAATEAKTLA	PFAM_domain	GATase_7
DSM 738	GCF_028752555	GERLATAVRTRLRGGEAAPTVVLSGGIDSGGVAAHTAALAPGTRSVSMGTEVSDEFDAARSVAVHLGTAHSEIRLHSAELVRELPWAVAAAEITDPTVLEYLLPLVALYRRLDTGPLRILTGYGADIPLGGMHRRTASLWSL	PFAM_domain	Asn_synthase
DSM 738	GCF_028752555	HPYWDRAVLDALVSLEPGLKRRRGTDKWVLRQALSGLLPAETVARPKLGIHEGSGTT	PFAM_domain	Asn_synthase
DSM 738	GCF_028752555	DVVVVGAPYDGGTSYRPGARFAPRAIRHESSLIHGVGIDRGPGVFDRIDVVDGGDIDLSPFSMDLAMDTATVALTRLLERNDAFLMLGGDHSLSLAALRAVHARHGRVAVLHLDAHSDTNPPVYGGTYHHGTPFRWAIEEGLVDPERLVQVGIRGHNPRPDSLDYARGHGVSIVTAADFTRRSPRGIAEQIRRTVGGLPLYVSVDIDVVDPAYAPGTGTPAPGGLSSREVLTLLDVVGQLRPVGFDVVEVSPAYDPSGITSLLAAEIGAEL	PFAM_domain	Arginase
DSM 738	GCF_028752555	HGHAGIRGSHADLAVIASDVPAAVGAVFTRSRFAAPSVLLSRDAVADGIARGVVVLSGNANAGTGPRGYEDAAEVRHLVAGIVDCDERDVLIASTGPVGERYPMSRVRAHLRAVRGPLPGADFDGAAAAVLGTAGARPTIRRARCGDATLIGVAKGPGTGPAEQDDRSTLAFFCTDAQVSPVVLDDIFRRVADRAFHGLGFGADASTGDTAAVLANGLAGRVDLVAFEQVLGALALDLVRDVVRDSGCGGALVTVRVTGAHDTEQAGRVGRAVVDAPSLRAAVHGPAPDWAPVAAVAGGHGDEGPGRSPGRITIRVGGREVFPAPRDRARPDAVTAYPHGGEVTVHIDLGVPGRAPGAFTVHGCDLLAGYPRL	PFAM_domain	ArgJ
DSM 738	GCF_028752555	MSGQNGTGGQNGTGGGNGTGGGADGAAGVGAGTGPQSGNGRRNGRSGLGGRGSRGPDGAAGAGTGFHAGTGARSGTGVGTGTGARTGWPGVGTGTGAGPGARGTARVSTAVSPRYAQPATFMRLRHRPDPIGHDVVVVGAPYDGGTSYRPGARFAPRAIRHESSLIHGVGIDRGPGVFDRIDVVDGGDIDLSPFSMDLAMDTATVALTRLLERNDAFLMLGGDHSLSLAALRAVHARHGRVAVLHLDAHSDTNPPVYGGTYHHGTPFRWAIEEGLVDPERLVQVGIRGHNPRPDSLDYARGHGVSIVTAADFTRRSPRGIAEQIRRTVGGLPLYVSVDIDVVDPAYAPGTGTPAPGGLSSREVLTLLDVVGQLRPVGFDVVEVSPAYDPSGITSLLAAE…	CDS	Agmatinase
DSM 738	GCF_028752555	MTTTVYETKSAPQPVGPYSQAVRRGNILSLSGQVALDPATGKVVEGGIAEQTRQVMNNLRNVLESAGASFSDVVTVRIYLTEAADFPGMNSVYAEFLAEPFPCRTTVFVGLPPGMLIEIDVLAVVE*	CDS	2-iminobutanoate/2-iminopropanoate deaminase
DSM 738	GCF_028752555	MTEPKDLTATADTAGTADPNDPTGPAGAAVTRKPDLVTLDEVRAAARRVTEVARRTPLLRCDGLHGGHRVFVKAENLQSTGSFKVRGAANALLSLDPRPRSVVTFSAGNHGAAVALVGRALGVTVTVCMPPGAVAAKVGAVRRYGGEIVFTDDLIGSAAALAAERGCPVLHPFDDPAVIAGQGTTALEIFEEVPHPDVILVPVGGGGLISGVAAVTAALSDGTRVIGVEPETAPTVGHALRRGTPEPLPVPPRSAADGLNAPRTGALPLAHVRQHAVELVTVGEEDIRRAWPLMAAETRLLVEPSAAVTVAALRSGRIGLPECATVVLIATGGNTSLGALGDAASSANAVP*	CDS	L-threo-3-hydroxyaspartate ammonia-lyase
DSM 738	GCF_028752555	PEQMFATVAAEVGELLGNDVTGIIRLDPDGMASAVGGWSRSLHGPLFPIGTRVDPDGRNVVTLVSETGRPARIDDAAESSGAPADFARARGFGSVVGVPINVEGRLWGVMMAISLTAEPLPPDTEDRLAGFTDLVATAI	PFAM_domain	GAF
DSM 738	GCF_028752555	KEVFAAVAAEAGQLLSADFAVLGRYEPNGTALYVAAWTRTGRDFPAGIQVPPGGRNVHTLVFESGCPARIDDYAAVSSGPASVVGKEWGFRATVCMPINVDGQLWGALSVASMNDKPMPSDTEDRLAGFTELVATAI	PFAM_domain	GAF
DSM 738	GCF_028752555	KSAPQPVGPYSQAVRRGNILSLSGQVALDPATGKVVEGGIAEQTRQVMNNLRNVLESAGASFSDVVTVRIYLTEAADFPGMNSVYAEFLAEPFPCRTTVFVGLPPGMLIEIDVLAVV	PFAM_domain	Ribonuc_L-PSP
DSM 738	GCF_028752555	DIAIGTPPGQPPRAAVTAAADAMLAGRNQYADPAGVPELRAAVAGRLLASSGVGVDPETEITITAGATEGLLVALLTVTDPGDEVVVVEPAFELYRGAVELAGCTRVPAPLDPSGWRLDPERIASVLTPRTAALIVNTPHNPTGRVFTAEELGGLLDLCERRGVTCVVDEVYADFVFDGGPHVSALGFPRHRPRVVVVGSLSKADEMSGWRLGYCVADPALTTALRHVHERTTFGAAVPLQHGAAVLARAGSGPEQFRNGRDEMVRRLAAMGFEVTTPEGGWFLLAGTRRLGLRSDALAEGLLVRAGVLVAPATPFFADTGEGQRWIRTTFVKDLATLTKALDA	PFAM_domain	Aminotran_1_2
DSM 738	GCF_028752555	TEVARRTPLLRCDGLHGGHRVFVKAENLQSTGSFKVRGAANALLSLDPRPRSVVTFSAGNHGAAVALVGRALGVTVTVCMPPGAVAAKVGAVRRYGGEIVFTDDLIGSAAALAAERGCPVLHPFDDPAVIAGQGTTALEIFEEVPHPDVILVPVGGGGLISGVAAVTAALSDGTRVIGVEPETAPTVGHALRRGTPEPLPVPPRSAADGLNAPRTGALPLAHVRQHAVELVTVGEEDIRRAWPLMAAETRLLVEPSAAVTVAALRSGRIGLPECATVVLIATG	PFAM_domain	PALP
DSM 738	GCF_028752555	IGLGVVAIGVSFGAVAVTSGVPGWMAVALSVFVFAGGAQFMAVSLATAGNPVAAVVAGLLLNARHLPFGLALGDMFRPGRGRMLLGAHLLSDESAALALSLPPGPARRRAYWRLAWVLVFAWNGGTVLGVILVDA	PFAM_domain	AzlC
